# Supplementary material for: Enhanced spatial clustering of single-molecule localizations with graph neural networks
Source: Nat Commun. 2025 Nov 3;16:9693. doi: 10.1038/s41467-025-65557-7 (PMC12583556; doi:10.1038/s41467-025-65557-7)
Supplement: Supplementary file 4 — Source Data [file 41467_2025_65557_MOESM4_ESM.zip]

Archive with 15 entries (14 files):
- source data/
- source data/Fig. 5.xlsx
- __MACOSX/source data/._Fig. 5.xlsx
- source data/Fig. S2.xlsx
- __MACOSX/source data/._Fig. S2.xlsx
- source data/Fig. S3.xlsx
- __MACOSX/source data/._Fig. S3.xlsx
- source data/Fig. 4.xlsx
- __MACOSX/source data/._Fig. 4.xlsx
- source data/Fig. 3.xlsx
- __MACOSX/source data/._Fig. 3.xlsx
- source data/Fig. 2.xlsx
- __MACOSX/source data/._Fig. 2.xlsx
- source data/Fig. S1.xlsx
- __MACOSX/source data/._Fig. S1.xlsx
