# Supplementary material for: Enhanced spatial clustering of single-molecule localizations with graph neural networks
Source: Nat Commun. 2025 Nov 3;16:9693. doi: 10.1038/s41467-025-65557-7 (PMC12583556; doi:10.1038/s41467-025-65557-7)
Supplement: Supplementary file 4 — Source Data [file 41467_2025_65557_MOESM4_ESM.zip › source data/Fig. 5.xlsx]

## Sheet: Instructions
Validation Results – Figure 5
Column glossary
Column	Meaning
x	Localization x‑coordinate.
y	Localization y‑coordinate.
index	Ground‑truth index label (reference grouping for evaluation).
clustering-MIRO	Clustering assignment produced by MIRO (predicted grouping).
clustering-DBSCAN	Clustering assignment produced by DBSCAN (baseline).
set	Label indicating the ID of the validation video (validation set identifier).
Computing validation results
Access the DataFrames in the subsequent worksheets and compute metrics for each validation scenario with the function calculate_metrics_for_experiments. Individual clusters can be analyzed by indexing rows by their cluster ID in either the DBSCAN assignments (clustering-DBSCAN) or the MIRO clustering (clustering_MIRO). For a complete description of the data and processing pipeline, consult the tu…

## Sheet: Fig. 5a
x	y	index	clustering-MIRO	clustering-DBSCAN	set
0.473	0.154	1	1	1	0
0.463	0.152	1	1	1	0
0.46	0.162	1	1	0	0
0.464	0.154	1	1	1	0
0.479	0.148	1	1	0	0
0.464	0.148	1	1	1	0
0.471	0.152	1	1	1	0
0.457	0.153	1	1	1	0
0.433	0.175	2	2	2	0
0.431	0.159	2	2	2	0
0.433	0.162	2	2	2	0
0.441	0.159	2	2	2	0
0.435	0.174	2	2	2	0
0.445	0.171	2	2	2	0
0.438	0.168	2	2	2	0
0.43	0.164	2	2	2	0
0.442	0.168	2	2	2	0
0.432	0.167	2	2	2	0
0.432	0.175	2	2	2	0
0.435	0.171	2	2	2	0
0.435	0.185	2	3	2	0
0.433	0.176	2	2	2	0
0.427	0.175	2	2	2	0
0.435	0.176	2	2	2	0
0.439	0.167	2	2	2	0
0.437	0.172	2	2	2	0
0.44	0.173	2	2	2	0
0.436	0.18	2	2	2	0
0.441	0.17	2	2	2	0
0.427	0.159	2	2	2	0
0.436	0.176	2	2	2	0
0.43	0.173	2	2	2	0
0.416	0.182	3	3	2	0
0.417	0.178	3	3	2	0
0.429	0.179	3	2	2	0
0.434	0.185	3	3	2	0
0.422	0.184	3	3	2	0
0.429	0.191	3	3	2	0
0.418	0.191	3	3	3	0
0.426	0.188	3	3	2	0
0.417	0.175	3	3	2	0
0.416	0.177	3	3	2	0
0.412	0.191	3	0	3	0
0.432	0.182	3	3	2	0
0.425	0.182	3	3	2	0
0.416	0.194	3	3	3	0
0.413	0.167	4	3	0	0
0.402	0.182	4	4	4	0
0.399	0.182	4	4	4	0
0.41	0.17	4	0	0	0
0.394	0.183	4	4	4	0
0.408	0.161	4	0	0	0
0.395	0.175	4	4	4	0
0.395	0.164	4	4	0	0
0.397	0.171	4	4	4	0
0.404	0.174	4	4	0	0
0.392	0.182	4	4	4	0
0.397	0.176	4	4	4	0
0.396	0.139	5	5	5	0
0.392	0.146	5	5	5	0
0.394	0.141	5	5	5	0
0.404	0.141	5	5	5	0
0.392	0.152	5	5	5	0
0.402	0.138	5	5	5	0
0.397	0.137	5	5	5	0
0.392	0.121	5	5	0	0
0.401	0.152	5	5	0	0
0.394	0.148	5	5	5	0
0.386	0.131	5	5	0	0
0.405	0.142	5	5	5	0
0.418	0.136	5	0	2	0
0.409	0.139	5	5	5	0
0.408	0.156	5	5	0	0
0.385	0.141	5	5	0	0
0.4	0.142	5	5	5	0
0.393	0.15	5	5	5	0
0.397	0.141	5	5	5	0
0.396	0.144	5	5	5	0
0.403	0.139	5	5	5	0
0.397	0.157	5	5	0	0
0.394	0.136	5	5	5	0
0.388	0.122	5	5	0	0
0.405	0.13	5	5	0	0
0.43	0.125	6	6	0	0
0.423	0.125	6	6	6	0
0.416	0.118	6	6	6	0
0.409	0.131	6	0	0	0
0.435	0.116	6	6	0	0
0.417	0.121	6	6	6	0
0.408	0.114	6	6	6	0
0.416	0.115	6	6	6	0
0.418	0.121	6	6	6	0
0.418	0.119	6	6	6	0
0.426	0.108	6	6	0	0
0.41	0.127	6	6	0	0
0.419	0.129	6	6	6	0
0.423	0.128	6	6	6	0
0.411	0.117	6	6	6	0
0.411	0.117	6	6	6	0
0.429	0.11	6	6	0	0
0.411	0.117	6	6	6	0
0.416	0.116	6	6	6	0
0.402	0.122	6	6	0	0
0.441	0.15	7	7	2	0
0.444	0.145	7	7	2	0
0.436	0.14	7	7	2	0
0.438	0.134	7	7	2	0
0.436	0.151	7	7	2	0
0.438	0.149	7	7	2	0
0.43	0.14	7	7	2	0
0.438	0.131	7	7	2	0
0.441	0.13	7	7	2	0
0.421	0.14	7	7	2	0
0.441	0.14	7	7	2	0
0.432	0.149	7	7	2	0
0.436	0.146	7	7	2	0
0.439	0.139	7	7	2	0
0.43	0.154	7	7	2	0
0.435	0.14	7	7	2	0
0.435	0.137	7	7	2	0
0.435	0.138	7	7	2	0
0.441	0.141	7	7	2	0
0.441	0.135	7	7	2	0
0.425	0.138	7	7	2	0
0.433	0.141	7	7	2	0
0.426	0.135	7	7	2	0
0.444	0.152	7	7	2	0
0.429	0.141	7	7	2	0
0.449	0.151	7	1	0	0
0.459	0.145	8	1	1	0
0.468	0.165	8	1	1	0
0.46	0.155	8	1	1	0
0.471	0.16	8	1	1	0
0.456	0.155	8	1	1	0
0.463	0.147	8	1	1	0
0.455	0.146	8	1	1	0
0.464	0.15	8	1	1	0
0.469	0.153	8	1	1	0
0.451	0.159	8	0	1	0
0.471	0.165	8	1	1	0
0.48	0.16	8	1	0	0
0.467	0.159	8	1	1	0
0.1	0.175	9	8	7	0
0.087	0.189	9	8	7	0
0.1	0.19	9	8	7	0
0.105	0.187	9	8	7	0
0.084	0.191	9	8	7	0
0.097	0.183	9	8	7	0
0.1	0.19	9	8	7	0
0.088	0.197	9	8	7	0
0.092	0.191	9	8	7	0
0.093	0.197	9	8	7	0
0.1	0.189	9	8	7	0
0.085	0.197	9	8	7	0
0.082	0.217	10	8	0	0
0.072	0.223	10	0	0	0
0.061	0.223	10	0	0	0
0.072	0.197	10	8	7	0
0.073	0.224	10	0	0	0
0.087	0.209	10	8	0	0
0.093	0.219	10	8	0	0
0.078	0.213	10	8	0	0
0.09	0.218	10	8	0	0
0.074	0.225	10	0	0	0
0.032	0.214	11	9	8	0
0.035	0.216	11	9	8	0
0.04	0.224	11	9	8	0
0.042	0.217	11	9	8	0
0.049	0.206	11	9	9	0
0.036	0.2	11	9	0	0
0.043	0.222	11	9	8	0
0.037	0.208	11	9	0	0
0.029	0.21	11	9	8	0
0.049	0.209	11	9	9	0
0.04	0.219	11	9	8	0
0.029	0.209	11	9	8	0
0.039	0.203	11	9	0	0
0.049	0.211	11	9	9	0
0.035	0.22	11	9	8	0
0.035	0.219	11	9	8	0
0.034	0.217	11	9	8	0
0.041	0.21	11	9	0	0
0.048	0.211	11	9	9	0
0.048	0.208	11	9	9	0
0.031	0.218	11	9	8	0
0.049	0.161	12	10	10	0
0.051	0.16	12	10	10	0
0.049	0.172	12	10	10	0
0.049	0.184	12	10	0	0
0.047	0.168	12	10	10	0
0.053	0.172	12	10	10	0
0.052	0.18	12	10	0	0
0.057	0.159	12	10	10	0
0.043	0.172	12	10	10	0
0.036	0.18	12	10	0	0
0.048	0.177	12	10	10	0
0.058	0.188	12	0	0	0
0.036	0.169	12	10	0	0
0.054	0.169	12	10	10	0
0.039	0.179	12	10	0	0
0.054	0.17	12	10	10	0
0.048	0.17	12	10	10	0
0.045	0.164	12	10	10	0
0.047	0.165	12	10	10	0
0.077	0.154	13	11	7	0
0.102	0.167	13	11	7	0
0.088	0.154	13	11	7	0
0.073	0.157	13	11	7	0
0.069	0.165	13	11	7	0
0.07	0.16	13	11	7	0
0.07	0.14	13	12	0	0
0.086	0.156	13	11	7	0
0.087	0.165	13	11	7	0
0.081	0.158	13	11	7	0
0.081	0.152	13	11	7	0
0.083	0.158	13	11	7	0
0.078	0.151	13	11	7	0
0.081	0.159	13	11	7	0
0.078	0.146	13	11	7	0
0.078	0.168	13	11	7	0
0.077	0.16	13	11	7	0
0.085	0.142	13	11	0	0
0.081	0.154	13	11	7	0
0.088	0.162	13	11	7	0
0.083	0.152	13	11	7	0
0.086	0.166	13	11	7	0
0.082	0.162	13	11	7	0
0.075	0.152	13	11	7	0
0.079	0.191	14	8	7	0
0.083	0.192	14	8	7	0
0.084	0.184	14	8	7	0
0.094	0.195	14	8	7	0
0.077	0.194	14	8	7	0
0.089	0.189	14	8	7	0
0.091	0.18	14	8	7	0
0.084	0.185	14	8	7	0
0.089	0.188	14	8	7	0
0.082	0.184	14	8	7	0
0.101	0.18	14	8	7	0
0.094	0.193	14	8	7	0
0.088	0.189	14	8	7	0
0.084	0.187	14	8	7	0
0.09	0.19	14	8	7	0
0.096	0.195	14	8	7	0
0.098	0.177	14	8	7	0
0.081	0.201	14	8	7	0
0.088	0.183	14	8	7	0
0.097	0.174	14	8	7	0
0.093	0.188	14	8	7	0
0.087	0.19	14	8	7	0
0.083	0.184	14	8	7	0
0.089	0.193	14	8	7	0
0.08	0.191	14	8	7	0
0.092	0.193	14	8	7	0
0.093	0.187	14	8	7	0
0.08	0.204	14	8	0	0
0.093	0.191	14	8	7	0
0.587	0.603	15	13	0	0
0.586	0.625	15	13	11	0
0.577	0.631	15	13	11	0
0.602	0.623	15	0	0	0
0.58	0.622	15	13	11	0
0.575	0.628	15	13	11	0
0.589	0.613	15	13	11	0
0.581	0.616	15	13	11	0
0.571	0.609	15	13	11	0
0.587	0.626	15	13	11	0
0.587	0.625	15	13	11	0
0.545	0.651	16	14	12	0
0.552	0.655	16	14	12	0
0.556	0.668	16	0	0	0
0.543	0.654	16	14	12	0
0.557	0.653	16	14	12	0
0.555	0.645	16	14	12	0
0.556	0.655	16	14	12	0
0.554	0.648	16	14	12	0
0.548	0.64	16	14	0	0
0.554	0.659	16	14	12	0
0.556	0.65	16	14	12	0
0.552	0.657	16	14	12	0
0.552	0.646	16	14	12	0
0.551	0.665	16	14	12	0
0.544	0.643	16	14	0	0
0.544	0.651	16	14	12	0
0.566	0.648	16	14	0	0
0.551	0.65	16	14	12	0
0.517	0.643	17	15	13	0
0.52	0.645	17	15	13	0
0.521	0.632	17	15	13	0
0.513	0.639	17	15	13	0
0.507	0.645	17	15	13	0
0.519	0.641	17	15	13	0
0.515	0.637	17	15	13	0
0.515	0.646	17	15	13	0
0.498	0.634	17	15	0	0
0.517	0.626	17	15	0	0
0.507	0.639	17	15	13	0
0.515	0.646	17	15	13	0
0.504	0.639	17	15	13	0
0.513	0.638	17	15	13	0
0.509	0.628	17	15	0	0
0.515	0.641	17	15	13	0
0.519	0.638	17	15	13	0
0.509	0.643	17	15	13	0
0.507	0.604	18	16	14	0
0.505	0.596	18	16	0	0
0.503	0.596	18	16	0	0
0.514	0.588	18	16	0	0
0.507	0.605	18	16	14	0
0.507	0.606	18	16	14	0
0.516	0.605	18	16	15	0
0.501	0.607	18	16	14	0
0.516	0.603	18	16	15	0
0.517	0.598	18	16	15	0
0.551	0.587	19	17	16	0
0.549	0.587	19	17	16	0
0.554	0.583	19	17	16	0
0.555	0.593	19	17	16	0
0.559	0.586	19	17	16	0
0.557	0.586	19	17	16	0
0.56	0.579	19	17	16	0
0.558	0.574	19	17	16	0
0.547	0.579	19	17	0	0
0.555	0.582	19	17	16	0
0.56	0.584	19	17	16	0
0.545	0.578	19	17	0	0
0.557	0.59	19	17	16	0
0.56	0.58	19	17	16	0
0.549	0.58	19	17	0	0
0.56	0.567	19	17	0	0
0.584	0.619	20	13	11	0
0.569	0.615	20	13	11	0
0.574	0.625	20	13	11	0
0.57	0.613	20	13	11	0
0.578	0.62	20	13	11	0
0.582	0.617	20	13	11	0
0.578	0.612	20	13	11	0
0.578	0.617	20	13	11	0
0.57	0.608	20	13	11	0
0.573	0.62	20	13	11	0
0.573	0.631	20	13	11	0
0.582	0.625	20	13	11	0
0.579	0.606	20	13	11	0
0.582	0.617	20	13	11	0
0.57	0.619	20	13	11	0
0.575	0.607	20	13	11	0
0.578	0.625	20	13	11	0
0.579	0.627	20	13	11	0
0.591	0.616	20	13	11	0
0.573	0.624	20	13	11	0
0.579	0.599	20	13	0	0
0.573	0.619	20	13	11	0
0.581	0.633	20	13	11	0
0.401	0.792	21	18	17	0
0.375	0.793	21	0	0	0
0.397	0.789	21	18	17	0
0.391	0.796	21	18	17	0
0.4	0.797	21	18	17	0
0.388	0.796	21	18	17	0
0.383	0.798	21	18	17	0
0.383	0.793	21	18	17	0
0.386	0.788	21	18	17	0
0.399	0.795	21	18	17	0
0.397	0.801	21	18	17	0
0.391	0.787	21	18	17	0
0.41	0.794	21	0	0	0
0.375	0.786	21	19	0	0
0.394	0.802	21	18	17	0
0.389	0.791	21	18	17	0
0.392	0.791	21	18	17	0
0.391	0.78	21	18	0	0
0.383	0.797	21	18	17	0
0.391	0.802	21	18	17	0
0.39	0.796	21	18	17	0
0.397	0.8	21	18	17	0
0.395	0.805	21	18	17	0
0.38	0.809	21	18	17	0
0.397	0.804	21	18	17	0
0.387	0.801	21	18	17	0
0.364	0.823	22	20	18	0
0.379	0.819	22	0	0	0
0.367	0.828	22	20	18	0
0.37	0.838	22	20	18	0
0.381	0.828	22	20	0	0
0.368	0.832	22	20	18	0
0.365	0.834	22	20	18	0
0.348	0.834	22	20	0	0
0.361	0.842	22	20	0	0
0.364	0.829	22	20	18	0
0.37	0.843	22	20	18	0
0.374	0.835	22	20	18	0
0.373	0.833	22	20	18	0
0.348	0.823	22	0	0	0
0.354	0.832	22	20	0	0
0.359	0.839	22	20	0	0
0.326	0.809	23	21	19	0
0.325	0.809	23	21	19	0
0.331	0.814	23	21	19	0
0.338	0.818	23	21	0	0
0.319	0.816	23	21	19	0
0.32	0.83	23	21	0	0
0.326	0.814	23	21	19	0
0.317	0.823	23	21	19	0
0.314	0.812	23	21	19	0
0.322	0.822	23	21	19	0
0.333	0.821	23	21	0	0
0.32	0.805	23	21	19	0
0.326	0.814	23	21	19	0
0.327	0.818	23	21	19	0
0.317	0.816	23	21	19	0
0.318	0.82	23	21	19	0
0.334	0.826	23	21	0	0
0.321	0.758	24	22	0	0
0.303	0.781	24	22	20	0
0.317	0.775	24	22	20	0
0.312	0.77	24	22	20	0
0.314	0.774	24	22	20	0
0.311	0.767	24	22	20	0
0.319	0.768	24	22	20	0
0.312	0.773	24	22	20	0
0.31	0.76	24	22	20	0
0.316	0.773	24	22	20	0
0.314	0.771	24	22	20	0
0.307	0.78	24	22	20	0
0.31	0.78	24	22	20	0
0.32	0.781	24	22	20	0
0.31	0.784	24	22	20	0
0.327	0.776	24	22	20	0
0.323	0.779	24	22	20	0
0.332	0.782	24	22	0	0
0.314	0.773	24	22	20	0
0.325	0.768	24	22	20	0
0.322	0.77	24	22	20	0
0.305	0.782	24	22	20	0
0.311	0.776	24	22	20	0
0.314	0.767	24	22	20	0
0.317	0.765	24	22	20	0
0.357	0.76	25	23	21	0
0.356	0.773	25	23	21	0
0.357	0.759	25	23	21	0
0.365	0.772	25	23	21	0
0.359	0.762	25	23	21	0
0.372	0.767	25	23	21	0
0.37	0.777	25	23	21	0
0.368	0.775	25	23	21	0
0.353	0.769	25	23	21	0
0.357	0.768	25	23	21	0
0.368	0.761	25	23	21	0
0.365	0.776	25	23	21	0
0.361	0.768	25	23	21	0
0.357	0.773	25	23	21	0
0.356	0.762	25	23	21	0
0.37	0.781	25	19	21	0
0.358	0.763	25	23	21	0
0.372	0.768	25	23	21	0
0.362	0.766	25	23	21	0
0.352	0.766	25	23	21	0
0.363	0.763	25	23	21	0
0.359	0.77	25	23	21	0
0.363	0.78	25	19	21	0
0.347	0.773	25	23	0	0
0.358	0.761	25	23	21	0
0.366	0.77	25	23	21	0
0.356	0.773	25	23	21	0
0.367	0.785	26	19	21	0
0.362	0.791	26	19	21	0
0.364	0.79	26	19	21	0
0.356	0.809	26	0	0	0
0.36	0.792	26	19	21	0
0.363	0.794	26	19	21	0
0.245	0.567	27	24	22	0
0.249	0.56	27	24	22	0
0.236	0.558	27	24	0	0
0.242	0.565	27	24	22	0
0.241	0.57	27	24	22	0
0.248	0.565	27	24	22	0
0.253	0.574	27	24	22	0
0.206	0.593	28	0	0	0
0.228	0.603	28	25	0	0
0.224	0.604	28	25	0	0
0.225	0.618	28	25	0	0
0.219	0.607	28	25	0	0
0.213	0.605	28	25	0	0
0.23	0.61	28	25	0	0
0.203	0.575	29	26	0	0
0.192	0.558	29	26	0	0
0.196	0.571	29	26	0	0
0.211	0.559	29	26	0	0
0.186	0.563	29	26	0	0
0.191	0.574	29	26	0	0
0.209	0.566	29	26	0	0
0.182	0.563	29	26	0	0
0.203	0.558	29	26	0	0
0.227	0.522	30	27	23	0
0.219	0.532	30	27	23	0
0.219	0.543	30	27	0	0
0.233	0.533	30	27	0	0
0.211	0.527	30	27	23	0
0.219	0.525	30	27	23	0
0.21	0.536	30	27	23	0
0.207	0.53	30	27	23	0
0.213	0.517	30	27	0	0
0.223	0.537	30	27	23	0
0.214	0.539	30	27	23	0
0.215	0.537	30	27	23	0
0.212	0.541	30	27	23	0
0.223	0.535	30	27	23	0
0.209	0.541	30	27	23	0
0.223	0.534	30	27	23	0
0.217	0.525	30	27	23	0
0.224	0.533	30	27	23	0
0.216	0.537	30	27	23	0
0.217	0.527	30	27	23	0
0.225	0.53	30	27	23	0
0.222	0.534	30	27	23	0
0.228	0.526	30	27	23	0
0.221	0.533	30	27	23	0
0.265	0.566	31	24	22	0
0.27	0.574	31	24	22	0
0.262	0.55	31	24	22	0
0.259	0.561	31	24	22	0
0.255	0.571	31	24	22	0
0.256	0.555	31	24	22	0
0.262	0.57	31	24	22	0
0.261	0.551	31	24	22	0
0.264	0.566	31	24	22	0
0.263	0.556	31	24	22	0
0.262	0.571	31	24	22	0
0.277	0.562	31	24	22	0
0.274	0.562	31	24	22	0
0.254	0.563	31	24	22	0
0.265	0.551	31	24	22	0
0.264	0.562	31	24	22	0
0.253	0.56	31	24	22	0
0.251	0.561	31	24	22	0
0.254	0.559	31	24	22	0
0.263	0.562	31	24	22	0
0.266	0.574	31	24	22	0
0.259	0.568	31	24	22	0
0.268	0.561	31	24	22	0
0.253	0.572	31	24	22	0
0.266	0.567	31	24	22	0
0.257	0.557	31	24	22	0
0.198	0.383	32	28	24	0
0.204	0.391	32	28	24	0
0.196	0.381	32	28	24	0
0.21	0.374	32	28	24	0
0.207	0.392	32	28	24	0
0.222	0.386	32	28	0	0
0.219	0.374	32	28	0	0
0.202	0.379	32	28	24	0
0.202	0.384	32	28	24	0
0.203	0.392	32	28	24	0
0.211	0.381	32	28	24	0
0.221	0.373	32	28	0	0
0.212	0.375	32	28	24	0
0.207	0.395	32	28	24	0
0.214	0.385	32	28	24	0
0.214	0.379	32	28	24	0
0.224	0.383	32	28	0	0
0.206	0.39	32	28	24	0
0.209	0.379	32	28	24	0
0.175	0.403	33	29	0	0
0.191	0.43	33	29	25	0
0.174	0.424	33	29	26	0
0.172	0.423	33	29	26	0
0.177	0.421	33	29	26	0
0.176	0.408	33	29	0	0
0.17	0.419	33	29	26	0
0.18	0.421	33	29	26	0
0.185	0.428	33	29	25	0
0.192	0.434	33	29	25	0
0.174	0.423	33	29	26	0
0.168	0.43	33	29	0	0
0.176	0.424	33	29	26	0
0.189	0.426	33	29	25	0
0.171	0.414	33	29	26	0
0.148	0.403	34	30	0	0
0.141	0.411	34	30	27	0
0.151	0.403	34	30	0	0
0.16	0.4	34	30	0	0
0.138	0.406	34	30	27	0
0.151	0.396	34	30	0	0
0.136	0.409	34	30	27	0
0.141	0.409	34	30	27	0
0.143	0.408	34	30	27	0
0.141	0.361	35	31	28	0
0.139	0.355	35	31	28	0
0.129	0.374	35	32	29	0
0.137	0.362	35	31	28	0
0.138	0.365	35	31	28	0
0.147	0.379	35	0	0	0
0.135	0.366	35	31	28	0
0.139	0.358	35	31	28	0
0.131	0.368	35	31	28	0
0.142	0.361	35	31	28	0
0.151	0.37	35	31	0	0
0.13	0.366	35	31	28	0
0.141	0.364	35	31	28	0
0.169	0.354	36	33	30	0
0.187	0.353	36	33	30	0
0.18	0.351	36	33	30	0
0.163	0.349	36	33	0	0
0.194	0.347	36	33	0	0
0.172	0.356	36	33	30	0
0.185	0.35	36	33	30	0
0.181	0.358	36	33	30	0
0.166	0.335	36	33	0	0
0.168	0.355	36	33	30	0
0.169	0.354	36	33	30	0
0.18	0.344	36	33	0	0
0.185	0.359	36	33	30	0
0.173	0.351	36	33	30	0
0.183	0.353	36	33	30	0
0.177	0.358	36	33	30	0
0.176	0.354	36	33	30	0
0.167	0.355	36	33	30	0
0.197	0.385	37	28	24	0
0.207	0.38	37	28	24	0
0.212	0.385	37	28	24	0
0.203	0.378	37	28	24	0
0.206	0.387	37	28	24	0
0.197	0.39	37	28	24	0
0.223	0.398	37	0	0	0
0.209	0.387	37	28	24	0
0.204	0.386	37	28	24	0
0.198	0.376	37	28	24	0
0.194	0.391	37	28	24	0
0.196	0.397	37	28	24	0
0.201	0.392	37	28	24	0
0.209	0.376	37	28	24	0
0.208	0.389	37	28	24	0
0.187	0.388	37	28	0	0
0.198	0.394	37	28	24	0
0.201	0.388	37	28	24	0
0.204	0.389	37	28	24	0
0.081	0.521	38	34	31	0
0.084	0.524	38	34	31	0
0.075	0.51	38	34	31	0
0.081	0.518	38	34	31	0
0.091	0.513	38	34	31	0
0.065	0.507	38	39	35	0
0.082	0.507	38	34	31	0
0.082	0.511	38	34	31	0
0.09	0.512	38	34	31	0
0.079	0.507	38	34	31	0
0.084	0.515	38	34	31	0
0.082	0.507	38	34	31	0
0.083	0.514	38	34	31	0
0.072	0.501	38	34	31	0
0.095	0.51	38	34	31	0
0.087	0.514	38	34	31	0
0.094	0.504	38	0	31	0
0.087	0.509	38	34	31	0
0.077	0.505	38	34	31	0
0.084	0.509	38	34	31	0
0.085	0.516	38	34	31	0
0.08	0.505	38	34	31	0
0.098	0.515	38	34	31	0
0.092	0.497	38	0	0	0
0.083	0.507	38	34	31	0
0.077	0.511	38	34	31	0
0.067	0.542	39	35	32	0
0.07	0.54	39	35	32	0
0.078	0.536	39	35	32	0
0.063	0.54	39	35	32	0
0.073	0.535	39	35	32	0
0.084	0.549	39	35	0	0
0.076	0.543	39	35	32	0
0.073	0.532	39	35	32	0
0.072	0.536	39	35	32	0
0.054	0.524	40	36	0	0
0.055	0.536	40	36	32	0
0.049	0.538	40	36	32	0
0.037	0.537	40	36	32	0
0.054	0.53	40	36	32	0
0.03	0.537	40	0	0	0
0.046	0.532	40	36	32	0
0.042	0.539	40	36	32	0
0.041	0.536	40	36	32	0
0.049	0.544	40	36	32	0
0.057	0.538	40	36	32	0
0.055	0.538	40	36	32	0
0.051	0.543	40	36	32	0
0.043	0.53	40	36	32	0
0.045	0.541	40	36	32	0
0.025	0.531	41	37	0	0
0.017	0.533	41	37	33	0
0.014	0.532	41	37	33	0
0.001	0.538	41	37	0	0
0.008	0.532	41	37	33	0
0.018	0.517	41	0	0	0
0.017	0.522	41	37	0	0
0.011	0.544	41	37	33	0
0.012	0.538	41	37	33	0
0.009	0.54	41	37	33	0
0.013	0.535	41	37	33	0
0.001	0.526	41	37	0	0
0.01	0.536	41	37	33	0
0.012	0.486	42	38	34	0
0.013	0.498	42	38	34	0
0.031	0.511	42	0	0	0
0.01	0.496	42	38	34	0
0	0.49	42	38	0	0
0.012	0.489	42	38	34	0
0.017	0.504	42	38	34	0
0.027	0.497	42	38	34	0
0.026	0.508	42	38	34	0
0.027	0.485	42	38	34	0
0.025	0.486	42	38	34	0
0.017	0.48	42	38	0	0
0.026	0.491	42	38	34	0
0.015	0.488	42	38	34	0
0.026	0.488	42	38	34	0
0.023	0.5	42	38	34	0
0.018	0.502	42	38	34	0
0.007	0.497	42	38	34	0
0.022	0.503	42	38	34	0
0.006	0.493	42	38	34	0
0.016	0.502	42	38	34	0
0.019	0.495	42	38	34	0
0.022	0.501	42	38	34	0
0.013	0.495	42	38	34	0
0.011	0.496	42	38	34	0
0.016	0.495	42	38	34	0
0.014	0.492	42	38	34	0
0.012	0.487	42	38	34	0
0.031	0.489	42	38	34	0
0.044	0.5	43	39	35	0
0.045	0.511	43	39	0	0
0.054	0.503	43	39	35	0
0.061	0.502	43	39	35	0
0.035	0.491	43	39	34	0
0.046	0.501	43	39	35	0
0.04	0.506	43	39	35	0
0.057	0.505	43	39	35	0
0.053	0.496	43	39	35	0
0.037	0.5	43	39	35	0
0.043	0.488	43	39	35	0
0.047	0.504	43	39	35	0
0.047	0.489	43	39	35	0
0.051	0.498	43	39	35	0
0.04	0.5	43	39	35	0
0.046	0.492	43	39	35	0
0.046	0.493	43	39	35	0
0.048	0.493	43	39	35	0
0.049	0.497	43	39	35	0
0.059	0.499	43	39	35	0
0.054	0.504	43	39	35	0
0.065	0.478	44	40	36	0
0.061	0.475	44	40	36	0
0.069	0.48	44	40	36	0
0.076	0.484	44	40	36	0
0.064	0.475	44	40	36	0
0.079	0.479	44	40	36	0
0.065	0.469	44	40	36	0
0.071	0.49	44	40	36	0
0.065	0.481	44	40	36	0
0.07	0.483	44	40	36	0
0.073	0.473	44	40	36	0
0.084	0.503	45	34	31	0
0.074	0.504	45	34	31	0
0.076	0.507	45	34	31	0
0.075	0.512	45	34	31	0
0.079	0.514	45	34	31	0
0.068	0.513	45	34	0	0
0.08	0.511	45	34	31	0
0.081	0.506	45	34	31	0
0.1	0.498	45	41	37	0
0.076	0.517	45	34	31	0
0.083	0.524	45	34	31	0
0.085	0.52	45	34	31	0
0.075	0.517	45	34	31	0
0.062	0.505	45	39	35	0
0.08	0.513	45	34	31	0
0.082	0.51	45	34	31	0
0.659	0.164	46	42	38	0
0.655	0.179	46	42	38	0
0.662	0.169	46	42	38	0
0.66	0.18	46	42	38	0
0.662	0.167	46	42	38	0
0.672	0.174	46	42	38	0
0.65	0.155	46	43	39	0
0.661	0.181	46	42	38	0
0.66	0.189	46	42	38	0
0.669	0.165	46	42	38	0
0.639	0.191	47	44	40	0
0.632	0.195	47	44	40	0
0.638	0.182	47	44	0	0
0.638	0.192	47	44	40	0
0.652	0.195	47	44	40	0
0.647	0.199	47	44	40	0
0.644	0.206	47	44	40	0
0.641	0.196	47	44	40	0
0.641	0.194	47	44	40	0
0.648	0.204	47	44	40	0
0.636	0.201	47	44	40	0
0.648	0.2	47	44	40	0
0.642	0.208	47	44	40	0
0.643	0.183	47	44	0	0
0.643	0.204	47	44	40	0
0.638	0.182	47	44	0	0
0.641	0.198	47	44	40	0
0.644	0.199	47	44	40	0
0.641	0.213	47	44	40	0
0.631	0.193	47	44	40	0
0.637	0.193	47	44	40	0
0.612	0.207	48	45	41	0
0.605	0.203	48	45	41	0
0.618	0.204	48	45	41	0
0.603	0.202	48	45	41	0
0.603	0.213	48	45	41	0
0.605	0.2	48	45	41	0
0.608	0.208	48	45	41	0
0.607	0.203	48	45	41	0
0.61	0.187	48	0	0	0
0.619	0.2	48	45	41	0
0.621	0.196	48	0	41	0
0.613	0.208	48	45	41	0
0.613	0.21	48	45	41	0
0.608	0.206	48	45	41	0
0.604	0.209	48	45	41	0
0.614	0.206	48	45	41	0
0.599	0.197	48	45	41	0
0.609	0.199	48	45	41	0
0.618	0.198	48	45	41	0
0.608	0.168	49	46	42	0
0.59	0.175	49	46	42	0
0.611	0.175	49	46	42	0
0.594	0.174	49	46	42	0
0.58	0.18	49	47	42	0
0.588	0.169	49	46	42	0
0.594	0.169	49	46	42	0
0.605	0.164	49	46	42	0
0.596	0.165	49	46	42	0
0.6	0.167	49	46	42	0
0.597	0.168	49	46	42	0
0.614	0.175	49	46	42	0
0.589	0.169	49	46	42	0
0.608	0.173	49	46	42	0
0.599	0.183	49	46	42	0
0.6	0.177	49	46	42	0
0.577	0.178	49	47	42	0
0.6	0.171	49	46	42	0
0.602	0.161	49	46	42	0
0.595	0.175	49	46	42	0
0.592	0.182	49	47	42	0
0.601	0.175	49	46	42	0
0.598	0.171	49	46	42	0
0.616	0.159	50	48	0	0
0.613	0.146	50	48	43	0
0.62	0.146	50	48	43	0
0.623	0.157	50	48	0	0
0.594	0.151	50	46	0	0
0.601	0.156	50	46	42	0
0.611	0.147	50	48	43	0
0.624	0.147	50	48	43	0
0.613	0.149	50	48	43	0
0.624	0.144	50	48	43	0
0.609	0.148	50	48	43	0
0.618	0.151	50	48	43	0
0.624	0.141	50	48	43	0
0.608	0.153	50	48	43	0
0.649	0.139	51	43	39	0
0.642	0.139	51	43	39	0
0.653	0.137	51	43	39	0
0.63	0.152	51	48	0	0
0.638	0.145	51	43	39	0
0.646	0.139	51	43	39	0
0.645	0.126	51	43	39	0
0.642	0.141	51	43	39	0
0.638	0.136	51	43	39	0
0.646	0.145	51	43	39	0
0.651	0.133	51	43	39	0
0.651	0.154	51	43	39	0
0.651	0.142	51	43	39	0
0.637	0.144	51	43	39	0
0.641	0.13	51	43	39	0
0.651	0.15	51	43	39	0
0.645	0.149	51	43	39	0
0.642	0.135	51	43	39	0
0.639	0.142	51	43	39	0
0.664	0.17	52	42	38	0
0.668	0.158	52	42	38	0
0.666	0.172	52	42	38	0
0.669	0.164	52	42	38	0
0.663	0.171	52	42	38	0
0.674	0.182	52	42	38	0
0.659	0.177	52	42	38	0
0.666	0.164	52	42	38	0
0.672	0.168	52	42	38	0
0.668	0.179	52	42	38	0
0.68	0.187	52	42	38	0
0.727	0.05	53	49	44	0
0.729	0.062	53	49	44	0
0.72	0.059	53	49	44	0
0.727	0.042	53	49	0	0
0.727	0.055	53	49	44	0
0.714	0.052	53	49	44	0
0.731	0.051	53	49	44	0
0.698	0.067	54	50	44	0
0.688	0.076	54	50	44	0
0.693	0.071	54	50	44	0
0.686	0.066	54	50	44	0
0.69	0.07	54	50	44	0
0.707	0.062	54	49	44	0
0.686	0.076	54	50	44	0
0.7	0.063	54	50	44	0
0.685	0.071	54	50	44	0
0.694	0.065	54	50	44	0
0.701	0.078	54	50	44	0
0.698	0.062	54	50	44	0
0.69	0.075	54	50	44	0
0.688	0.06	54	50	44	0
0.695	0.063	54	50	44	0
0.701	0.061	54	50	44	0
0.693	0.072	54	50	44	0
0.716	0.076	54	0	0	0
0.699	0.076	54	50	44	0
0.694	0.067	54	50	44	0
0.692	0.064	54	50	44	0
0.696	0.063	54	50	44	0
0.695	0.077	54	50	44	0
0.703	0.07	54	50	44	0
0.685	0.074	54	50	44	0
0.694	0.073	54	50	44	0
0.676	0.086	55	51	45	0
0.681	0.086	55	51	45	0
0.674	0.097	55	51	45	0
0.686	0.099	55	51	0	0
0.685	0.086	55	51	45	0
0.685	0.086	55	51	45	0
0.677	0.087	55	51	45	0
0.691	0.094	55	51	45	0
0.677	0.092	55	51	45	0
0.685	0.091	55	51	45	0
0.689	0.089	55	51	45	0
0.685	0.089	55	51	45	0
0.681	0.091	55	51	45	0
0.682	0.084	55	51	45	0
0.679	0.096	55	51	45	0
0.695	0.098	55	51	45	0
0.657	0.085	56	51	0	0
0.679	0.081	56	51	45	0
0.648	0.086	56	51	0	0
0.667	0.092	56	51	46	0
0.663	0.093	56	51	46	0
0.658	0.085	56	51	0	0
0.671	0.071	56	0	0	0
0.643	0.08	56	51	0	0
0.662	0.092	56	51	46	0
0.65	0.078	56	51	0	0
0.668	0.053	57	52	47	0
0.664	0.059	57	52	47	0
0.677	0.062	57	52	0	0
0.661	0.062	57	52	47	0
0.668	0.053	57	52	47	0
0.674	0.048	57	52	47	0
0.664	0.054	57	52	47	0
0.659	0.055	57	52	47	0
0.666	0.063	57	52	47	0
0.667	0.034	58	52	47	0
0.67	0.033	58	52	47	0
0.674	0.043	58	52	47	0
0.673	0.035	58	52	47	0
0.668	0.042	58	52	47	0
0.664	0.035	58	52	47	0
0.668	0.034	58	52	47	0
0.668	0.049	58	52	47	0
0.662	0.042	58	52	47	0
0.672	0.038	58	52	47	0
0.68	0.038	58	52	47	0
0.676	0.044	58	52	47	0
0.662	0.038	58	52	47	0
0.67	0.031	58	52	47	0
0.682	0.048	58	0	47	0
0.668	0.029	58	52	47	0
0.667	0.054	58	52	47	0
0.668	0.053	58	52	47	0
0.663	0.043	58	52	47	0
0.678	0.045	58	52	47	0
0.675	0.04	58	52	47	0
0.66	0.052	58	52	47	0
0.687	0.043	58	0	0	0
0.666	0.035	58	52	47	0
0.665	0.04	58	52	47	0
0.673	0.043	58	52	47	0
0.663	0.038	58	52	47	0
0.664	0.051	58	52	47	0
0.674	0.026	59	53	47	0
0.684	0.023	59	53	47	0
0.683	0.015	59	53	47	0
0.676	0.019	59	53	47	0
0.683	0.016	59	53	47	0
0.687	0.004	59	53	0	0
0.689	0.021	59	53	47	0
0.693	0.009	59	53	0	0
0.685	0.024	59	53	47	0
0.675	0.022	59	53	47	0
0.688	0.016	59	53	47	0
0.683	0.015	59	53	47	0
0.677	0.028	59	53	47	0
0.695	0.014	59	53	0	0
0.682	0.022	59	53	47	0
0.675	0.028	59	53	47	0
0.677	0.007	59	53	0	0
0.684	0.02	59	53	47	0
0.699	0.031	59	0	44	0
0.676	0.019	59	53	47	0
0.677	0.021	59	53	47	0
0.69	0.018	59	53	47	0
0.672	0.029	59	52	47	0
0.675	0.019	59	53	47	0
0.684	0.026	59	53	47	0
0.688	0.021	59	53	47	0
0.688	0.017	59	53	47	0
0.697	0.06	60	50	44	0
0.704	0.041	60	49	44	0
0.696	0.05	60	49	44	0
0.698	0.062	60	50	44	0
0.692	0.037	60	0	48	0
0.694	0.026	60	53	48	0
0.706	0.048	60	49	44	0
0.695	0.031	60	0	48	0
0.703	0.036	60	49	44	0
0.708	0.041	60	49	44	0
0.701	0.053	60	49	44	0
0.704	0.04	60	49	44	0
0.717	0.056	61	49	44	0
0.728	0.049	61	49	44	0
0.709	0.045	61	49	44	0
0.707	0.049	61	49	44	0
0.715	0.039	61	49	0	0
0.704	0.058	61	49	44	0
0.706	0.046	61	49	44	0
0.718	0.058	61	49	44	0
0.709	0.063	61	49	44	0
0.724	0.06	61	49	44	0
0.707	0.044	61	49	44	0
0.72	0.055	61	49	44	0
0.702	0.057	61	49	44	0
0.716	0.058	61	49	44	0
0.707	0.055	61	49	44	0
0.717	0.057	61	49	44	0
0.712	0.059	61	49	44	0
0.705	0.057	61	49	44	0
0.716	0.06	61	49	44	0
0.72	0.063	61	49	44	0
0.718	0.053	61	49	44	0
0.711	0.046	61	49	44	0
0.711	0.063	61	49	44	0
0.709	0.051	61	49	44	0
0.716	0.058	61	49	44	0
0.709	0.058	61	49	44	0
0.714	0.051	61	49	44	0
0.717	0.047	61	49	44	0
0.721	0.048	61	49	44	0
0.832	0.716	62	54	49	0
0.842	0.705	62	54	49	0
0.828	0.709	62	54	49	0
0.82	0.708	62	55	0	0
0.825	0.717	62	55	0	0
0.846	0.697	62	54	49	0
0.829	0.71	62	54	49	0
0.83	0.701	62	54	49	0
0.835	0.709	62	54	49	0
0.831	0.707	62	54	49	0
0.825	0.727	63	55	50	0
0.813	0.736	63	55	50	0
0.816	0.723	63	55	50	0
0.813	0.728	63	55	50	0
0.821	0.733	63	55	50	0
0.818	0.728	63	55	50	0
0.824	0.732	63	55	50	0
0.812	0.728	63	55	50	0
0.814	0.728	63	55	50	0
0.826	0.726	63	55	50	0
0.809	0.716	63	55	0	0
0.817	0.725	63	55	50	0
0.824	0.728	63	55	50	0
0.811	0.728	63	55	50	0
0.822	0.725	63	55	50	0
0.835	0.725	63	55	0	0
0.822	0.728	63	55	50	0
0.815	0.728	63	55	50	0
0.818	0.717	63	55	50	0
0.825	0.725	63	55	50	0
0.822	0.738	63	55	50	0
0.79	0.726	64	56	0	0
0.8	0.731	64	55	50	0
0.804	0.738	64	55	50	0
0.804	0.726	64	55	50	0
0.804	0.728	64	55	50	0
0.804	0.732	64	55	50	0
0.81	0.717	64	55	0	0
0.816	0.733	64	55	50	0
0.802	0.731	64	55	50	0
0.801	0.731	64	55	50	0
0.803	0.726	64	55	50	0
0.796	0.735	64	55	50	0
0.806	0.715	64	55	0	0
0.793	0.717	64	56	51	0
0.777	0.718	65	56	0	0
0.783	0.722	65	56	0	0
0.781	0.726	65	56	0	0
0.765	0.736	65	0	0	0
0.774	0.727	65	56	0	0
0.792	0.719	65	56	51	0
0.789	0.709	66	57	51	0
0.786	0.71	66	57	51	0
0.79	0.704	66	57	51	0
0.786	0.703	66	57	51	0
0.786	0.694	66	57	51	0
0.781	0.704	66	57	51	0
0.777	0.705	66	57	51	0
0.784	0.703	66	57	51	0
0.783	0.701	66	57	51	0
0.789	0.696	66	57	51	0
0.79	0.702	66	57	51	0
0.772	0.697	66	57	51	0
0.784	0.697	66	57	51	0
0.796	0.707	66	57	51	0
0.781	0.692	67	57	51	0
0.789	0.698	67	57	51	0
0.784	0.691	67	57	51	0
0.782	0.701	67	57	51	0
0.786	0.695	67	57	51	0
0.784	0.706	67	57	51	0
0.781	0.69	67	57	51	0
0.797	0.695	67	57	51	0
0.792	0.697	67	57	51	0
0.799	0.706	67	57	51	0
0.79	0.695	67	57	51	0
0.783	0.682	67	57	51	0
0.806	0.696	67	57	0	0
0.793	0.689	67	57	0	0
0.791	0.714	67	57	51	0
0.786	0.692	67	57	51	0
0.797	0.7	67	57	51	0
0.773	0.699	67	57	51	0
0.79	0.696	67	57	51	0
0.781	0.686	67	57	51	0
0.772	0.7	67	57	51	0
0.792	0.663	68	58	52	0
0.799	0.672	68	58	52	0
0.799	0.668	68	58	52	0
0.797	0.675	68	58	52	0
0.793	0.675	68	58	52	0
0.786	0.676	68	58	52	0
0.802	0.656	68	58	52	0
0.79	0.669	68	58	52	0
0.796	0.659	68	58	52	0
0.8	0.654	68	58	52	0
0.796	0.668	68	58	52	0
0.802	0.67	68	58	52	0
0.799	0.675	68	58	52	0
0.791	0.677	68	58	52	0
0.8	0.665	68	58	52	0
0.806	0.672	68	58	52	0
0.792	0.669	68	58	52	0
0.792	0.68	68	58	52	0
0.798	0.669	68	58	52	0
0.795	0.68	68	58	52	0
0.796	0.671	68	58	52	0
0.801	0.676	68	58	52	0
0.794	0.665	68	58	52	0
0.809	0.68	69	58	0	0
0.829	0.686	69	59	53	0
0.833	0.687	69	59	53	0
0.814	0.679	69	58	0	0
0.826	0.684	69	59	53	0
0.835	0.685	69	59	53	0
0.811	0.678	69	58	0	0
0.826	0.687	69	59	53	0
0.842	0.697	70	54	49	0
0.84	0.69	70	59	0	0
0.846	0.709	70	54	49	0
0.841	0.71	70	54	49	0
0.857	0.703	70	54	0	0
0.854	0.705	70	54	0	0
0.842	0.707	70	54	49	0
0.838	0.702	70	54	49	0
0.847	0.711	70	54	49	0
0.84	0.704	70	54	49	0
0.847	0.704	70	54	49	0
0.839	0.7	70	54	49	0
0.843	0.707	70	54	49	0
0.835	0.722	70	55	0	0
0.858	0.711	70	54	0	0
0.788	0.659	71	58	52	0
0.778	0.648	71	58	52	0
0.783	0.66	71	58	52	0
0.782	0.651	71	58	52	0
0.778	0.658	71	58	52	0
0.79	0.654	71	58	52	0
0.784	0.654	71	58	52	0
0.804	0.663	71	58	52	0
0.787	0.661	71	58	52	0
0.78	0.669	71	58	0	0
0.786	0.655	71	58	52	0
0.792	0.666	71	58	52	0
0.764	0.679	72	60	54	0
0.76	0.667	72	60	0	0
0.753	0.682	72	61	54	0
0.772	0.668	72	60	0	0
0.767	0.676	72	60	54	0
0.769	0.676	72	60	54	0
0.772	0.679	72	60	54	0
0.766	0.669	72	60	0	0
0.765	0.683	72	60	54	0
0.774	0.686	72	0	51	0
0.762	0.674	72	60	54	0
0.735	0.702	73	61	0	0
0.745	0.676	73	61	0	0
0.747	0.692	73	61	55	0
0.751	0.692	73	61	55	0
0.729	0.689	73	61	55	0
0.747	0.697	73	61	55	0
0.737	0.687	73	61	55	0
0.734	0.696	73	61	0	0
0.742	0.69	73	61	55	0
0.743	0.688	73	61	55	0
0.735	0.698	73	61	0	0
0.739	0.68	73	61	55	0
0.758	0.681	73	60	54	0
0.738	0.686	73	61	55	0
0.743	0.685	73	61	55	0
0.745	0.692	73	61	55	0
0.753	0.688	73	61	55	0
0.76	0.686	73	60	54	0
0.751	0.689	73	61	55	0
0.744	0.684	73	61	55	0
0.743	0.693	73	61	55	0
0.74	0.691	73	61	55	0
0.741	0.688	73	61	55	0
0.746	0.693	73	61	55	0
0.733	0.685	73	61	55	0
0.752	0.693	73	61	55	0
0.729	0.706	73	61	0	0
0.74	0.677	73	61	55	0
0.714	0.675	74	62	56	0
0.721	0.681	74	62	0	0
0.73	0.669	74	62	0	0
0.727	0.658	74	62	57	0
0.728	0.68	74	0	0	0
0.715	0.675	74	62	56	0
0.718	0.67	74	62	56	0
0.714	0.677	74	62	56	0
0.72	0.67	74	62	56	0
0.72	0.665	74	62	56	0
0.729	0.67	74	62	0	0
0.712	0.669	74	62	56	0
0.719	0.66	74	62	56	0
0.722	0.654	74	0	57	0
0.714	0.633	75	63	58	0
0.701	0.631	75	63	0	0
0.71	0.635	75	63	58	0
0.716	0.634	75	63	58	0
0.716	0.645	75	63	57	0
0.704	0.629	75	63	58	0
0.725	0.643	75	63	57	0
0.716	0.632	75	63	58	0
0.726	0.644	75	63	57	0
0.721	0.641	75	63	57	0
0.717	0.651	75	63	57	0
0.717	0.645	75	63	57	0
0.705	0.642	75	63	0	0
0.716	0.641	75	63	57	0
0.712	0.629	75	63	58	0
0.712	0.645	75	63	57	0
0.723	0.637	75	63	57	0
0.724	0.637	75	63	57	0
0.755	0.624	76	64	60	0
0.744	0.633	76	64	0	0
0.733	0.619	76	64	59	0
0.744	0.611	76	64	59	0
0.73	0.612	76	64	59	0
0.73	0.615	76	64	59	0
0.747	0.613	76	64	59	0
0.736	0.623	76	64	59	0
0.737	0.621	76	64	59	0
0.754	0.624	76	64	60	0
0.752	0.622	76	64	60	0
0.729	0.621	76	64	59	0
0.742	0.614	76	64	59	0
0.728	0.619	76	64	59	0
0.747	0.604	76	65	59	0
0.74	0.614	76	64	59	0
0.751	0.611	76	64	59	0
0.747	0.608	76	65	59	0
0.734	0.613	76	64	59	0
0.726	0.616	76	64	59	0
0.744	0.623	76	64	60	0
0.75	0.608	76	65	59	0
0.738	0.617	76	64	59	0
0.737	0.626	76	64	59	0
0.739	0.632	76	64	59	0
0.744	0.602	76	65	59	0
0.748	0.621	76	64	60	0
0.734	0.607	76	64	59	0
0.748	0.626	76	64	60	0
0.767	0.636	77	66	61	0
0.777	0.623	77	66	61	0
0.761	0.637	77	66	0	0
0.783	0.635	77	66	61	0
0.777	0.625	77	66	61	0
0.772	0.636	77	66	61	0
0.775	0.632	77	66	61	0
0.778	0.637	77	66	61	0
0.774	0.627	77	66	61	0
0.773	0.626	77	66	61	0
0.777	0.629	77	66	61	0
0.776	0.619	77	67	61	0
0.797	0.661	78	58	52	0
0.794	0.65	78	58	52	0
0.797	0.659	78	58	52	0
0.804	0.666	78	58	52	0
0.782	0.661	78	58	52	0
0.8	0.659	78	58	52	0
0.8	0.654	78	58	52	0
0.78	0.639	78	66	61	0
0.781	0.506	79	68	0	0
0.769	0.493	79	68	62	0
0.766	0.504	79	68	62	0
0.769	0.496	79	68	62	0
0.776	0.494	79	68	62	0
0.772	0.502	79	68	62	0
0.776	0.496	79	68	62	0
0.768	0.51	79	68	62	0
0.774	0.511	79	68	62	0
0.749	0.524	80	69	63	0
0.748	0.527	80	69	63	0
0.741	0.534	80	69	63	0
0.758	0.526	80	70	63	0
0.741	0.525	80	69	63	0
0.743	0.523	80	69	63	0
0.747	0.535	80	69	63	0
0.743	0.525	80	69	63	0
0.741	0.52	80	69	63	0
0.737	0.544	80	71	63	0
0.729	0.52	80	69	0	0
0.749	0.528	80	69	63	0
0.726	0.519	80	0	0	0
0.725	0.527	80	69	0	0
0.753	0.527	80	69	63	0
0.736	0.525	80	69	63	0
0.74	0.529	80	69	63	0
0.744	0.527	80	69	63	0
0.762	0.526	80	70	63	0
0.743	0.525	80	69	63	0
0.737	0.532	80	69	63	0
0.736	0.534	80	69	63	0
0.694	0.497	81	72	64	0
0.715	0.49	81	0	65	0
0.717	0.503	81	0	0	0
0.713	0.487	81	73	65	0
0.704	0.505	81	0	0	0
0.706	0.494	81	0	0	0
0.705	0.484	81	73	65	0
0.719	0.501	81	0	0	0
0.696	0.496	81	72	64	0
0.696	0.498	81	72	64	0
0.713	0.504	81	0	0	0
0.736	0.49	82	74	66	0
0.736	0.485	82	74	66	0
0.737	0.481	82	74	66	0
0.729	0.479	82	74	66	0
0.75	0.497	82	68	62	0
0.747	0.466	82	74	0	0
0.749	0.473	82	74	66	0
0.748	0.485	82	74	66	0
0.739	0.48	82	74	66	0
0.731	0.49	82	74	66	0
0.738	0.472	82	74	66	0
0.739	0.48	82	74	66	0
0.733	0.478	82	74	66	0
0.747	0.478	82	74	66	0
0.742	0.482	82	74	66	0
0.75	0.483	82	74	66	0
0.732	0.483	82	74	66	0
0.735	0.475	82	74	66	0
0.733	0.465	82	74	0	0
0.743	0.477	82	74	66	0
0.737	0.491	82	74	66	0
0.743	0.473	82	74	66	0
0.74	0.489	82	74	66	0
0.751	0.491	82	68	62	0
0.746	0.483	82	74	66	0
0.734	0.481	82	74	66	0
0.732	0.484	82	74	66	0
0.746	0.478	82	74	66	0
0.769	0.5	83	68	62	0
0.77	0.492	83	68	62	0
0.758	0.5	83	68	62	0
0.752	0.503	83	68	62	0
0.749	0.499	83	68	62	0
0.761	0.502	83	68	62	0
0.77	0.509	83	68	62	0
0.752	0.499	83	68	62	0
0.765	0.504	83	68	62	0
0.76	0.498	83	68	62	0
0.759	0.498	83	68	62	0
0.753	0.502	83	68	62	0
0.765	0.482	83	68	0	0
0.777	0.499	83	68	62	0
0.766	0.497	83	68	62	0
0.771	0.514	83	68	62	0
0.76	0.492	83	68	62	0
0.763	0.508	83	68	62	0
0.759	0.486	83	68	66	0
0.769	0.499	83	68	62	0
0.754	0.484	83	74	66	0
0.754	0.513	83	0	0	0
0.546	0.793	84	75	67	0
0.54	0.784	84	75	67	0
0.529	0.786	84	75	68	0
0.542	0.787	84	75	67	0
0.538	0.78	84	75	67	0
0.551	0.775	84	75	67	0
0.538	0.787	84	75	67	0
0.539	0.787	84	75	67	0
0.54	0.79	84	75	67	0
0.546	0.779	84	75	67	0
0.542	0.788	84	75	67	0
0.545	0.787	84	75	67	0
0.526	0.777	84	75	0	0
0.529	0.791	84	75	68	0
0.541	0.781	84	75	67	0
0.529	0.79	84	75	68	0
0.543	0.785	84	75	67	0
0.528	0.776	84	75	0	0
0.518	0.774	84	76	69	0
0.548	0.783	84	75	67	0
0.532	0.784	84	75	67	0
0.541	0.775	84	75	67	0
0.55	0.786	84	75	67	0
0.532	0.796	84	75	0	0
0.51	0.815	85	77	70	0
0.505	0.81	85	77	70	0
0.505	0.824	85	77	70	0
0.494	0.805	85	77	70	0
0.503	0.812	85	77	70	0
0.509	0.815	85	77	70	0
0.515	0.817	85	77	70	0
0.514	0.818	85	77	70	0
0.523	0.811	85	77	70	0
0.501	0.806	85	77	70	0
0.519	0.81	85	77	70	0
0.498	0.811	85	77	70	0
0.509	0.82	85	77	70	0
0.518	0.821	85	77	70	0
0.493	0.807	85	77	70	0
0.504	0.826	85	77	0	0
0.519	0.813	85	77	70	0
0.458	0.803	86	78	71	0
0.469	0.811	86	78	71	0
0.444	0.807	86	0	0	0
0.469	0.799	86	78	71	0
0.464	0.795	86	78	0	0
0.464	0.811	86	78	71	0
0.475	0.808	86	78	71	0
0.467	0.808	86	78	71	0
0.461	0.813	86	78	71	0
0.467	0.795	86	78	0	0
0.466	0.814	86	78	71	0
0.458	0.827	86	0	0	0
0.457	0.808	86	78	71	0
0.459	0.806	86	78	71	0
0.469	0.816	86	78	71	0
0.454	0.794	86	78	0	0
0.472	0.81	86	78	71	0
0.452	0.811	86	78	71	0
0.461	0.814	86	78	71	0
0.471	0.815	86	78	71	0
0.468	0.805	86	78	71	0
0.46	0.81	86	78	71	0
0.467	0.807	86	78	71	0
0.467	0.813	86	78	71	0
0.45	0.814	86	0	71	0
0.471	0.807	86	78	71	0
0.473	0.812	86	78	71	0
0.449	0.813	86	0	71	0
0.458	0.814	86	78	71	0
0.48	0.773	87	79	72	0
0.487	0.776	87	79	72	0
0.49	0.787	87	79	0	0
0.482	0.771	87	79	72	0
0.486	0.769	87	79	72	0
0.478	0.777	87	79	72	0
0.479	0.772	87	79	72	0
0.494	0.775	87	79	73	0
0.486	0.77	87	79	72	0
0.485	0.767	87	79	72	0
0.473	0.773	87	79	72	0
0.49	0.782	87	79	72	0
0.484	0.772	87	79	72	0
0.473	0.774	87	79	72	0
0.496	0.776	87	79	73	0
0.485	0.766	87	79	72	0
0.486	0.77	87	79	72	0
0.497	0.771	87	79	73	0
0.485	0.778	87	79	72	0
0.479	0.784	87	79	0	0
0.471	0.78	87	79	72	0
0.478	0.772	87	79	72	0
0.51	0.752	88	76	69	0
0.496	0.754	88	76	0	0
0.5	0.769	88	76	73	0
0.525	0.769	88	76	0	0
0.496	0.763	88	76	73	0
0.522	0.764	88	76	0	0
0.504	0.758	88	76	69	0
0.494	0.749	88	76	0	0
0.497	0.764	88	76	73	0
0.52	0.773	88	76	69	0
0.51	0.766	88	76	69	0
0.506	0.765	88	76	69	0
0.506	0.757	88	76	69	0
0.515	0.76	88	76	69	0
0.504	0.756	88	76	69	0
0.515	0.761	88	76	69	0
0.506	0.76	88	76	69	0
0.495	0.763	88	76	73	0
0.51	0.763	88	76	69	0
0.506	0.758	88	76	69	0
0.509	0.77	88	76	69	0
0.515	0.768	88	76	69	0
0.494	0.762	88	76	73	0
0.515	0.755	88	76	69	0
0.493	0.769	88	79	73	0
0.512	0.762	88	76	69	0
0.518	0.77	88	76	69	0
0.521	0.794	89	75	68	0
0.517	0.787	89	75	68	0
0.511	0.8	89	0	0	0
0.514	0.783	89	75	68	0
0.52	0.792	89	75	68	0
0.52	0.799	89	75	68	0
0.523	0.79	89	75	68	0
0.53	0.769	89	76	0	0
0.519	0.783	89	75	68	0
0.516	0.774	89	76	69	0
0.572	0.905	90	80	74	0
0.567	0.9	90	80	74	0
0.556	0.893	90	80	74	0
0.551	0.902	90	80	74	0
0.573	0.902	90	80	74	0
0.557	0.889	90	80	74	0
0.569	0.894	90	80	74	0
0.552	0.905	90	80	74	0
0.558	0.902	90	80	74	0
0.57	0.903	90	80	74	0
0.57	0.9	90	80	74	0
0.561	0.892	90	80	74	0
0.569	0.896	90	80	74	0
0.56	0.894	90	80	74	0
0.56	0.907	90	80	74	0
0.556	0.898	90	80	74	0
0.55	0.896	90	80	74	0
0.562	0.907	90	80	74	0
0.58	0.913	90	80	0	0
0.565	0.888	90	80	74	0
0.559	0.896	90	80	74	0
0.565	0.906	90	80	74	0
0.545	0.921	91	81	75	0
0.54	0.911	91	81	75	0
0.533	0.917	91	81	75	0
0.539	0.923	91	81	75	0
0.542	0.923	91	81	75	0
0.532	0.908	91	81	0	0
0.531	0.921	91	81	75	0
0.528	0.926	91	81	75	0
0.538	0.916	91	81	75	0
0.544	0.919	91	81	75	0
0.535	0.905	91	81	0	0
0.546	0.919	91	81	75	0
0.533	0.91	91	81	0	0
0.546	0.921	91	81	75	0
0.553	0.914	91	81	0	0
0.537	0.92	91	81	75	0
0.544	0.91	91	81	0	0
0.5	0.916	92	82	76	0
0.503	0.921	92	82	76	0
0.504	0.911	92	82	0	0
0.501	0.921	92	82	76	0
0.488	0.918	92	82	0	0
0.493	0.917	92	82	0	0
0.511	0.915	92	82	0	0
0.499	0.935	92	82	0	0
0.502	0.918	92	82	76	0
0.503	0.918	92	82	76	0
0.505	0.893	93	83	0	0
0.505	0.881	93	83	77	0
0.511	0.887	93	83	77	0
0.52	0.877	93	83	0	0
0.513	0.876	93	83	0	0
0.505	0.885	93	83	77	0
0.509	0.894	93	83	0	0
0.516	0.876	93	83	0	0
0.511	0.885	93	83	77	0
0.517	0.891	93	83	0	0
0.549	0.87	94	84	78	0
0.554	0.868	94	84	78	0
0.533	0.877	94	84	0	0
0.551	0.865	94	84	78	0
0.551	0.871	94	84	78	0
0.54	0.868	94	84	78	0
0.549	0.863	94	84	78	0
0.545	0.869	94	84	78	0
0.544	0.869	94	84	78	0
0.544	0.869	94	84	78	0
0.543	0.857	94	84	78	0
0.551	0.855	94	84	0	0
0.535	0.872	94	84	78	0
0.546	0.878	94	84	0	0
0.536	0.864	94	84	78	0
0.554	0.864	94	84	78	0
0.538	0.862	94	84	78	0
0.544	0.857	94	84	78	0
0.548	0.879	94	84	0	0
0.544	0.879	94	84	0	0
0.54	0.856	94	84	78	0
0.54	0.858	94	84	78	0
0.533	0.865	94	84	78	0
0.572	0.902	95	80	74	0
0.578	0.9	95	80	74	0
0.577	0.894	95	80	74	0
0.564	0.909	95	80	74	0
0.565	0.9	95	80	74	0
0.567	0.911	95	80	74	0
0.561	0.917	95	80	0	0
0.566	0.906	95	80	74	0
0.584	0.893	95	80	0	0
0.086	0.606	96	85	79	0
0.089	0.601	96	85	79	0
0.089	0.599	96	85	79	0
0.097	0.606	96	85	79	0
0.086	0.621	96	85	79	0
0.096	0.613	96	85	79	0
0.083	0.617	96	85	79	0
0.085	0.603	96	85	79	0
0.103	0.618	96	85	79	0
0.088	0.652	97	86	0	0
0.085	0.645	97	86	80	0
0.096	0.657	97	86	0	0
0.078	0.646	97	86	80	0
0.074	0.64	97	86	80	0
0.089	0.64	97	86	0	0
0.08	0.645	97	86	80	0
0.078	0.651	97	86	80	0
0.073	0.647	97	86	80	0
0.067	0.652	97	86	0	0
0.071	0.655	97	86	0	0
0.068	0.64	97	86	80	0
0.085	0.653	97	86	0	0
0.076	0.639	97	86	80	0
0.076	0.644	97	86	80	0
0.056	0.625	98	87	0	0
0.054	0.648	98	87	81	0
0.041	0.63	98	87	81	0
0.042	0.639	98	87	81	0
0.05	0.638	98	87	81	0
0.049	0.634	98	87	81	0
0.045	0.645	98	87	81	0
0.045	0.634	98	87	81	0
0.043	0.637	98	87	81	0
0.049	0.639	98	87	81	0
0.044	0.631	98	87	81	0
0.035	0.644	98	87	81	0
0.042	0.645	98	87	81	0
0.049	0.647	98	87	81	0
0.04	0.633	98	87	81	0
0.055	0.627	98	87	0	0
0.046	0.639	98	87	81	0
0.051	0.644	98	87	81	0
0.049	0.635	98	87	81	0
0.021	0.619	99	88	82	0
0.02	0.623	99	88	82	0
0.018	0.616	99	88	82	0
0.024	0.625	99	88	82	0
0.036	0.612	99	88	0	0
0.019	0.623	99	88	82	0
0.011	0.625	99	88	82	0
0.018	0.619	99	88	82	0
0.023	0.608	99	88	82	0
0.029	0.607	99	88	82	0
0.024	0.61	99	88	82	0
0.026	0.605	99	88	82	0
0.022	0.618	99	88	82	0
0.018	0.628	99	88	82	0
0.016	0.625	99	88	82	0
0.029	0.609	99	88	82	0
0.022	0.615	99	88	82	0
0.02	0.618	99	88	82	0
0.01	0.61	99	88	0	0
0.02	0.618	99	88	82	0
0.011	0.615	99	88	0	0
0.023	0.617	99	88	82	0
0.024	0.606	99	88	82	0
0.026	0.617	99	88	82	0
0.023	0.616	99	88	82	0
0.051	0.585	100	89	83	0
0.046	0.587	100	89	83	0
0.056	0.588	100	89	0	0
0.038	0.594	100	89	0	0
0.043	0.588	100	89	83	0
0.04	0.584	100	89	83	0
0.082	0.585	101	90	79	0
0.084	0.575	101	90	79	0
0.083	0.571	101	90	79	0
0.083	0.583	101	90	79	0
0.073	0.585	101	90	79	0
0.091	0.581	101	90	79	0
0.077	0.565	101	91	32	0
0.081	0.59	101	90	79	0
0.085	0.575	101	90	79	0
0.078	0.574	101	90	79	0
0.065	0.574	101	91	0	0
0.088	0.587	101	90	79	0
0.084	0.577	101	90	79	0
0.09	0.58	101	90	79	0
0.077	0.585	101	90	79	0
0.081	0.563	101	91	32	0
0.081	0.577	101	90	79	0
0.077	0.583	101	90	79	0
0.094	0.616	102	85	79	0
0.099	0.612	102	85	79	0
0.097	0.615	102	85	79	0
0.098	0.625	102	85	79	0
0.082	0.625	102	85	79	0
0.083	0.615	102	85	79	0
0.101	0.619	102	85	79	0
0.089	0.616	102	85	79	0
0.111	0.61	102	85	79	0
0.097	0.611	102	85	79	0
0.101	0.606	102	85	79	0
0.097	0.619	102	85	79	0
0.094	0.617	102	85	79	0
0.092	0.607	102	85	79	0
0.103	0.616	102	85	79	0
0.105	0.611	102	85	79	0
0.101	0.616	102	85	79	0
0.107	0.621	102	85	79	0
0.096	0.612	102	85	79	0
0.106	0.617	102	85	79	0
0.082	0.613	102	85	79	0
0.099	0.613	102	85	79	0
0.102	0.614	102	85	79	0
0.095	0.631	102	85	0	0
0.084	0.615	102	85	79	0
0.725	0.9	103	92	84	0
0.73	0.898	103	92	84	0
0.74	0.897	103	0	84	0
0.73	0.898	103	92	84	0
0.747	0.907	103	0	0	0
0.733	0.908	103	92	84	0
0.731	0.898	103	92	84	0
0.733	0.898	103	92	84	0
0.731	0.906	103	92	84	0
0.696	0.931	104	93	85	0
0.687	0.933	104	93	85	0
0.692	0.939	104	93	85	0
0.701	0.939	104	93	85	0
0.703	0.944	104	93	85	0
0.685	0.939	104	93	0	0
0.696	0.942	104	93	85	0
0.706	0.94	104	93	85	0
0.692	0.931	104	93	85	0
0.694	0.922	104	93	0	0
0.68	0.925	104	93	0	0
0.698	0.933	104	93	85	0
0.701	0.934	104	93	85	0
0.693	0.938	104	93	85	0
0.697	0.937	104	93	85	0
0.648	0.9	105	94	86	0
0.657	0.887	105	94	86	0
0.641	0.908	105	94	0	0
0.65	0.9	105	94	86	0
0.652	0.902	105	94	86	0
0.655	0.894	105	94	86	0
0.642	0.897	105	94	86	0
0.653	0.912	105	94	0	0
0.65	0.898	105	94	86	0
0.66	0.898	105	94	86	0
0.658	0.889	105	94	86	0
0.654	0.904	105	94	86	0
0.649	0.912	105	94	0	0
0.653	0.902	105	94	86	0
0.654	0.89	105	94	86	0
0.649	0.896	105	94	86	0
0.634	0.893	105	94	0	0
0.651	0.885	105	94	86	0
0.647	0.894	105	94	86	0
0.702	0.865	106	95	87	0
0.688	0.863	106	95	87	0
0.705	0.872	106	95	87	0
0.696	0.859	106	95	87	0
0.701	0.87	106	95	87	0
0.691	0.857	106	95	87	0
0.692	0.863	106	95	87	0
0.69	0.87	106	95	87	0
0.699	0.878	106	95	87	0
0.693	0.864	106	95	87	0
0.69	0.862	106	95	87	0
0.699	0.863	106	95	87	0
0.699	0.862	106	95	87	0
0.693	0.862	106	95	87	0
0.713	0.886	106	92	0	0
0.692	0.867	106	95	87	0
0.703	0.861	106	95	87	0
0.687	0.871	106	95	87	0
0.685	0.866	106	95	87	0
0.697	0.868	106	95	87	0
0.698	0.87	106	95	87	0
0.678	0.863	106	95	0	0
0.688	0.869	106	95	87	0
0.689	0.862	106	95	87	0
0.701	0.869	106	95	87	0
0.692	0.877	106	95	87	0
0.699	0.863	106	95	87	0
0.7	0.873	106	95	87	0
0.727	0.887	107	92	84	0
0.734	0.898	107	92	84	0
0.722	0.902	107	92	84	0
0.718	0.913	107	92	84	0
0.717	0.9	107	92	84	0
0.721	0.897	107	92	84	0
0.721	0.909	107	92	84	0
0.729	0.896	107	92	84	0
0.724	0.91	107	92	84	0
0.705	0.909	107	92	84	0
0.716	0.908	107	92	84	0
0.727	0.894	107	92	84	0
0.718	0.897	107	92	84	0
0.73	0.89	107	92	84	0
0.719	0.898	107	92	84	0
0.725	0.902	107	92	84	0
0.717	0.888	107	92	84	0
0.715	0.899	107	92	84	0
0.73	0.893	107	92	84	0
0.706	0.908	107	92	84	0
0.721	0.891	107	92	84	0
0.714	0.881	107	92	0	0
0.718	0.905	107	92	84	0
0.727	0.904	107	92	84	0
0.713	0.912	107	92	84	0
0.724	0.906	107	92	84	0
0.717	0.897	107	92	84	0
0.715	0.902	107	92	84	0
0.729	0.904	107	92	84	0
0.593	0.212	108	45	41	0
0.602	0.223	108	45	41	0
0.602	0.203	108	45	41	0
0.596	0.212	108	45	41	0
0.607	0.203	108	45	41	0
0.609	0.209	108	45	41	0
0.592	0.194	108	47	42	0
0.595	0.217	108	45	41	0
0.612	0.209	108	45	41	0
0.6	0.218	108	45	41	0
0.59	0.21	108	45	41	0
0.589	0.205	108	0	41	0
0.591	0.241	109	96	88	0
0.601	0.236	109	96	88	0
0.607	0.233	109	96	0	0
0.577	0.231	109	0	0	0
0.585	0.252	109	97	0	0
0.602	0.239	109	96	88	0
0.588	0.239	109	96	88	0
0.597	0.241	109	96	88	0
0.598	0.228	109	96	41	0
0.598	0.239	109	96	88	0
0.585	0.23	109	96	0	0
0.584	0.236	109	96	88	0
0.597	0.232	109	96	88	0
0.61	0.236	109	96	0	0
0.594	0.239	109	96	88	0
0.609	0.24	109	96	0	0
0.598	0.236	109	96	88	0
0.561	0.244	110	97	89	0
0.563	0.253	110	97	89	0
0.564	0.243	110	97	89	0
0.566	0.257	110	97	89	0
0.566	0.242	110	97	89	0
0.573	0.254	110	97	90	0
0.566	0.244	110	97	89	0
0.564	0.249	110	97	89	0
0.554	0.234	110	98	0	0
0.563	0.252	110	97	89	0
0.555	0.247	110	97	89	0
0.575	0.245	110	97	90	0
0.578	0.247	110	97	90	0
0.564	0.248	110	97	89	0
0.572	0.253	110	97	90	0
0.559	0.246	110	97	89	0
0.557	0.235	110	97	0	0
0.565	0.237	110	97	89	0
0.572	0.248	110	97	90	0
0.559	0.221	111	98	91	0
0.554	0.209	111	98	91	0
0.554	0.221	111	98	91	0
0.558	0.224	111	98	91	0
0.557	0.226	111	98	91	0
0.552	0.214	111	98	91	0
0.552	0.224	111	98	91	0
0.565	0.216	111	98	91	0
0.562	0.233	111	98	89	0
0.555	0.227	111	98	91	0
0.56	0.212	111	98	91	0
0.556	0.22	111	98	91	0
0.555	0.218	111	98	91	0
0.547	0.213	111	98	91	0
0.552	0.215	111	98	91	0
0.552	0.225	111	98	91	0
0.56	0.22	111	98	91	0
0.527	0.187	112	99	92	0
0.559	0.196	112	0	0	0
0.537	0.2	112	99	92	0
0.525	0.193	112	99	92	0
0.526	0.193	112	99	92	0
0.54	0.182	112	99	92	0
0.531	0.179	112	99	92	0
0.534	0.198	112	99	92	0
0.534	0.181	112	99	92	0
0.529	0.196	112	99	92	0
0.537	0.201	112	99	92	0
0.525	0.203	112	99	0	0
0.534	0.193	112	99	92	0
0.531	0.186	112	99	92	0
0.534	0.204	112	99	92	0
0.541	0.192	112	99	92	0
0.53	0.197	112	99	92	0
0.541	0.194	112	99	92	0
0.533	0.189	112	99	92	0
0.538	0.189	112	99	92	0
0.542	0.175	112	99	0	0
0.538	0.193	112	99	92	0
0.544	0.189	112	99	92	0
0.572	0.166	113	100	93	0
0.565	0.168	113	100	93	0
0.554	0.178	113	100	0	0
0.557	0.173	113	100	0	0
0.554	0.18	113	100	0	0
0.566	0.166	113	100	93	0
0.57	0.188	113	47	0	0
0.569	0.167	113	100	93	0
0.563	0.184	113	100	0	0
0.588	0.177	114	47	42	0
0.586	0.185	114	47	42	0
0.593	0.176	114	46	42	0
0.598	0.216	114	45	41	0
0.602	0.201	114	45	41	0
0.577	0.2	114	47	0	0
0.573	0.199	114	47	0	0
0.599	0.199	114	45	41	0
0.591	0.198	114	47	42	0
0.599	0.18	114	46	42	0
0.593	0.191	114	47	42	0
0.585	0.187	114	47	42	0
0.578	0.201	114	47	0	0
0.598	0.198	114	45	41	0
0.589	0.191	114	47	42	0
0.586	0.192	114	47	42	0
0.584	0.193	114	47	42	0
0.59	0.184	114	47	42	0
0.585	0.197	114	47	42	0
0.581	0.177	114	47	42	0
0.594	0.181	114	46	42	0
0.584	0.183	114	47	42	0
0.578	0.183	114	47	42	0
0.605	0.175	114	46	42	0
0.592	0.191	114	47	42	0
0.599	0.194	114	45	41	0
0.597	0.211	115	45	41	0
0.605	0.194	115	45	41	0
0.606	0.216	115	45	41	0
0.607	0.219	115	45	41	0
0.599	0.208	115	45	41	0
0.607	0.21	115	45	41	0
0.597	0.205	115	45	41	0
0.603	0.209	115	45	41	0
0.602	0.21	115	45	41	0
0.611	0.211	115	45	41	0
0.593	0.214	115	45	41	0
0.6	0.215	115	45	41	0
0.604	0.212	115	45	41	0
0.611	0.2	115	45	41	0
0.604	0.218	115	45	41	0
0.606	0.217	115	45	41	0
0.605	0.217	115	45	41	0
0.604	0.215	115	45	41	0
0.405	0.216	116	101	94	0
0.392	0.223	116	101	94	0
0.413	0.225	116	101	94	0
0.396	0.219	116	101	94	0
0.403	0.221	116	101	94	0
0.405	0.22	116	101	94	0
0.409	0.233	116	0	94	0
0.407	0.239	116	102	95	0
[truncated: 312,179+ more rows]

## Sheet: Fig. 5b
x	y	index	clustering-MIRO	clustering-DBSCAN	set
0.473	0.154	1	1	1	0
0.463	0.152	1	1	1	0
0.46	0.162	1	1	1	0
0.464	0.154	1	1	1	0
0.479	0.148	1	1	1	0
0.464	0.148	1	1	1	0
0.471	0.152	1	1	1	0
0.457	0.153	1	1	1	0
0.433	0.175	1	2	1	0
0.431	0.159	1	2	1	0
0.433	0.162	1	2	1	0
0.441	0.159	1	2	1	0
0.435	0.174	1	2	1	0
0.445	0.171	1	2	1	0
0.438	0.168	1	2	1	0
0.43	0.164	1	2	1	0
0.442	0.168	1	2	1	0
0.432	0.167	1	2	1	0
0.432	0.175	1	2	1	0
0.435	0.171	1	2	1	0
0.435	0.185	1	2	1	0
0.433	0.176	1	2	1	0
0.427	0.175	1	2	1	0
0.435	0.176	1	2	1	0
0.439	0.167	1	2	1	0
0.437	0.172	1	2	1	0
0.44	0.173	1	2	1	0
0.436	0.18	1	2	1	0
0.441	0.17	1	2	1	0
0.427	0.159	1	2	1	0
0.436	0.176	1	2	1	0
0.43	0.173	1	2	1	0
0.416	0.182	1	2	1	0
0.417	0.178	1	2	1	0
0.429	0.179	1	2	1	0
0.434	0.185	1	2	1	0
0.422	0.184	1	2	1	0
0.429	0.191	1	2	1	0
0.418	0.191	1	2	1	0
0.426	0.188	1	2	1	0
0.417	0.175	1	2	1	0
0.416	0.177	1	2	1	0
0.412	0.191	1	2	1	0
0.432	0.182	1	2	1	0
0.425	0.182	1	2	1	0
0.416	0.194	1	2	1	0
0.413	0.167	1	2	1	0
0.402	0.182	1	2	1	0
0.399	0.182	1	2	1	0
0.41	0.17	1	2	1	0
0.394	0.183	1	0	1	0
0.408	0.161	1	2	1	0
0.395	0.175	1	2	1	0
0.395	0.164	1	2	1	0
0.397	0.171	1	2	1	0
0.404	0.174	1	2	1	0
0.392	0.182	1	27	1	0
0.397	0.176	1	2	1	0
0.396	0.139	1	2	1	0
0.392	0.146	1	2	1	0
0.394	0.141	1	2	1	0
0.404	0.141	1	2	1	0
0.392	0.152	1	2	1	0
0.402	0.138	1	2	1	0
0.397	0.137	1	2	1	0
0.392	0.121	1	2	1	0
0.401	0.152	1	2	1	0
0.394	0.148	1	2	1	0
0.386	0.131	1	2	1	0
0.405	0.142	1	2	1	0
0.418	0.136	1	2	1	0
0.409	0.139	1	2	1	0
0.408	0.156	1	2	1	0
0.385	0.141	1	2	1	0
0.4	0.142	1	2	1	0
0.393	0.15	1	2	1	0
0.397	0.141	1	2	1	0
0.396	0.144	1	2	1	0
0.403	0.139	1	2	1	0
0.397	0.157	1	2	1	0
0.394	0.136	1	2	1	0
0.388	0.122	1	2	1	0
0.405	0.13	1	2	1	0
0.43	0.125	1	2	1	0
0.423	0.125	1	2	1	0
0.416	0.118	1	2	1	0
0.409	0.131	1	2	1	0
0.435	0.116	1	2	1	0
0.417	0.121	1	2	1	0
0.408	0.114	1	2	1	0
0.416	0.115	1	2	1	0
0.418	0.121	1	2	1	0
0.418	0.119	1	2	1	0
0.426	0.108	1	2	1	0
0.41	0.127	1	2	1	0
0.419	0.129	1	2	1	0
0.423	0.128	1	2	1	0
0.411	0.117	1	2	1	0
0.411	0.117	1	2	1	0
0.429	0.11	1	2	0	0
0.411	0.117	1	2	1	0
0.416	0.116	1	2	1	0
0.402	0.122	1	2	1	0
0.441	0.15	1	2	1	0
0.444	0.145	1	2	1	0
0.436	0.14	1	2	1	0
0.438	0.134	1	2	1	0
0.436	0.151	1	2	1	0
0.438	0.149	1	2	1	0
0.43	0.14	1	2	1	0
0.438	0.131	1	2	1	0
0.441	0.13	1	2	1	0
0.421	0.14	1	2	1	0
0.441	0.14	1	2	1	0
0.432	0.149	1	2	1	0
0.436	0.146	1	2	1	0
0.439	0.139	1	2	1	0
0.43	0.154	1	2	1	0
0.435	0.14	1	2	1	0
0.435	0.137	1	2	1	0
0.435	0.138	1	2	1	0
0.441	0.141	1	2	1	0
0.441	0.135	1	2	1	0
0.425	0.138	1	2	1	0
0.433	0.141	1	2	1	0
0.426	0.135	1	2	1	0
0.444	0.152	1	2	1	0
0.429	0.141	1	2	1	0
0.449	0.151	1	2	1	0
0.459	0.145	1	1	1	0
0.468	0.165	1	1	1	0
0.46	0.155	1	1	1	0
0.471	0.16	1	1	1	0
0.456	0.155	1	1	1	0
0.463	0.147	1	1	1	0
0.455	0.146	1	0	1	0
0.464	0.15	1	1	1	0
0.469	0.153	1	1	1	0
0.451	0.159	1	2	1	0
0.471	0.165	1	1	1	0
0.48	0.16	1	1	1	0
0.467	0.159	1	1	1	0
0.1	0.175	2	3	2	0
0.087	0.189	2	3	2	0
0.1	0.19	2	3	2	0
0.105	0.187	2	3	2	0
0.084	0.191	2	3	2	0
0.097	0.183	2	3	2	0
0.1	0.19	2	3	2	0
0.088	0.197	2	3	2	0
0.092	0.191	2	3	2	0
0.093	0.197	2	3	2	0
0.1	0.189	2	3	2	0
0.085	0.197	2	3	2	0
0.082	0.217	2	3	2	0
0.072	0.223	2	3	2	0
0.061	0.223	2	3	2	0
0.072	0.197	2	3	2	0
0.073	0.224	2	3	2	0
0.087	0.209	2	3	2	0
0.093	0.219	2	3	2	0
0.078	0.213	2	3	2	0
0.09	0.218	2	3	2	0
0.074	0.225	2	3	2	0
0.032	0.214	2	3	3	0
0.035	0.216	2	3	3	0
0.04	0.224	2	3	3	0
0.042	0.217	2	3	3	0
0.049	0.206	2	3	3	0
0.036	0.2	2	3	3	0
0.043	0.222	2	3	3	0
0.037	0.208	2	3	3	0
0.029	0.21	2	3	3	0
0.049	0.209	2	3	3	0
0.04	0.219	2	3	3	0
0.029	0.209	2	3	3	0
0.039	0.203	2	3	3	0
0.049	0.211	2	3	3	0
0.035	0.22	2	3	3	0
0.035	0.219	2	3	3	0
0.034	0.217	2	3	3	0
0.041	0.21	2	3	3	0
0.048	0.211	2	3	3	0
0.048	0.208	2	3	3	0
0.031	0.218	2	3	3	0
0.049	0.161	2	3	2	0
0.051	0.16	2	3	2	0
0.049	0.172	2	3	2	0
0.049	0.184	2	3	2	0
0.047	0.168	2	3	2	0
0.053	0.172	2	3	2	0
0.052	0.18	2	3	2	0
0.057	0.159	2	3	2	0
0.043	0.172	2	3	2	0
0.036	0.18	2	3	2	0
0.048	0.177	2	3	2	0
0.058	0.188	2	3	2	0
0.036	0.169	2	3	2	0
0.054	0.169	2	3	2	0
0.039	0.179	2	3	2	0
0.054	0.17	2	3	2	0
0.048	0.17	2	3	2	0
0.045	0.164	2	3	2	0
0.047	0.165	2	3	2	0
0.077	0.154	2	4	2	0
0.102	0.167	2	4	2	0
0.088	0.154	2	4	2	0
0.073	0.157	2	4	2	0
0.069	0.165	2	3	2	0
0.07	0.16	2	3	2	0
0.07	0.14	2	4	2	0
0.086	0.156	2	4	2	0
0.087	0.165	2	4	2	0
0.081	0.158	2	4	2	0
0.081	0.152	2	4	2	0
0.083	0.158	2	4	2	0
0.078	0.151	2	4	2	0
0.081	0.159	2	4	2	0
0.078	0.146	2	4	2	0
0.078	0.168	2	3	2	0
0.077	0.16	2	4	2	0
0.085	0.142	2	4	2	0
0.081	0.154	2	4	2	0
0.088	0.162	2	4	2	0
0.083	0.152	2	4	2	0
0.086	0.166	2	4	2	0
0.082	0.162	2	4	2	0
0.075	0.152	2	4	2	0
0.079	0.191	2	3	2	0
0.083	0.192	2	3	2	0
0.084	0.184	2	3	2	0
0.094	0.195	2	3	2	0
0.077	0.194	2	3	2	0
0.089	0.189	2	3	2	0
0.091	0.18	2	3	2	0
0.084	0.185	2	3	2	0
0.089	0.188	2	3	2	0
0.082	0.184	2	3	2	0
0.101	0.18	2	3	2	0
0.094	0.193	2	3	2	0
0.088	0.189	2	3	2	0
0.084	0.187	2	3	2	0
0.09	0.19	2	3	2	0
0.096	0.195	2	3	2	0
0.098	0.177	2	3	2	0
0.081	0.201	2	3	2	0
0.088	0.183	2	3	2	0
0.097	0.174	2	3	2	0
0.093	0.188	2	3	2	0
0.087	0.19	2	3	2	0
0.083	0.184	2	3	2	0
0.089	0.193	2	3	2	0
0.08	0.191	2	3	2	0
0.092	0.193	2	3	2	0
0.093	0.187	2	3	2	0
0.08	0.204	2	3	2	0
0.093	0.191	2	3	2	0
0.587	0.603	3	5	4	0
0.586	0.625	3	5	4	0
0.577	0.631	3	5	4	0
0.602	0.623	3	5	0	0
0.58	0.622	3	5	4	0
0.575	0.628	3	5	4	0
0.589	0.613	3	5	4	0
0.581	0.616	3	5	4	0
0.571	0.609	3	5	4	0
0.587	0.626	3	5	4	0
0.587	0.625	3	5	4	0
0.545	0.651	3	5	5	0
0.552	0.655	3	5	5	0
0.556	0.668	3	5	5	0
0.543	0.654	3	5	5	0
0.557	0.653	3	5	5	0
0.555	0.645	3	5	5	0
0.556	0.655	3	5	5	0
0.554	0.648	3	5	5	0
0.548	0.64	3	5	5	0
0.554	0.659	3	5	5	0
0.556	0.65	3	5	5	0
0.552	0.657	3	5	5	0
0.552	0.646	3	5	5	0
0.551	0.665	3	5	5	0
0.544	0.643	3	5	5	0
0.544	0.651	3	5	5	0
0.566	0.648	3	5	5	0
0.551	0.65	3	5	5	0
0.517	0.643	3	5	6	0
0.52	0.645	3	5	6	0
0.521	0.632	3	5	6	0
0.513	0.639	3	5	6	0
0.507	0.645	3	5	6	0
0.519	0.641	3	5	6	0
0.515	0.637	3	5	6	0
0.515	0.646	3	5	6	0
0.498	0.634	3	5	6	0
0.517	0.626	3	5	6	0
0.507	0.639	3	5	6	0
0.515	0.646	3	5	6	0
0.504	0.639	3	5	6	0
0.513	0.638	3	5	6	0
0.509	0.628	3	5	6	0
0.515	0.641	3	5	6	0
0.519	0.638	3	5	6	0
0.509	0.643	3	5	6	0
0.507	0.604	3	5	7	0
0.505	0.596	3	5	7	0
0.503	0.596	3	5	7	0
0.514	0.588	3	5	7	0
0.507	0.605	3	5	7	0
0.507	0.606	3	5	7	0
0.516	0.605	3	5	7	0
0.501	0.607	3	5	7	0
0.516	0.603	3	5	7	0
0.517	0.598	3	5	7	0
0.551	0.587	3	5	8	0
0.549	0.587	3	5	8	0
0.554	0.583	3	5	8	0
0.555	0.593	3	5	8	0
0.559	0.586	3	5	8	0
0.557	0.586	3	5	8	0
0.56	0.579	3	5	8	0
0.558	0.574	3	5	8	0
0.547	0.579	3	5	8	0
0.555	0.582	3	5	8	0
0.56	0.584	3	5	8	0
0.545	0.578	3	5	8	0
0.557	0.59	3	5	8	0
0.56	0.58	3	5	8	0
0.549	0.58	3	5	8	0
0.56	0.567	3	5	8	0
0.584	0.619	3	5	4	0
0.569	0.615	3	5	4	0
0.574	0.625	3	5	4	0
0.57	0.613	3	5	4	0
0.578	0.62	3	5	4	0
0.582	0.617	3	5	4	0
0.578	0.612	3	5	4	0
0.578	0.617	3	5	4	0
0.57	0.608	3	5	4	0
0.573	0.62	3	5	4	0
0.573	0.631	3	5	4	0
0.582	0.625	3	5	4	0
0.579	0.606	3	5	4	0
0.582	0.617	3	5	4	0
0.57	0.619	3	5	4	0
0.575	0.607	3	5	4	0
0.578	0.625	3	5	4	0
0.579	0.627	3	5	4	0
0.591	0.616	3	5	4	0
0.573	0.624	3	5	4	0
0.579	0.599	3	5	4	0
0.573	0.619	3	5	4	0
0.581	0.633	3	5	4	0
0.401	0.792	4	6	9	0
0.375	0.793	4	7	9	0
0.397	0.789	4	6	9	0
0.391	0.796	4	6	9	0
0.4	0.797	4	6	9	0
0.388	0.796	4	6	9	0
0.383	0.798	4	6	9	0
0.383	0.793	4	6	9	0
0.386	0.788	4	6	9	0
0.399	0.795	4	6	9	0
0.397	0.801	4	6	9	0
0.391	0.787	4	6	9	0
0.41	0.794	4	6	9	0
0.375	0.786	4	7	9	0
0.394	0.802	4	6	9	0
0.389	0.791	4	6	9	0
0.392	0.791	4	6	9	0
0.391	0.78	4	6	9	0
0.383	0.797	4	6	9	0
0.391	0.802	4	6	9	0
0.39	0.796	4	6	9	0
0.397	0.8	4	6	9	0
0.395	0.805	4	6	9	0
0.38	0.809	4	6	9	0
0.397	0.804	4	6	9	0
0.387	0.801	4	6	9	0
0.364	0.823	4	6	9	0
0.379	0.819	4	6	9	0
0.367	0.828	4	6	9	0
0.37	0.838	4	6	9	0
0.381	0.828	4	6	9	0
0.368	0.832	4	6	9	0
0.365	0.834	4	6	9	0
0.348	0.834	4	0	9	0
0.361	0.842	4	6	9	0
0.364	0.829	4	6	9	0
0.37	0.843	4	6	9	0
0.374	0.835	4	6	9	0
0.373	0.833	4	6	9	0
0.348	0.823	4	7	9	0
0.354	0.832	4	6	9	0
0.359	0.839	4	6	9	0
0.326	0.809	4	7	9	0
0.325	0.809	4	7	9	0
0.331	0.814	4	7	9	0
0.338	0.818	4	7	9	0
0.319	0.816	4	7	9	0
0.32	0.83	4	7	9	0
0.326	0.814	4	7	9	0
0.317	0.823	4	7	9	0
0.314	0.812	4	7	9	0
0.322	0.822	4	7	9	0
0.333	0.821	4	7	9	0
0.32	0.805	4	7	9	0
0.326	0.814	4	7	9	0
0.327	0.818	4	7	9	0
0.317	0.816	4	7	9	0
0.318	0.82	4	7	9	0
0.334	0.826	4	7	9	0
0.321	0.758	4	7	10	0
0.303	0.781	4	7	10	0
0.317	0.775	4	7	10	0
0.312	0.77	4	7	10	0
0.314	0.774	4	7	10	0
0.311	0.767	4	7	10	0
0.319	0.768	4	7	10	0
0.312	0.773	4	7	10	0
0.31	0.76	4	7	10	0
0.316	0.773	4	7	10	0
0.314	0.771	4	7	10	0
0.307	0.78	4	7	10	0
0.31	0.78	4	7	10	0
0.32	0.781	4	7	10	0
0.31	0.784	4	7	10	0
0.327	0.776	4	7	10	0
0.323	0.779	4	7	10	0
0.332	0.782	4	7	10	0
0.314	0.773	4	7	10	0
0.325	0.768	4	7	10	0
0.322	0.77	4	7	10	0
0.305	0.782	4	7	10	0
0.311	0.776	4	7	10	0
0.314	0.767	4	7	10	0
0.317	0.765	4	7	10	0
0.357	0.76	4	7	9	0
0.356	0.773	4	7	9	0
0.357	0.759	4	7	9	0
0.365	0.772	4	7	9	0
0.359	0.762	4	7	9	0
0.372	0.767	4	7	9	0
0.37	0.777	4	7	9	0
0.368	0.775	4	7	9	0
0.353	0.769	4	7	9	0
0.357	0.768	4	7	9	0
0.368	0.761	4	7	9	0
0.365	0.776	4	7	9	0
0.361	0.768	4	7	9	0
0.357	0.773	4	7	9	0
0.356	0.762	4	7	9	0
0.37	0.781	4	7	9	0
0.358	0.763	4	7	9	0
0.372	0.768	4	7	9	0
0.362	0.766	4	7	9	0
0.352	0.766	4	7	9	0
0.363	0.763	4	7	9	0
0.359	0.77	4	7	9	0
0.363	0.78	4	7	9	0
0.347	0.773	4	7	9	0
0.358	0.761	4	7	9	0
0.366	0.77	4	7	9	0
0.356	0.773	4	7	9	0
0.367	0.785	4	7	9	0
0.362	0.791	4	7	9	0
0.364	0.79	4	7	9	0
0.356	0.809	4	7	0	0
0.36	0.792	4	7	9	0
0.363	0.794	4	7	9	0
0.245	0.567	5	8	11	0
0.249	0.56	5	8	11	0
0.236	0.558	5	8	11	0
0.242	0.565	5	8	11	0
0.241	0.57	5	8	11	0
0.248	0.565	5	8	11	0
0.253	0.574	5	8	11	0
0.206	0.593	5	8	0	0
0.228	0.603	5	8	12	0
0.224	0.604	5	8	12	0
0.225	0.618	5	8	12	0
0.219	0.607	5	8	12	0
0.213	0.605	5	8	12	0
0.23	0.61	5	8	12	0
0.203	0.575	5	8	13	0
0.192	0.558	5	8	13	0
0.196	0.571	5	8	13	0
0.211	0.559	5	8	13	0
0.186	0.563	5	8	13	0
0.191	0.574	5	8	13	0
0.209	0.566	5	8	13	0
0.182	0.563	5	8	13	0
0.203	0.558	5	8	13	0
0.227	0.522	5	8	14	0
0.219	0.532	5	8	14	0
0.219	0.543	5	8	14	0
0.233	0.533	5	8	14	0
0.211	0.527	5	8	14	0
0.219	0.525	5	8	14	0
0.21	0.536	5	8	14	0
0.207	0.53	5	8	14	0
0.213	0.517	5	8	14	0
0.223	0.537	5	8	14	0
0.214	0.539	5	8	14	0
0.215	0.537	5	8	14	0
0.212	0.541	5	8	14	0
0.223	0.535	5	8	14	0
0.209	0.541	5	8	14	0
0.223	0.534	5	8	14	0
0.217	0.525	5	8	14	0
0.224	0.533	5	8	14	0
0.216	0.537	5	8	14	0
0.217	0.527	5	8	14	0
0.225	0.53	5	8	14	0
0.222	0.534	5	8	14	0
0.228	0.526	5	8	14	0
0.221	0.533	5	8	14	0
0.265	0.566	5	8	11	0
0.27	0.574	5	8	11	0
0.262	0.55	5	8	11	0
0.259	0.561	5	8	11	0
0.255	0.571	5	8	11	0
0.256	0.555	5	8	11	0
0.262	0.57	5	8	11	0
0.261	0.551	5	8	11	0
0.264	0.566	5	8	11	0
0.263	0.556	5	8	11	0
0.262	0.571	5	8	11	0
0.277	0.562	5	8	11	0
0.274	0.562	5	8	11	0
0.254	0.563	5	8	11	0
0.265	0.551	5	8	11	0
0.264	0.562	5	8	11	0
0.253	0.56	5	8	11	0
0.251	0.561	5	8	11	0
0.254	0.559	5	8	11	0
0.263	0.562	5	8	11	0
0.266	0.574	5	8	11	0
0.259	0.568	5	8	11	0
0.268	0.561	5	8	11	0
0.253	0.572	5	8	11	0
0.266	0.567	5	8	11	0
0.257	0.557	5	8	11	0
0.198	0.383	6	9	14	0
0.204	0.391	6	9	14	0
0.196	0.381	6	9	14	0
0.21	0.374	6	9	14	0
0.207	0.392	6	9	14	0
0.222	0.386	6	9	14	0
0.219	0.374	6	9	14	0
0.202	0.379	6	9	14	0
0.202	0.384	6	9	14	0
0.203	0.392	6	9	14	0
0.211	0.381	6	9	14	0
0.221	0.373	6	9	14	0
0.212	0.375	6	9	14	0
0.207	0.395	6	9	14	0
0.214	0.385	6	9	14	0
0.214	0.379	6	9	14	0
0.224	0.383	6	9	14	0
0.206	0.39	6	9	14	0
0.209	0.379	6	9	14	0
0.175	0.403	6	9	15	0
0.191	0.43	6	9	15	0
0.174	0.424	6	9	15	0
0.172	0.423	6	9	15	0
0.177	0.421	6	9	15	0
0.176	0.408	6	9	15	0
0.17	0.419	6	9	15	0
0.18	0.421	6	9	15	0
0.185	0.428	6	9	15	0
0.192	0.434	6	9	15	0
0.174	0.423	6	9	15	0
0.168	0.43	6	9	15	0
0.176	0.424	6	9	15	0
0.189	0.426	6	9	15	0
0.171	0.414	6	9	15	0
0.148	0.403	6	9	16	0
0.141	0.411	6	9	16	0
0.151	0.403	6	9	16	0
0.16	0.4	6	9	16	0
0.138	0.406	6	9	16	0
0.151	0.396	6	9	16	0
0.136	0.409	6	9	16	0
0.141	0.409	6	9	16	0
0.143	0.408	6	9	16	0
0.141	0.361	6	9	16	0
0.139	0.355	6	9	16	0
0.129	0.374	6	10	16	0
0.137	0.362	6	9	16	0
0.138	0.365	6	9	16	0
0.147	0.379	6	9	0	0
0.135	0.366	6	9	16	0
0.139	0.358	6	9	16	0
0.131	0.368	6	10	16	0
0.142	0.361	6	9	16	0
0.151	0.37	6	9	16	0
0.13	0.366	6	10	16	0
0.141	0.364	6	9	16	0
0.169	0.354	6	9	17	0
0.187	0.353	6	9	17	0
0.18	0.351	6	9	17	0
0.163	0.349	6	9	17	0
0.194	0.347	6	9	17	0
0.172	0.356	6	9	17	0
0.185	0.35	6	9	17	0
0.181	0.358	6	9	17	0
0.166	0.335	6	9	0	0
0.168	0.355	6	9	17	0
0.169	0.354	6	9	17	0
0.18	0.344	6	9	17	0
0.185	0.359	6	9	17	0
0.173	0.351	6	9	17	0
0.183	0.353	6	9	17	0
0.177	0.358	6	9	17	0
0.176	0.354	6	9	17	0
0.167	0.355	6	9	17	0
0.197	0.385	6	9	14	0
0.207	0.38	6	9	14	0
0.212	0.385	6	9	14	0
0.203	0.378	6	9	14	0
0.206	0.387	6	9	14	0
0.197	0.39	6	9	14	0
0.223	0.398	6	0	14	0
0.209	0.387	6	9	14	0
0.204	0.386	6	9	14	0
0.198	0.376	6	9	14	0
0.194	0.391	6	9	14	0
0.196	0.397	6	9	14	0
0.201	0.392	6	9	14	0
0.209	0.376	6	9	14	0
0.208	0.389	6	9	14	0
0.187	0.388	6	9	14	0
0.198	0.394	6	9	14	0
0.201	0.388	6	9	14	0
0.204	0.389	6	9	14	0
0.081	0.521	7	11	16	0
0.084	0.524	7	11	16	0
0.075	0.51	7	11	16	0
0.081	0.518	7	11	16	0
0.091	0.513	7	11	16	0
0.065	0.507	7	11	16	0
0.082	0.507	7	11	16	0
0.082	0.511	7	11	16	0
0.09	0.512	7	11	16	0
0.079	0.507	7	11	16	0
0.084	0.515	7	11	16	0
0.082	0.507	7	11	16	0
0.083	0.514	7	11	16	0
0.072	0.501	7	11	16	0
0.095	0.51	7	11	16	0
0.087	0.514	7	11	16	0
0.094	0.504	7	11	16	0
0.087	0.509	7	11	16	0
0.077	0.505	7	11	16	0
0.084	0.509	7	11	16	0
0.085	0.516	7	11	16	0
0.08	0.505	7	11	16	0
0.098	0.515	7	11	16	0
0.092	0.497	7	12	16	0
0.083	0.507	7	11	16	0
0.077	0.511	7	11	16	0
0.067	0.542	7	11	16	0
0.07	0.54	7	11	16	0
0.078	0.536	7	11	16	0
0.063	0.54	7	11	16	0
0.073	0.535	7	11	16	0
0.084	0.549	7	13	16	0
0.076	0.543	7	13	16	0
0.073	0.532	7	11	16	0
0.072	0.536	7	11	16	0
0.054	0.524	7	11	16	0
0.055	0.536	7	11	16	0
0.049	0.538	7	11	16	0
0.037	0.537	7	11	16	0
0.054	0.53	7	11	16	0
0.03	0.537	7	11	16	0
0.046	0.532	7	11	16	0
0.042	0.539	7	11	16	0
0.041	0.536	7	11	16	0
0.049	0.544	7	11	16	0
0.057	0.538	7	11	16	0
0.055	0.538	7	11	16	0
0.051	0.543	7	11	16	0
0.043	0.53	7	11	16	0
0.045	0.541	7	11	16	0
0.025	0.531	7	11	16	0
0.017	0.533	7	11	16	0
0.014	0.532	7	11	16	0
0.001	0.538	7	11	16	0
0.008	0.532	7	11	16	0
0.018	0.517	7	11	16	0
0.017	0.522	7	11	16	0
0.011	0.544	7	11	16	0
0.012	0.538	7	11	16	0
0.009	0.54	7	11	16	0
0.013	0.535	7	11	16	0
0.001	0.526	7	11	16	0
0.01	0.536	7	11	16	0
0.012	0.486	7	11	16	0
0.013	0.498	7	11	16	0
0.031	0.511	7	11	16	0
0.01	0.496	7	11	16	0
0	0.49	7	11	16	0
0.012	0.489	7	11	16	0
0.017	0.504	7	11	16	0
0.027	0.497	7	11	16	0
0.026	0.508	7	11	16	0
0.027	0.485	7	11	16	0
0.025	0.486	7	11	16	0
0.017	0.48	7	11	16	0
0.026	0.491	7	11	16	0
0.015	0.488	7	11	16	0
0.026	0.488	7	11	16	0
0.023	0.5	7	11	16	0
0.018	0.502	7	11	16	0
0.007	0.497	7	11	16	0
0.022	0.503	7	11	16	0
0.006	0.493	7	11	16	0
0.016	0.502	7	11	16	0
0.019	0.495	7	11	16	0
0.022	0.501	7	11	16	0
0.013	0.495	7	11	16	0
0.011	0.496	7	11	16	0
0.016	0.495	7	11	16	0
0.014	0.492	7	11	16	0
0.012	0.487	7	11	16	0
0.031	0.489	7	11	16	0
0.044	0.5	7	11	16	0
0.045	0.511	7	11	16	0
0.054	0.503	7	11	16	0
0.061	0.502	7	11	16	0
0.035	0.491	7	11	16	0
0.046	0.501	7	11	16	0
0.04	0.506	7	11	16	0
0.057	0.505	7	11	16	0
0.053	0.496	7	11	16	0
0.037	0.5	7	11	16	0
0.043	0.488	7	11	16	0
0.047	0.504	7	11	16	0
0.047	0.489	7	11	16	0
0.051	0.498	7	11	16	0
0.04	0.5	7	11	16	0
0.046	0.492	7	11	16	0
0.046	0.493	7	11	16	0
0.048	0.493	7	11	16	0
0.049	0.497	7	11	16	0
0.059	0.499	7	11	16	0
0.054	0.504	7	11	16	0
0.065	0.478	7	12	16	0
0.061	0.475	7	12	16	0
0.069	0.48	7	12	16	0
0.076	0.484	7	12	16	0
0.064	0.475	7	12	16	0
0.079	0.479	7	12	16	0
0.065	0.469	7	12	16	0
0.071	0.49	7	12	16	0
0.065	0.481	7	12	16	0
0.07	0.483	7	12	16	0
0.073	0.473	7	12	16	0
0.084	0.503	7	11	16	0
0.074	0.504	7	11	16	0
0.076	0.507	7	11	16	0
0.075	0.512	7	11	16	0
0.079	0.514	7	11	16	0
0.068	0.513	7	11	16	0
0.08	0.511	7	11	16	0
0.081	0.506	7	11	16	0
0.1	0.498	7	12	16	0
0.076	0.517	7	11	16	0
0.083	0.524	7	11	16	0
0.085	0.52	7	11	16	0
0.075	0.517	7	11	16	0
0.062	0.505	7	11	16	0
0.08	0.513	7	11	16	0
0.082	0.51	7	11	16	0
0.659	0.164	8	14	1	0
0.655	0.179	8	14	1	0
0.662	0.169	8	14	1	0
0.66	0.18	8	14	1	0
0.662	0.167	8	14	1	0
0.672	0.174	8	14	1	0
0.65	0.155	8	14	1	0
0.661	0.181	8	14	1	0
0.66	0.189	8	14	1	0
0.669	0.165	8	14	1	0
0.639	0.191	8	14	1	0
0.632	0.195	8	14	1	0
0.638	0.182	8	14	1	0
0.638	0.192	8	14	1	0
0.652	0.195	8	14	1	0
0.647	0.199	8	14	1	0
0.644	0.206	8	14	1	0
0.641	0.196	8	14	1	0
0.641	0.194	8	14	1	0
0.648	0.204	8	14	1	0
0.636	0.201	8	14	1	0
0.648	0.2	8	14	1	0
0.642	0.208	8	14	1	0
0.643	0.183	8	14	1	0
0.643	0.204	8	14	1	0
0.638	0.182	8	14	1	0
0.641	0.198	8	14	1	0
0.644	0.199	8	14	1	0
0.641	0.213	8	14	1	0
0.631	0.193	8	14	1	0
0.637	0.193	8	14	1	0
0.612	0.207	8	15	1	0
0.605	0.203	8	15	1	0
0.618	0.204	8	15	1	0
0.603	0.202	8	15	1	0
0.603	0.213	8	15	1	0
0.605	0.2	8	15	1	0
0.608	0.208	8	15	1	0
0.607	0.203	8	15	1	0
0.61	0.187	8	14	1	0
0.619	0.2	8	14	1	0
0.621	0.196	8	14	1	0
0.613	0.208	8	15	1	0
0.613	0.21	8	15	1	0
0.608	0.206	8	15	1	0
0.604	0.209	8	15	1	0
0.614	0.206	8	15	1	0
0.599	0.197	8	15	1	0
0.609	0.199	8	15	1	0
0.618	0.198	8	14	1	0
0.608	0.168	8	14	1	0
0.59	0.175	8	14	1	0
0.611	0.175	8	14	1	0
0.594	0.174	8	14	1	0
0.58	0.18	8	15	1	0
0.588	0.169	8	14	1	0
0.594	0.169	8	14	1	0
0.605	0.164	8	14	1	0
0.596	0.165	8	14	1	0
0.6	0.167	8	14	1	0
0.597	0.168	8	14	1	0
0.614	0.175	8	14	1	0
0.589	0.169	8	14	1	0
0.608	0.173	8	14	1	0
0.599	0.183	8	14	1	0
0.6	0.177	8	14	1	0
0.577	0.178	8	15	1	0
0.6	0.171	8	14	1	0
0.602	0.161	8	14	1	0
0.595	0.175	8	14	1	0
0.592	0.182	8	15	1	0
0.601	0.175	8	14	1	0
0.598	0.171	8	14	1	0
0.616	0.159	8	14	1	0
0.613	0.146	8	14	1	0
0.62	0.146	8	14	1	0
0.623	0.157	8	14	1	0
0.594	0.151	8	14	1	0
0.601	0.156	8	14	1	0
0.611	0.147	8	14	1	0
0.624	0.147	8	14	1	0
0.613	0.149	8	14	1	0
0.624	0.144	8	14	1	0
0.609	0.148	8	14	1	0
0.618	0.151	8	14	1	0
0.624	0.141	8	14	1	0
0.608	0.153	8	14	1	0
0.649	0.139	8	14	1	0
0.642	0.139	8	14	1	0
0.653	0.137	8	14	1	0
0.63	0.152	8	14	1	0
0.638	0.145	8	14	1	0
0.646	0.139	8	14	1	0
0.645	0.126	8	14	1	0
0.642	0.141	8	14	1	0
0.638	0.136	8	14	1	0
0.646	0.145	8	14	1	0
0.651	0.133	8	14	1	0
0.651	0.154	8	14	1	0
0.651	0.142	8	14	1	0
0.637	0.144	8	14	1	0
0.641	0.13	8	14	1	0
0.651	0.15	8	14	1	0
0.645	0.149	8	14	1	0
0.642	0.135	8	14	1	0
0.639	0.142	8	14	1	0
0.664	0.17	8	14	1	0
0.668	0.158	8	14	1	0
0.666	0.172	8	14	1	0
0.669	0.164	8	14	1	0
0.663	0.171	8	14	1	0
0.674	0.182	8	14	1	0
0.659	0.177	8	14	1	0
0.666	0.164	8	14	1	0
0.672	0.168	8	14	1	0
0.668	0.179	8	14	1	0
0.68	0.187	8	14	1	0
0.727	0.05	9	16	18	0
0.729	0.062	9	16	18	0
0.72	0.059	9	16	18	0
0.727	0.042	9	16	18	0
0.727	0.055	9	16	18	0
0.714	0.052	9	16	18	0
0.731	0.051	9	16	18	0
0.698	0.067	9	16	18	0
0.688	0.076	9	16	18	0
0.693	0.071	9	16	18	0
0.686	0.066	9	16	18	0
0.69	0.07	9	16	18	0
0.707	0.062	9	16	18	0
0.686	0.076	9	16	18	0
0.7	0.063	9	16	18	0
0.685	0.071	9	16	18	0
0.694	0.065	9	16	18	0
0.701	0.078	9	16	18	0
0.698	0.062	9	16	18	0
0.69	0.075	9	16	18	0
0.688	0.06	9	16	18	0
0.695	0.063	9	16	18	0
0.701	0.061	9	16	18	0
0.693	0.072	9	16	18	0
0.716	0.076	9	16	0	0
0.699	0.076	9	16	18	0
0.694	0.067	9	16	18	0
0.692	0.064	9	16	18	0
0.696	0.063	9	16	18	0
0.695	0.077	9	16	18	0
0.703	0.07	9	16	18	0
0.685	0.074	9	16	18	0
0.694	0.073	9	16	18	0
0.676	0.086	9	16	18	0
0.681	0.086	9	16	18	0
0.674	0.097	9	16	18	0
0.686	0.099	9	16	18	0
0.685	0.086	9	16	18	0
0.685	0.086	9	16	18	0
0.677	0.087	9	16	18	0
0.691	0.094	9	16	18	0
0.677	0.092	9	16	18	0
0.685	0.091	9	16	18	0
0.689	0.089	9	16	18	0
0.685	0.089	9	16	18	0
0.681	0.091	9	16	18	0
0.682	0.084	9	16	18	0
0.679	0.096	9	16	18	0
0.695	0.098	9	16	18	0
0.657	0.085	9	16	18	0
0.679	0.081	9	16	18	0
0.648	0.086	9	16	18	0
0.667	0.092	9	16	18	0
0.663	0.093	9	16	18	0
0.658	0.085	9	16	18	0
0.671	0.071	9	16	18	0
0.643	0.08	9	16	18	0
0.662	0.092	9	16	18	0
0.65	0.078	9	16	18	0
0.668	0.053	9	16	18	0
0.664	0.059	9	16	18	0
0.677	0.062	9	16	18	0
0.661	0.062	9	16	18	0
0.668	0.053	9	16	18	0
0.674	0.048	9	16	18	0
0.664	0.054	9	16	18	0
0.659	0.055	9	16	18	0
0.666	0.063	9	16	18	0
0.667	0.034	9	16	18	0
0.67	0.033	9	16	18	0
0.674	0.043	9	16	18	0
0.673	0.035	9	16	18	0
0.668	0.042	9	16	18	0
0.664	0.035	9	16	18	0
0.668	0.034	9	16	18	0
0.668	0.049	9	16	18	0
0.662	0.042	9	16	18	0
0.672	0.038	9	16	18	0
0.68	0.038	9	16	18	0
0.676	0.044	9	16	18	0
0.662	0.038	9	16	18	0
0.67	0.031	9	16	18	0
0.682	0.048	9	16	18	0
0.668	0.029	9	16	18	0
0.667	0.054	9	16	18	0
0.668	0.053	9	16	18	0
0.663	0.043	9	16	18	0
0.678	0.045	9	16	18	0
0.675	0.04	9	16	18	0
0.66	0.052	9	16	18	0
0.687	0.043	9	16	18	0
0.666	0.035	9	16	18	0
0.665	0.04	9	16	18	0
0.673	0.043	9	16	18	0
0.663	0.038	9	16	18	0
0.664	0.051	9	16	18	0
0.674	0.026	9	16	18	0
0.684	0.023	9	16	18	0
0.683	0.015	9	16	18	0
0.676	0.019	9	16	18	0
0.683	0.016	9	16	18	0
0.687	0.004	9	16	18	0
0.689	0.021	9	16	18	0
0.693	0.009	9	16	18	0
0.685	0.024	9	16	18	0
0.675	0.022	9	16	18	0
0.688	0.016	9	16	18	0
0.683	0.015	9	16	18	0
0.677	0.028	9	16	18	0
0.695	0.014	9	16	18	0
0.682	0.022	9	16	18	0
0.675	0.028	9	16	18	0
0.677	0.007	9	16	18	0
0.684	0.02	9	16	18	0
0.699	0.031	9	16	18	0
0.676	0.019	9	16	18	0
0.677	0.021	9	16	18	0
0.69	0.018	9	16	18	0
0.672	0.029	9	16	18	0
0.675	0.019	9	16	18	0
0.684	0.026	9	16	18	0
0.688	0.021	9	16	18	0
0.688	0.017	9	16	18	0
0.697	0.06	9	16	18	0
0.704	0.041	9	16	18	0
0.696	0.05	9	16	18	0
0.698	0.062	9	16	18	0
0.692	0.037	9	16	18	0
0.694	0.026	9	16	18	0
0.706	0.048	9	16	18	0
0.695	0.031	9	16	18	0
0.703	0.036	9	16	18	0
0.708	0.041	9	16	18	0
0.701	0.053	9	16	18	0
0.704	0.04	9	16	18	0
0.717	0.056	9	16	18	0
0.728	0.049	9	16	18	0
0.709	0.045	9	16	18	0
0.707	0.049	9	16	18	0
0.715	0.039	9	16	18	0
0.704	0.058	9	16	18	0
0.706	0.046	9	16	18	0
0.718	0.058	9	16	18	0
0.709	0.063	9	16	18	0
0.724	0.06	9	16	18	0
0.707	0.044	9	16	18	0
0.72	0.055	9	16	18	0
0.702	0.057	9	16	18	0
0.716	0.058	9	16	18	0
0.707	0.055	9	16	18	0
0.717	0.057	9	16	18	0
0.712	0.059	9	16	18	0
0.705	0.057	9	16	18	0
0.716	0.06	9	16	18	0
0.72	0.063	9	16	18	0
0.718	0.053	9	16	18	0
0.711	0.046	9	16	18	0
0.711	0.063	9	16	18	0
0.709	0.051	9	16	18	0
0.716	0.058	9	16	18	0
0.709	0.058	9	16	18	0
0.714	0.051	9	16	18	0
0.717	0.047	9	16	18	0
0.721	0.048	9	16	18	0
0.832	0.716	10	17	19	0
0.842	0.705	10	17	19	0
0.828	0.709	10	17	19	0
0.82	0.708	10	17	19	0
0.825	0.717	10	17	19	0
0.846	0.697	10	17	19	0
0.829	0.71	10	17	19	0
0.83	0.701	10	17	19	0
0.835	0.709	10	17	19	0
0.831	0.707	10	17	19	0
0.825	0.727	10	17	19	0
0.813	0.736	10	17	19	0
0.816	0.723	10	17	19	0
0.813	0.728	10	17	19	0
0.821	0.733	10	17	19	0
0.818	0.728	10	17	19	0
0.824	0.732	10	17	19	0
0.812	0.728	10	17	19	0
0.814	0.728	10	17	19	0
0.826	0.726	10	17	19	0
0.809	0.716	10	17	19	0
0.817	0.725	10	17	19	0
0.824	0.728	10	17	19	0
0.811	0.728	10	17	19	0
0.822	0.725	10	17	19	0
0.835	0.725	10	17	19	0
0.822	0.728	10	17	19	0
0.815	0.728	10	17	19	0
0.818	0.717	10	17	19	0
0.825	0.725	10	17	19	0
0.822	0.738	10	17	19	0
0.79	0.726	10	17	19	0
0.8	0.731	10	17	19	0
0.804	0.738	10	17	19	0
0.804	0.726	10	17	19	0
0.804	0.728	10	17	19	0
0.804	0.732	10	17	19	0
0.81	0.717	10	17	19	0
0.816	0.733	10	17	19	0
0.802	0.731	10	17	19	0
0.801	0.731	10	17	19	0
0.803	0.726	10	17	19	0
0.796	0.735	10	17	19	0
0.806	0.715	10	17	19	0
0.793	0.717	10	17	19	0
0.777	0.718	10	17	19	0
0.783	0.722	10	17	19	0
0.781	0.726	10	17	19	0
0.765	0.736	10	0	19	0
0.774	0.727	10	17	19	0
0.792	0.719	10	17	19	0
0.789	0.709	10	17	19	0
0.786	0.71	10	17	19	0
0.79	0.704	10	17	19	0
0.786	0.703	10	17	19	0
0.786	0.694	10	17	19	0
0.781	0.704	10	17	19	0
0.777	0.705	10	17	19	0
0.784	0.703	10	17	19	0
0.783	0.701	10	17	19	0
0.789	0.696	10	17	19	0
0.79	0.702	10	17	19	0
0.772	0.697	10	17	19	0
0.784	0.697	10	17	19	0
0.796	0.707	10	17	19	0
0.781	0.692	10	17	19	0
0.789	0.698	10	17	19	0
0.784	0.691	10	17	19	0
0.782	0.701	10	17	19	0
0.786	0.695	10	17	19	0
0.784	0.706	10	17	19	0
0.781	0.69	10	17	19	0
0.797	0.695	10	17	19	0
0.792	0.697	10	17	19	0
0.799	0.706	10	17	19	0
0.79	0.695	10	17	19	0
0.783	0.682	10	17	19	0
0.806	0.696	10	17	19	0
0.793	0.689	10	17	19	0
0.791	0.714	10	17	19	0
0.786	0.692	10	17	19	0
0.797	0.7	10	17	19	0
0.773	0.699	10	17	19	0
0.79	0.696	10	17	19	0
0.781	0.686	10	17	19	0
0.772	0.7	10	17	19	0
0.792	0.663	10	18	19	0
0.799	0.672	10	18	19	0
0.799	0.668	10	18	19	0
0.797	0.675	10	18	19	0
0.793	0.675	10	18	19	0
0.786	0.676	10	18	19	0
0.802	0.656	10	18	19	0
0.79	0.669	10	18	19	0
0.796	0.659	10	18	19	0
0.8	0.654	10	18	19	0
0.796	0.668	10	18	19	0
0.802	0.67	10	18	19	0
0.799	0.675	10	18	19	0
0.791	0.677	10	0	19	0
0.8	0.665	10	18	19	0
0.806	0.672	10	17	19	0
0.792	0.669	10	18	19	0
0.792	0.68	10	17	19	0
0.798	0.669	10	18	19	0
0.795	0.68	10	0	19	0
0.796	0.671	10	18	19	0
0.801	0.676	10	17	19	0
0.794	0.665	10	18	19	0
0.809	0.68	10	17	19	0
0.829	0.686	10	17	19	0
0.833	0.687	10	17	19	0
0.814	0.679	10	17	19	0
0.826	0.684	10	17	19	0
0.835	0.685	10	17	19	0
0.811	0.678	10	17	19	0
0.826	0.687	10	17	19	0
0.842	0.697	10	17	19	0
0.84	0.69	10	17	19	0
0.846	0.709	10	17	19	0
0.841	0.71	10	17	19	0
0.857	0.703	10	17	19	0
0.854	0.705	10	17	19	0
0.842	0.707	10	17	19	0
0.838	0.702	10	17	19	0
0.847	0.711	10	17	19	0
0.84	0.704	10	17	19	0
0.847	0.704	10	17	19	0
0.839	0.7	10	17	19	0
0.843	0.707	10	17	19	0
0.835	0.722	10	17	19	0
0.858	0.711	10	17	19	0
0.788	0.659	11	18	19	0
0.778	0.648	11	18	19	0
0.783	0.66	11	18	19	0
0.782	0.651	11	18	19	0
0.778	0.658	11	18	19	0
0.79	0.654	11	18	19	0
0.784	0.654	11	18	19	0
0.804	0.663	11	18	19	0
0.787	0.661	11	18	19	0
0.78	0.669	11	18	19	0
0.786	0.655	11	18	19	0
0.792	0.666	11	18	19	0
0.764	0.679	11	18	19	0
0.76	0.667	11	18	19	0
0.753	0.682	11	18	19	0
0.772	0.668	11	18	19	0
0.767	0.676	11	18	19	0
0.769	0.676	11	18	19	0
0.772	0.679	11	18	19	0
0.766	0.669	11	18	19	0
0.765	0.683	11	18	19	0
0.774	0.686	11	18	19	0
0.762	0.674	11	18	19	0
0.735	0.702	11	18	19	0
0.745	0.676	11	18	19	0
0.747	0.692	11	18	19	0
0.751	0.692	11	18	19	0
0.729	0.689	11	18	19	0
0.747	0.697	11	18	19	0
0.737	0.687	11	18	19	0
0.734	0.696	11	18	19	0
0.742	0.69	11	18	19	0
0.743	0.688	11	18	19	0
0.735	0.698	11	18	19	0
0.739	0.68	11	18	19	0
0.758	0.681	11	18	19	0
0.738	0.686	11	18	19	0
0.743	0.685	11	18	19	0
0.745	0.692	11	18	19	0
0.753	0.688	11	18	19	0
0.76	0.686	11	18	19	0
0.751	0.689	11	18	19	0
0.744	0.684	11	18	19	0
0.743	0.693	11	18	19	0
0.74	0.691	11	18	19	0
0.741	0.688	11	18	19	0
0.746	0.693	11	18	19	0
0.733	0.685	11	18	19	0
0.752	0.693	11	18	19	0
0.729	0.706	11	18	19	0
0.74	0.677	11	18	19	0
0.714	0.675	11	18	19	0
0.721	0.681	11	18	19	0
0.73	0.669	11	18	19	0
0.727	0.658	11	18	19	0
0.728	0.68	11	18	19	0
0.715	0.675	11	18	19	0
0.718	0.67	11	18	19	0
0.714	0.677	11	18	19	0
0.72	0.67	11	18	19	0
0.72	0.665	11	18	19	0
0.729	0.67	11	18	19	0
0.712	0.669	11	18	19	0
0.719	0.66	11	18	19	0
0.722	0.654	11	18	19	0
0.714	0.633	11	18	19	0
0.701	0.631	11	18	19	0
0.71	0.635	11	18	19	0
0.716	0.634	11	18	19	0
0.716	0.645	11	18	19	0
0.704	0.629	11	18	19	0
0.725	0.643	11	18	19	0
0.716	0.632	11	18	19	0
0.726	0.644	11	18	19	0
0.721	0.641	11	18	19	0
0.717	0.651	11	18	19	0
0.717	0.645	11	18	19	0
0.705	0.642	11	18	19	0
0.716	0.641	11	18	19	0
0.712	0.629	11	18	19	0
0.712	0.645	11	18	19	0
0.723	0.637	11	18	19	0
0.724	0.637	11	18	19	0
0.755	0.624	11	18	19	0
0.744	0.633	11	18	19	0
0.733	0.619	11	18	19	0
0.744	0.611	11	18	19	0
0.73	0.612	11	18	19	0
0.73	0.615	11	18	19	0
0.747	0.613	11	18	19	0
0.736	0.623	11	18	19	0
0.737	0.621	11	18	19	0
0.754	0.624	11	18	19	0
0.752	0.622	11	18	19	0
0.729	0.621	11	18	19	0
0.742	0.614	11	18	19	0
0.728	0.619	11	18	19	0
0.747	0.604	11	19	19	0
0.74	0.614	11	18	19	0
0.751	0.611	11	19	19	0
0.747	0.608	11	19	19	0
0.734	0.613	11	18	19	0
0.726	0.616	11	18	19	0
0.744	0.623	11	18	19	0
0.75	0.608	11	19	19	0
0.738	0.617	11	18	19	0
0.737	0.626	11	18	19	0
0.739	0.632	11	18	19	0
0.744	0.602	11	19	19	0
0.748	0.621	11	18	19	0
0.734	0.607	11	18	19	0
0.748	0.626	11	18	19	0
0.767	0.636	11	18	19	0
0.777	0.623	11	18	19	0
0.761	0.637	11	18	19	0
0.783	0.635	11	18	19	0
0.777	0.625	11	18	19	0
0.772	0.636	11	18	19	0
0.775	0.632	11	18	19	0
0.778	0.637	11	18	19	0
0.774	0.627	11	18	19	0
0.773	0.626	11	18	19	0
0.777	0.629	11	18	19	0
0.776	0.619	11	19	19	0
0.797	0.661	11	18	19	0
0.794	0.65	11	18	19	0
0.797	0.659	11	18	19	0
0.804	0.666	11	18	19	0
0.782	0.661	11	18	19	0
0.8	0.659	11	18	19	0
0.8	0.654	11	18	19	0
0.78	0.639	11	18	19	0
0.781	0.506	12	20	20	0
0.769	0.493	12	20	20	0
0.766	0.504	12	20	20	0
0.769	0.496	12	20	20	0
0.776	0.494	12	20	20	0
0.772	0.502	12	20	20	0
0.776	0.496	12	20	20	0
0.768	0.51	12	20	20	0
0.774	0.511	12	20	20	0
0.749	0.524	12	20	20	0
0.748	0.527	12	20	20	0
0.741	0.534	12	20	20	0
0.758	0.526	12	19	20	0
0.741	0.525	12	20	20	0
0.743	0.523	12	20	20	0
0.747	0.535	12	20	20	0
0.743	0.525	12	20	20	0
0.741	0.52	12	20	20	0
0.737	0.544	12	19	20	0
0.729	0.52	12	20	20	0
0.749	0.528	12	20	20	0
0.726	0.519	12	20	20	0
0.725	0.527	12	20	20	0
0.753	0.527	12	20	20	0
0.736	0.525	12	20	20	0
0.74	0.529	12	20	20	0
0.744	0.527	12	20	20	0
0.762	0.526	12	19	20	0
0.743	0.525	12	20	20	0
0.737	0.532	12	20	20	0
0.736	0.534	12	20	20	0
0.694	0.497	12	21	20	0
0.715	0.49	12	20	20	0
0.717	0.503	12	20	20	0
0.713	0.487	12	21	20	0
0.704	0.505	12	0	20	0
0.706	0.494	12	21	20	0
0.705	0.484	12	21	20	0
0.719	0.501	12	20	20	0
0.696	0.496	12	21	20	0
0.696	0.498	12	21	20	0
0.713	0.504	12	20	20	0
0.736	0.49	12	20	20	0
0.736	0.485	12	20	20	0
0.737	0.481	12	20	20	0
0.729	0.479	12	20	20	0
0.75	0.497	12	20	20	0
0.747	0.466	12	20	20	0
0.749	0.473	12	20	20	0
0.748	0.485	12	20	20	0
0.739	0.48	12	20	20	0
0.731	0.49	12	20	20	0
0.738	0.472	12	20	20	0
0.739	0.48	12	20	20	0
0.733	0.478	12	20	20	0
0.747	0.478	12	20	20	0
0.742	0.482	12	20	20	0
0.75	0.483	12	20	20	0
0.732	0.483	12	20	20	0
0.735	0.475	12	20	20	0
0.733	0.465	12	20	20	0
0.743	0.477	12	20	20	0
0.737	0.491	12	20	20	0
0.743	0.473	12	20	20	0
0.74	0.489	12	20	20	0
0.751	0.491	12	20	20	0
0.746	0.483	12	20	20	0
0.734	0.481	12	20	20	0
0.732	0.484	12	20	20	0
0.746	0.478	12	20	20	0
0.769	0.5	12	20	20	0
0.77	0.492	12	20	20	0
0.758	0.5	12	20	20	0
0.752	0.503	12	20	20	0
0.749	0.499	12	20	20	0
0.761	0.502	12	20	20	0
0.77	0.509	12	20	20	0
0.752	0.499	12	20	20	0
0.765	0.504	12	20	20	0
0.76	0.498	12	20	20	0
0.759	0.498	12	20	20	0
0.753	0.502	12	20	20	0
0.765	0.482	12	20	20	0
0.777	0.499	12	20	20	0
0.766	0.497	12	20	20	0
0.771	0.514	12	20	20	0
0.76	0.492	12	20	20	0
0.763	0.508	12	20	20	0
0.759	0.486	12	20	20	0
0.769	0.499	12	20	20	0
0.754	0.484	12	20	20	0
0.754	0.513	12	20	20	0
0.546	0.793	13	22	21	0
0.54	0.784	13	22	21	0
0.529	0.786	13	22	21	0
0.542	0.787	13	22	21	0
0.538	0.78	13	22	21	0
0.551	0.775	13	22	21	0
0.538	0.787	13	22	21	0
0.539	0.787	13	22	21	0
0.54	0.79	13	22	21	0
0.546	0.779	13	22	21	0
0.542	0.788	13	22	21	0
0.545	0.787	13	22	21	0
0.526	0.777	13	22	21	0
0.529	0.791	13	22	21	0
0.541	0.781	13	22	21	0
0.529	0.79	13	22	21	0
0.543	0.785	13	22	21	0
0.528	0.776	13	22	21	0
0.518	0.774	13	22	21	0
0.548	0.783	13	22	21	0
0.532	0.784	13	22	21	0
0.541	0.775	13	22	21	0
0.55	0.786	13	22	21	0
0.532	0.796	13	22	21	0
0.51	0.815	13	22	21	0
0.505	0.81	13	22	21	0
0.505	0.824	13	22	21	0
0.494	0.805	13	22	21	0
0.503	0.812	13	22	21	0
0.509	0.815	13	22	21	0
0.515	0.817	13	22	21	0
0.514	0.818	13	22	21	0
0.523	0.811	13	22	21	0
0.501	0.806	13	22	21	0
0.519	0.81	13	22	21	0
0.498	0.811	13	22	21	0
0.509	0.82	13	22	21	0
0.518	0.821	13	22	21	0
0.493	0.807	13	22	21	0
0.504	0.826	13	22	21	0
0.519	0.813	13	22	21	0
0.458	0.803	13	22	9	0
0.469	0.811	13	22	9	0
0.444	0.807	13	6	9	0
0.469	0.799	13	22	9	0
0.464	0.795	13	22	9	0
0.464	0.811	13	22	9	0
0.475	0.808	13	22	9	0
0.467	0.808	13	22	9	0
0.461	0.813	13	22	9	0
0.467	0.795	13	22	9	0
0.466	0.814	13	22	9	0
0.458	0.827	13	6	9	0
0.457	0.808	13	22	9	0
0.459	0.806	13	22	9	0
0.469	0.816	13	22	9	0
0.454	0.794	13	22	9	0
0.472	0.81	13	22	9	0
0.452	0.811	13	6	9	0
0.461	0.814	13	22	9	0
0.471	0.815	13	22	9	0
0.468	0.805	13	22	9	0
0.46	0.81	13	22	9	0
0.467	0.807	13	22	9	0
0.467	0.813	13	22	9	0
0.45	0.814	13	6	9	0
0.471	0.807	13	22	9	0
0.473	0.812	13	22	9	0
0.449	0.813	13	6	9	0
0.458	0.814	13	22	9	0
0.48	0.773	13	22	21	0
0.487	0.776	13	22	21	0
0.49	0.787	13	22	21	0
0.482	0.771	13	22	21	0
0.486	0.769	13	22	21	0
0.478	0.777	13	22	21	0
0.479	0.772	13	22	21	0
0.494	0.775	13	22	21	0
0.486	0.77	13	22	21	0
0.485	0.767	13	22	21	0
0.473	0.773	13	22	21	0
0.49	0.782	13	22	21	0
0.484	0.772	13	22	21	0
0.473	0.774	13	22	21	0
0.496	0.776	13	22	21	0
0.485	0.766	13	22	21	0
0.486	0.77	13	22	21	0
0.497	0.771	13	22	21	0
0.485	0.778	13	22	21	0
0.479	0.784	13	22	21	0
0.471	0.78	13	22	21	0
0.478	0.772	13	22	21	0
0.51	0.752	13	22	21	0
0.496	0.754	13	22	21	0
0.5	0.769	13	22	21	0
0.525	0.769	13	22	21	0
0.496	0.763	13	22	21	0
0.522	0.764	13	22	21	0
0.504	0.758	13	22	21	0
0.494	0.749	13	22	21	0
0.497	0.764	13	22	21	0
0.52	0.773	13	22	21	0
0.51	0.766	13	22	21	0
0.506	0.765	13	22	21	0
0.506	0.757	13	22	21	0
0.515	0.76	13	22	21	0
0.504	0.756	13	22	21	0
0.515	0.761	13	22	21	0
0.506	0.76	13	22	21	0
0.495	0.763	13	22	21	0
0.51	0.763	13	22	21	0
0.506	0.758	13	22	21	0
0.509	0.77	13	22	21	0
0.515	0.768	13	22	21	0
0.494	0.762	13	22	21	0
0.515	0.755	13	22	21	0
0.493	0.769	13	22	21	0
0.512	0.762	13	22	21	0
0.518	0.77	13	22	21	0
0.521	0.794	13	22	21	0
0.517	0.787	13	22	21	0
0.511	0.8	13	22	21	0
0.514	0.783	13	22	21	0
0.52	0.792	13	22	21	0
0.52	0.799	13	22	21	0
0.523	0.79	13	22	21	0
0.53	0.769	13	22	21	0
0.519	0.783	13	22	21	0
0.516	0.774	13	22	21	0
0.572	0.905	14	23	22	0
0.567	0.9	14	23	22	0
0.556	0.893	14	23	22	0
0.551	0.902	14	23	22	0
0.573	0.902	14	23	22	0
0.557	0.889	14	23	22	0
0.569	0.894	14	23	22	0
0.552	0.905	14	23	22	0
0.558	0.902	14	23	22	0
0.57	0.903	14	23	22	0
0.57	0.9	14	23	22	0
0.561	0.892	14	23	22	0
0.569	0.896	14	23	22	0
0.56	0.894	14	23	22	0
0.56	0.907	14	23	22	0
0.556	0.898	14	23	22	0
0.55	0.896	14	23	22	0
0.562	0.907	14	23	22	0
0.58	0.913	14	23	22	0
0.565	0.888	14	23	22	0
0.559	0.896	14	23	22	0
0.565	0.906	14	23	22	0
0.545	0.921	14	23	22	0
0.54	0.911	14	23	22	0
0.533	0.917	14	23	22	0
0.539	0.923	14	23	22	0
0.542	0.923	14	23	22	0
0.532	0.908	14	23	22	0
0.531	0.921	14	23	22	0
0.528	0.926	14	23	22	0
0.538	0.916	14	23	22	0
0.544	0.919	14	23	22	0
0.535	0.905	14	23	22	0
0.546	0.919	14	23	22	0
0.533	0.91	14	23	22	0
0.546	0.921	14	23	22	0
0.553	0.914	14	23	22	0
0.537	0.92	14	23	22	0
0.544	0.91	14	23	22	0
0.5	0.916	14	23	23	0
0.503	0.921	14	23	23	0
0.504	0.911	14	23	23	0
0.501	0.921	14	23	23	0
0.488	0.918	14	23	23	0
0.493	0.917	14	23	23	0
0.511	0.915	14	23	23	0
0.499	0.935	14	23	0	0
0.502	0.918	14	23	23	0
0.503	0.918	14	23	23	0
0.505	0.893	14	23	24	0
0.505	0.881	14	23	24	0
0.511	0.887	14	23	24	0
0.52	0.877	14	23	24	0
0.513	0.876	14	23	24	0
0.505	0.885	14	23	24	0
0.509	0.894	14	23	24	0
0.516	0.876	14	23	24	0
0.511	0.885	14	23	24	0
0.517	0.891	14	23	24	0
0.549	0.87	14	23	25	0
0.554	0.868	14	23	25	0
0.533	0.877	14	23	25	0
0.551	0.865	14	23	25	0
0.551	0.871	14	23	25	0
0.54	0.868	14	23	25	0
0.549	0.863	14	23	25	0
0.545	0.869	14	23	25	0
0.544	0.869	14	23	25	0
0.544	0.869	14	23	25	0
0.543	0.857	14	23	25	0
0.551	0.855	14	23	25	0
0.535	0.872	14	23	25	0
0.546	0.878	14	23	25	0
0.536	0.864	14	23	25	0
0.554	0.864	14	23	25	0
0.538	0.862	14	23	25	0
0.544	0.857	14	23	25	0
0.548	0.879	14	23	25	0
0.544	0.879	14	23	25	0
0.54	0.856	14	23	25	0
0.54	0.858	14	23	25	0
0.533	0.865	14	23	25	0
0.572	0.902	14	23	22	0
0.578	0.9	14	23	22	0
0.577	0.894	14	23	22	0
0.564	0.909	14	23	22	0
0.565	0.9	14	23	22	0
0.567	0.911	14	23	22	0
0.561	0.917	14	23	22	0
0.566	0.906	14	23	22	0
0.584	0.893	14	23	22	0
0.086	0.606	15	24	16	0
0.089	0.601	15	24	16	0
0.089	0.599	15	24	16	0
0.097	0.606	15	24	16	0
0.086	0.621	15	24	16	0
0.096	0.613	15	24	16	0
0.083	0.617	15	24	16	0
0.085	0.603	15	24	16	0
0.103	0.618	15	24	16	0
0.088	0.652	15	24	26	0
0.085	0.645	15	24	26	0
0.096	0.657	15	24	26	0
0.078	0.646	15	24	26	0
0.074	0.64	15	24	26	0
0.089	0.64	15	24	26	0
0.08	0.645	15	24	26	0
0.078	0.651	15	24	26	0
0.073	0.647	15	24	26	0
0.067	0.652	15	24	26	0
0.071	0.655	15	24	26	0
0.068	0.64	15	24	26	0
0.085	0.653	15	24	26	0
0.076	0.639	15	24	26	0
0.076	0.644	15	24	26	0
0.056	0.625	15	24	27	0
0.054	0.648	15	24	27	0
0.041	0.63	15	24	27	0
0.042	0.639	15	24	27	0
0.05	0.638	15	24	27	0
0.049	0.634	15	24	27	0
0.045	0.645	15	24	27	0
0.045	0.634	15	24	27	0
0.043	0.637	15	24	27	0
0.049	0.639	15	24	27	0
0.044	0.631	15	24	27	0
0.035	0.644	15	24	27	0
0.042	0.645	15	24	27	0
0.049	0.647	15	24	27	0
0.04	0.633	15	24	27	0
0.055	0.627	15	24	27	0
0.046	0.639	15	24	27	0
0.051	0.644	15	24	27	0
0.049	0.635	15	24	27	0
0.021	0.619	15	24	28	0
0.02	0.623	15	24	28	0
0.018	0.616	15	24	28	0
0.024	0.625	15	24	28	0
0.036	0.612	15	24	28	0
0.019	0.623	15	24	28	0
0.011	0.625	15	24	28	0
0.018	0.619	15	24	28	0
0.023	0.608	15	24	28	0
0.029	0.607	15	24	28	0
0.024	0.61	15	24	28	0
0.026	0.605	15	24	28	0
0.022	0.618	15	24	28	0
0.018	0.628	15	24	28	0
0.016	0.625	15	24	28	0
0.029	0.609	15	24	28	0
0.022	0.615	15	24	28	0
0.02	0.618	15	24	28	0
0.01	0.61	15	24	28	0
0.02	0.618	15	24	28	0
0.011	0.615	15	24	28	0
0.023	0.617	15	24	28	0
0.024	0.606	15	24	28	0
0.026	0.617	15	24	28	0
0.023	0.616	15	24	28	0
0.051	0.585	15	24	16	0
0.046	0.587	15	24	16	0
0.056	0.588	15	24	16	0
0.038	0.594	15	24	16	0
0.043	0.588	15	24	16	0
0.04	0.584	15	24	16	0
0.082	0.585	15	13	16	0
0.084	0.575	15	13	16	0
0.083	0.571	15	13	16	0
0.083	0.583	15	13	16	0
0.073	0.585	15	13	16	0
0.091	0.581	15	13	16	0
0.077	0.565	15	13	16	0
0.081	0.59	15	0	16	0
0.085	0.575	15	13	16	0
0.078	0.574	15	13	16	0
0.065	0.574	15	13	16	0
0.088	0.587	15	13	16	0
0.084	0.577	15	13	16	0
0.09	0.58	15	13	16	0
0.077	0.585	15	13	16	0
0.081	0.563	15	13	16	0
0.081	0.577	15	13	16	0
0.077	0.583	15	13	16	0
0.094	0.616	15	24	16	0
0.099	0.612	15	24	16	0
0.097	0.615	15	24	16	0
0.098	0.625	15	24	16	0
0.082	0.625	15	24	16	0
0.083	0.615	15	24	16	0
0.101	0.619	15	24	16	0
0.089	0.616	15	24	16	0
0.111	0.61	15	24	16	0
0.097	0.611	15	24	16	0
0.101	0.606	15	24	16	0
0.097	0.619	15	24	16	0
0.094	0.617	15	24	16	0
0.092	0.607	15	24	16	0
0.103	0.616	15	24	16	0
0.105	0.611	15	24	16	0
0.101	0.616	15	24	16	0
0.107	0.621	15	24	16	0
0.096	0.612	15	24	16	0
0.106	0.617	15	24	16	0
0.082	0.613	15	24	16	0
0.099	0.613	15	24	16	0
0.102	0.614	15	24	16	0
0.095	0.631	15	24	16	0
0.084	0.615	15	24	16	0
0.725	0.9	16	25	29	0
0.73	0.898	16	25	29	0
0.74	0.897	16	26	29	0
0.73	0.898	16	25	29	0
0.747	0.907	16	26	29	0
0.733	0.908	16	26	29	0
0.731	0.898	16	25	29	0
0.733	0.898	16	25	29	0
0.731	0.906	16	26	29	0
0.696	0.931	16	25	29	0
0.687	0.933	16	25	29	0
0.692	0.939	16	25	29	0
0.701	0.939	16	25	29	0
0.703	0.944	16	25	29	0
0.685	0.939	16	25	29	0
0.696	0.942	16	25	29	0
0.706	0.94	16	25	29	0
0.692	0.931	16	25	29	0
0.694	0.922	16	25	29	0
0.68	0.925	16	25	29	0
0.698	0.933	16	25	29	0
0.701	0.934	16	25	29	0
0.693	0.938	16	25	29	0
0.697	0.937	16	25	29	0
0.648	0.9	16	25	30	0
0.657	0.887	16	25	30	0
0.641	0.908	16	25	30	0
0.65	0.9	16	25	30	0
0.652	0.902	16	25	30	0
0.655	0.894	16	25	30	0
0.642	0.897	16	25	30	0
0.653	0.912	16	25	30	0
0.65	0.898	16	25	30	0
0.66	0.898	16	25	30	0
0.658	0.889	16	25	30	0
0.654	0.904	16	25	30	0
0.649	0.912	16	25	30	0
0.653	0.902	16	25	30	0
0.654	0.89	16	25	30	0
0.649	0.896	16	25	30	0
0.634	0.893	16	25	30	0
0.651	0.885	16	25	30	0
0.647	0.894	16	25	30	0
0.702	0.865	16	25	31	0
0.688	0.863	16	25	31	0
0.705	0.872	16	25	31	0
0.696	0.859	16	25	31	0
0.701	0.87	16	25	31	0
0.691	0.857	16	25	31	0
0.692	0.863	16	25	31	0
0.69	0.87	16	25	31	0
0.699	0.878	16	25	31	0
0.693	0.864	16	25	31	0
0.69	0.862	16	25	31	0
0.699	0.863	16	25	31	0
0.699	0.862	16	25	31	0
0.693	0.862	16	25	31	0
0.713	0.886	16	25	29	0
0.692	0.867	16	25	31	0
0.703	0.861	16	25	31	0
0.687	0.871	16	25	31	0
0.685	0.866	16	25	31	0
0.697	0.868	16	25	31	0
0.698	0.87	16	25	31	0
0.678	0.863	16	25	31	0
0.688	0.869	16	25	31	0
0.689	0.862	16	25	31	0
0.701	0.869	16	25	31	0
0.692	0.877	16	25	31	0
0.699	0.863	16	25	31	0
0.7	0.873	16	25	31	0
0.727	0.887	16	25	29	0
0.734	0.898	16	26	29	0
0.722	0.902	16	25	29	0
0.718	0.913	16	25	29	0
0.717	0.9	16	25	29	0
0.721	0.897	16	25	29	0
0.721	0.909	16	25	29	0
0.729	0.896	16	25	29	0
0.724	0.91	16	25	29	0
0.705	0.909	16	25	29	0
0.716	0.908	16	25	29	0
0.727	0.894	16	25	29	0
0.718	0.897	16	25	29	0
0.73	0.89	16	25	29	0
0.719	0.898	16	25	29	0
0.725	0.902	16	25	29	0
0.717	0.888	16	25	29	0
0.715	0.899	16	25	29	0
0.73	0.893	16	25	29	0
0.706	0.908	16	25	29	0
0.721	0.891	16	25	29	0
0.714	0.881	16	25	29	0
0.718	0.905	16	25	29	0
0.727	0.904	16	25	29	0
0.713	0.912	16	25	29	0
0.724	0.906	16	25	29	0
0.717	0.897	16	25	29	0
0.715	0.902	16	25	29	0
0.729	0.904	16	25	29	0
0.593	0.212	17	15	1	0
0.602	0.223	17	15	1	0
0.602	0.203	17	15	1	0
0.596	0.212	17	15	1	0
0.607	0.203	17	15	1	0
0.609	0.209	17	15	1	0
0.592	0.194	17	15	1	0
0.595	0.217	17	15	1	0
0.612	0.209	17	15	1	0
0.6	0.218	17	15	1	0
0.59	0.21	17	15	1	0
0.589	0.205	17	15	1	0
0.591	0.241	17	15	1	0
0.601	0.236	17	15	1	0
0.607	0.233	17	15	1	0
0.577	0.231	17	15	1	0
0.585	0.252	17	15	32	0
0.602	0.239	17	15	1	0
0.588	0.239	17	15	1	0
0.597	0.241	17	15	1	0
0.598	0.228	17	15	1	0
0.598	0.239	17	15	1	0
0.585	0.23	17	15	1	0
0.584	0.236	17	15	1	0
0.597	0.232	17	15	1	0
0.61	0.236	17	15	1	0
0.594	0.239	17	15	1	0
0.609	0.24	17	15	1	0
0.598	0.236	17	15	1	0
0.561	0.244	17	15	32	0
0.563	0.253	17	15	32	0
0.564	0.243	17	15	32	0
0.566	0.257	17	15	32	0
0.566	0.242	17	15	32	0
0.573	0.254	17	15	32	0
0.566	0.244	17	15	32	0
0.564	0.249	17	15	32	0
0.554	0.234	17	15	32	0
0.563	0.252	17	15	32	0
0.555	0.247	17	15	32	0
0.575	0.245	17	15	32	0
0.578	0.247	17	15	32	0
0.564	0.248	17	15	32	0
0.572	0.253	17	15	32	0
0.559	0.246	17	15	32	0
0.557	0.235	17	15	32	0
0.565	0.237	17	15	32	0
0.572	0.248	17	15	32	0
0.559	0.221	17	15	32	0
0.554	0.209	17	15	32	0
0.554	0.221	17	15	32	0
0.558	0.224	17	15	32	0
0.557	0.226	17	15	32	0
0.552	0.214	17	15	32	0
0.552	0.224	17	15	32	0
0.565	0.216	17	15	32	0
0.562	0.233	17	15	32	0
0.555	0.227	17	15	32	0
0.56	0.212	17	15	32	0
0.556	0.22	17	15	32	0
0.555	0.218	17	15	32	0
0.547	0.213	17	15	32	0
0.552	0.215	17	15	32	0
0.552	0.225	17	15	32	0
0.56	0.22	17	15	32	0
0.527	0.187	17	15	1	0
0.559	0.196	17	15	0	0
0.537	0.2	17	15	1	0
0.525	0.193	17	15	1	0
0.526	0.193	17	15	1	0
0.54	0.182	17	15	1	0
0.531	0.179	17	15	1	0
0.534	0.198	17	15	1	0
0.534	0.181	17	15	1	0
0.529	0.196	17	15	1	0
0.537	0.201	17	15	1	0
0.525	0.203	17	15	1	0
0.534	0.193	17	15	1	0
0.531	0.186	17	15	1	0
0.534	0.204	17	15	1	0
0.541	0.192	17	15	1	0
0.53	0.197	17	15	1	0
0.541	0.194	17	15	1	0
0.533	0.189	17	15	1	0
0.538	0.189	17	15	1	0
0.542	0.175	17	15	1	0
0.538	0.193	17	15	1	0
0.544	0.189	17	15	1	0
0.572	0.166	17	15	1	0
0.565	0.168	17	15	1	0
0.554	0.178	17	15	1	0
0.557	0.173	17	15	1	0
0.554	0.18	17	15	1	0
0.566	0.166	17	15	1	0
0.57	0.188	17	15	1	0
0.569	0.167	17	15	1	0
0.563	0.184	17	15	1	0
0.588	0.177	17	15	1	0
0.586	0.185	17	15	1	0
0.593	0.176	17	14	1	0
0.598	0.216	17	15	1	0
0.602	0.201	17	15	1	0
0.577	0.2	17	15	1	0
0.573	0.199	17	15	1	0
0.599	0.199	17	15	1	0
0.591	0.198	17	15	1	0
0.599	0.18	17	14	1	0
0.593	0.191	17	15	1	0
0.585	0.187	17	15	1	0
0.578	0.201	17	15	1	0
0.598	0.198	17	15	1	0
0.589	0.191	17	15	1	0
0.586	0.192	17	15	1	0
0.584	0.193	17	15	1	0
0.59	0.184	17	15	1	0
0.585	0.197	17	15	1	0
0.581	0.177	17	15	1	0
0.594	0.181	17	14	1	0
0.584	0.183	17	15	1	0
0.578	0.183	17	15	1	0
0.605	0.175	17	14	1	0
0.592	0.191	17	15	1	0
0.599	0.194	17	15	1	0
0.597	0.211	17	15	1	0
0.605	0.194	17	15	1	0
0.606	0.216	17	15	1	0
0.607	0.219	17	15	1	0
0.599	0.208	17	15	1	0
0.607	0.21	17	15	1	0
0.597	0.205	17	15	1	0
0.603	0.209	17	15	1	0
0.602	0.21	17	15	1	0
0.611	0.211	17	15	1	0
0.593	0.214	17	15	1	0
0.6	0.215	17	15	1	0
0.604	0.212	17	15	1	0
0.611	0.2	17	15	1	0
0.604	0.218	17	15	1	0
0.606	0.217	17	15	1	0
0.605	0.217	17	15	1	0
0.604	0.215	17	15	1	0
0.405	0.216	18	27	1	0
0.392	0.223	18	27	1	0
0.413	0.225	18	27	1	0
0.396	0.219	18	27	1	0
0.403	0.221	18	27	1	0
0.405	0.22	18	27	1	0
0.409	0.233	18	27	1	0
0.407	0.239	18	28	1	0
[truncated: 312,179+ more rows]

## Sheet: Fig. 5c-f
x	y	clustering_MIRO_scale_rings	clustering_MIRO_scale_spots
-1.943	3.874	-1	-1
-1.631	-2.628	-1	-1
-1.297	0.258	0	0
-0.648	5.918	1	1
0.999	1.316	2	2
1.339	1.678	3	3
1.86	3.221	4	4
-1.71	1.035	5	5
-1.59	4.063	6	4550
-0.876	1.499	7	6
-0.85	-1.816	-1	7
-0.695	1.14	8	8
-0.328	2.868	9	9
-0.066	1.065	10	10
0.121	6.938	11	11
0.44	5.713	12	12
0.489	7.172	13	1436
0.524	-0.127	14	13
0.637	-2.078	15	14
0.948	0.125	16	-1
1.116	-1.868	17	15
1.539	7.013	18	-1
2.846	4.832	19	16
3.256	-0.738	20	17
3.381	0.785	21	18
3.597	2.542	22	-1
3.656	5.737	23	-1
3.691	4.938	24	-1
3.908	4.013	25	-1
3.953	4.345	26	19
-1.925	0.439	27	-1
-1.877	-0.955	28	20
-0.566	3.193	29	21
0.025	7.417	30	22
0.131	-0.138	31	-1
0.18	1.704	32	23
0.309	-0.652	33	-1
0.319	4.89	34	24
0.616	2.712	35	25
0.751	5.002	36	26
0.956	2.374	37	27
0.991	3.405	38	28
1.02	1.31	2	2
1.115	5.352	39	-1
1.253	4.906	-1	-1
1.43	-0.011	40	29
1.592	3.636	41	30
2.231	3.955	42	31
2.468	-1.06	43	-1
2.517	2.63	44	-1
2.659	0.31	45	32
2.862	-1.055	1140	33
3.312	3.978	46	34
3.926	3.227	47	35
4.409	2.863	48	36
4.693	4.212	49	37
-1.933	0.42	27	38
-0.612	2.472	50	-1
0.159	6.225	51	39
0.893	6.312	52	40
0.957	0.645	53	41
1.191	5.77	54	-1
1.227	2.098	55	42
1.347	0.417	56	43
1.37	0.979	57	-1
1.617	6.936	58	44
2.016	5.872	59	45
2.123	-1.63	60	46
3.121	3.787	61	-1
3.478	2.303	62	47
4.194	5.963	63	48
4.299	4.835	-1	-1
4.808	2.222	-1	-1
4.915	3.376	64	49
-1.623	1.794	65	-1
-1.045	0.176	66	114
-0.927	0.777	67	50
-0.062	-2.356	-1	-1
0.035	1.677	68	51
0.246	-2.883	-1	-1
0.252	4.677	69	52
0.525	-0.197	-1	53
0.628	1.153	70	54
0.656	2.726	35	-1
1.045	-1.094	-1	-1
1.57	-1.49	71	55
1.605	3.879	72	56
1.648	0.509	73	-1
1.726	1.181	74	57
2.41	2.223	75	58
2.516	6.909	76	59
2.826	0.904	-1	60
2.985	2.119	77	61
3.45	2.303	62	47
4.301	2.543	78	62
4.42	2.871	48	-1
-2.188	4.103	79	63
-1.928	0.448	27	-1
-1.098	-0.604	80	64
-0.572	6.077	81	-1
-0.415	5.469	82	65
-0.178	-1.846	83	-1
-0.02	-1.439	84	66
0.64	2.753	35	67
1.343	0.034	85	-1
1.603	3.902	72	56
2.167	3.047	86	68
2.392	6.734	87	-1
2.398	2.208	75	-1
2.537	6.152	88	-1
3.515	0.663	89	-1
3.785	3.678	90	69
4.109	2.907	91	70
4.309	4.106	92	71
4.479	-0.633	-1	-1
4.925	3.399	64	49
-1.995	-1.116	93	-1
-1.701	5.219	94	72
-1.374	2.254	95	229
-0.78	1.747	96	73
-0.693	1.152	8	8
-0.393	1.455	97	74
-0.266	6.568	-1	-1
-0.059	6.155	98	75
0.03	7.419	30	22
0.073	4.66	99	-1
0.29	-0.637	33	76
0.831	5.119	100	-1
1.079	6.798	101	77
1.59	-1.873	102	-1
1.656	6.183	103	78
3.102	7.008	-1	-1
3.238	6.127	104	79
4.446	4.731	105	80
5.265	6.947	-1	-1
-3.042	0.11	106	-1
-1.781	-1.426	-1	-1
-1.626	-0.69	107	-1
-0.85	-1.811	-1	7
-0.685	1.121	8	8
-0.348	4.094	108	81
0.063	-0.954	109	82
0.255	2.488	110	83
0.536	0.016	1166	-1
1.323	0.428	56	43
1.617	6.937	58	44
1.92	3.252	111	84
2.524	1.62	112	85
2.813	5.133	113	86
3.094	2.112	114	87
3.545	3.394	115	88
3.719	6.096	116	89
4.909	3.381	64	49
-3.131	3.775	-1	-1
-1.264	2.648	117	90
-0.991	2.938	-1	-1
-0.96	-1.374	118	-1
0.504	6.155	119	91
0.662	2.725	35	-1
0.675	-2.063	15	14
0.957	0.639	53	41
1.146	-0.473	120	92
1.229	5.908	121	93
1.447	2.766	122	94
1.522	6.372	123	95
1.897	3.248	111	-1
2.021	2.559	124	-1
2.103	0.984	-1	-1
2.178	7.072	125	96
2.614	3.222	126	5225
2.912	-0.755	127	97
2.912	6.784	128	98
3.495	2.304	62	99
3.585	1.129	129	-1
3.648	0.698	130	100
3.846	3.576	131	101
3.875	2.892	132	102
-1.878	-0.961	28	20
-1.284	2.657	117	4019
0.61	-0.456	133	-1
1.258	4.916	-1	-1
1.705	-0.49	134	103
1.839	2.097	135	-1
1.873	3.22	4	4
2.346	1.643	136	-1
2.533	6.141	88	-1
3.007	0.749	137	104
3.487	2.901	138	-1
3.539	-0.527	139	105
3.92	4.071	25	2636
4.498	-0.665	-1	-1
-0.602	5.899	1	-1
-0.188	2.954	-1	-1
0.376	3.592	140	106
1.53	5.217	141	107
1.576	-1.886	102	108
1.908	2.679	142	109
3.092	1.602	143	-1
3.387	4.592	144	110
4.182	0.935	145	111
4.432	3.648	146	112
-1.991	1.732	147	113
-1.815	4.286	-1	-1
-1.048	0.174	66	114
-0.535	-1.807	148	115
-0.048	1.664	149	116
0.6	7.078	281	117
0.635	1.146	70	54
0.906	-0.923	150	118
1.33	0.968	57	119
2.042	-0.544	151	120
2.604	3.495	152	-1
2.641	-1.562	-1	121
3.256	5.874	153	122
3.307	4.015	46	123
4.062	0.279	154	124
4.274	2.182	155	125
-2.187	4.1	79	63
-1.992	4.818	156	-1
-1.231	3.78	157	126
0.288	0.69	158	127
0.951	0.115	16	128
1.075	1.756	159	129
1.115	4.113	160	130
1.199	5.812	54	131
1.688	2.524	161	132
2.836	0.388	162	133
3.105	2.115	114	87
3.561	3.776	163	134
3.646	1.812	164	135
3.988	4.784	165	136
4.687	4.238	49	137
-2.752	-0.655	166	138
-1.53	2.332	-1	-1
-1.372	0.043	167	-1
-1.098	-0.605	80	64
-0.405	5.449	82	139
0.974	0.651	53	140
1.341	0.414	56	43
1.396	6.924	168	141
1.445	2.761	122	94
1.521	6.369	123	95
2.127	6.447	169	142
2.502	6.604	170	-1
2.534	6.962	76	5237
-0.072	3.552	171	-1
0.031	7.412	30	22
0.661	2.728	35	-1
2.907	6.786	128	98
3.163	2.697	172	-1
3.398	3.477	173	-1
4.041	7.441	-1	-1
4.459	3.701	174	143
4.71	4.836	-1	144
4.911	3.38	64	49
-2.183	4.091	79	63
-2.006	2.728	175	145
-0.694	2.92	176	146
-0.287	6.56	-1	-1
0.177	1.709	32	23
1.2	4.265	177	147
1.642	1.791	178	148
2.137	0.668	179	149
2.374	1.371	-1	150
2.786	5.174	113	151
2.815	0.72	180	-1
4.251	2.174	155	152
4.794	2.252	-1	-1
-1.107	3.924	1128	-1
-1.103	-0.597	80	64
-0.433	2.077	181	153
-0.275	0.115	182	154
-0.255	6.58	-1	-1
0.072	4.662	99	-1
0.663	2.746	35	-1
0.881	6.302	52	40
1.602	3.901	72	56
1.654	6.172	103	78
3.162	2.679	172	-1
3.656	5.738	23	-1
-1.675	2.32	183	-1
-0.062	6.159	98	75
0.127	0.468	184	155
1.057	-2.119	185	156
1.119	-2.533	-1	-1
1.135	-1.27	-1	-1
1.447	2.766	122	94
1.551	2.398	186	157
1.847	4.697	187	158
1.985	2.658	188	159
2.341	7.074	189	-1
2.831	0.009	989	-1
2.846	4.831	19	16
2.903	-0.751	127	97
3.096	6.781	190	160
3.8	2.362	191	-1
-2.94	1.238	192	2442
-0.186	7.313	193	161
0.103	4.956	194	4456
0.543	6.15	119	162
0.833	5.119	100	-1
1.601	3.879	72	56
2.127	3.559	195	163
2.192	0.686	179	-1
2.206	5.104	196	164
2.302	1.211	197	165
3.493	2.303	62	99
3.621	-0.625	198	166
4.272	2.186	155	125
-1.746	-1.242	-1	-1
-1.731	4.561	199	167
-1.368	0.041	167	168
-0.663	2.323	200	169
-0.598	5.903	1	170
-0.043	1.058	10	171
1.531	5.219	141	107
2.358	4.675	201	172
3.828	3.729	90	173
3.954	2.078	202	-1
4.021	0.878	203	174
-0.875	3.892	-1	175
0.259	6.583	204	176
1.632	1.812	178	-1
1.725	-0.704	205	177
2.054	-0.55	151	120
2.061	7.869	-1	-1
2.389	1.645	136	-1
2.67	6.294	206	-1
3.105	4.069	207	-1
3.179	2.684	172	4987
-1.172	1.254	208	178
-0.754	2.659	209	179
-0.249	0.135	182	180
-0.006	3.354	210	181
0.032	7.414	30	22
0.231	7.083	211	182
0.387	3.591	140	106
1.05	1.301	2	183
1.552	7.129	212	184
1.573	-1.489	71	55
1.799	4.983	213	470
1.858	3.202	4	-1
2.131	-1.628	60	46
2.386	6.734	87	-1
2.669	6.28	206	185
3.097	6.785	190	160
4.064	0.282	154	124
-0.048	3.501	214	186
0.892	6.302	52	40
1.909	3.258	111	84
2.093	7.858	-1	-1
2.225	2.322	215	187
3.282	4.742	1105	188
3.491	2.903	138	-1
3.969	4.786	165	136
4.304	4.105	92	71
-0.676	2.345	200	169
0.191	-0.211	-1	-1
1.199	-0.003	1124	189
1.292	6.109	216	190
2.3	1.2	197	165
2.508	6.913	76	59
3.126	3.801	61	-1
3.852	3.576	131	101
4.542	2.608	217	250
0.112	0.464	184	-1
0.65	2.727	35	-1
0.747	5.003	36	26
1.515	2.805	218	191
2.187	3.043	86	-1
2.386	4.692	201	192
2.985	3.047	219	193
3.99	4.776	165	136
4.011	2.992	220	-1
-2.945	1.25	192	-1
-2.16	2.117	221	194
-0.049	1.662	149	116
1.062	-2.123	185	156
1.867	3.223	4	4
2.033	7.93	-1	-1
2.167	3.055	86	68
2.735	5.756	222	195
3.117	6.804	190	196
3.932	3.765	223	197
-1.976	4.579	224	-1
0.781	5.005	36	-1
1.051	1.299	2	183
1.736	1.186	74	57
1.957	6.856	225	198
2.049	2.123	226	199
2.979	2.124	77	61
3.713	6.083	116	89
4.268	2.188	155	125
4.678	4.248	49	137
-1.352	0.031	167	168
-0.39	5.43	82	139
0.266	6.555	204	-1
0.634	2.234	227	200
0.702	1.857	228	201
2.044	-0.538	151	120
2.443	4.304	229	202
2.702	2.133	230	203
3.513	1.041	231	204
-1.879	-0.965	28	20
-1.731	4.565	199	167
-0.409	5.458	82	65
-0.285	3.534	232	253
1.505	7.409	233	331
1.729	-0.145	-1	205
1.981	6.516	234	206
2.024	7.954	-1	-1
2.453	-1.753	-1	-1
2.605	3.49	152	-1
3.839	0.319	235	207
5.334	-0.222	-1	-1
-2.348	0.537	-1	-1
0.628	0.788	236	208
0.956	0.653	53	-1
1.905	3.261	111	84
2.588	4.678	237	209
2.814	0.907	-1	60
3.126	3.781	61	-1
3.649	1.831	164	135
5.343	-0.244	-1	-1
-2.351	0.564	-1	-1
-1.422	0.551	-1	-1
-0.931	0.775	67	50
-0.081	1.073	10	10
0.019	5.222	238	210
0.049	-0.906	109	211
0.524	4.878	-1	-1
1.168	4.018	239	212
1.562	6.969	18	-1
1.636	1.808	178	148
1.73	1.183	74	57
1.993	2.662	188	159
2.257	5.535	-1	-1
2.572	4.864	240	213
2.985	2.122	77	-1
3.944	3.758	223	-1
3.956	2.092	202	-1
4.351	3.928	241	214
4.458	4.722	105	80
-1.171	1.242	208	178
-0.756	2.66	209	179
0.092	2.612	242	215
0.131	3.786	243	216
0.704	1.86	228	201
1.106	4.113	160	130
1.573	-1.488	71	55
2.056	2.134	226	217
2.984	3.049	219	193
3.096	6.79	190	160
3.184	4.316	244	218
-2.945	1.259	192	-1
-0.397	5.439	82	139
-0.35	4.097	108	81
0.301	-0.757	245	219
0.897	6.29	52	-1
1.874	3.211	4	220
2.464	0.05	246	221
2.561	4.485	247	233
3.106	0.658	-1	-1
3.241	6.124	104	79
3.367	4.361	248	222
3.847	3.573	131	101
3.953	4.354	26	19
4.238	3.573	249	223
4.304	1.178	250	224
-0.069	1.063	10	10
0.461	3.616	-1	-1
0.955	0.685	53	140
1.191	4.28	177	-1
2.606	3.494	152	-1
3.132	3.782	61	-1
4.301	4.121	92	71
0.141	-0.148	31	225
1.441	2.765	122	94
1.591	3.645	41	30
1.86	3.241	4	-1
1.999	2.659	188	159
2.173	7.078	125	96
3.109	0.604	-1	-1
4.313	3.901	241	226
-2.895	1.182	192	227
-0.532	-1.804	148	115
-0.401	1.429	97	-1
0.599	7.086	281	117
0.905	6.311	52	-1
1.116	5.314	39	228
1.201	5.811	54	131
1.436	-0.015	40	29
1.598	6.944	18	-1
4.264	2.191	155	125
4.92	3.369	64	49
-1.375	2.266	95	229
-0.621	5.947	1	2612
-0.047	3.503	214	186
2.056	2.133	226	199
2.466	0.043	246	221
2.54	4.877	240	230
3.38	4.145	251	231
4.044	2.318	-1	-1
4.722	4.832	-1	144
-1.638	0.228	252	-1
-0.667	-1.706	253	293
1.783	2.497	254	232
1.855	4.709	187	158
2.557	4.484	247	233
2.742	5.752	222	-1
4.727	2.823	255	-1
-0.241	0.174	182	-1
1.392	0.612	256	234
1.987	2.654	188	159
3.818	3.732	90	-1
4.92	3.394	64	49
-1.87	-0.977	28	20
-1.61	0.214	252	235
-0.758	2.663	209	179
-0.241	0.151	182	180
1.057	-2.122	185	156
1.871	3.228	4	4
2.918	-0.757	127	-1
3.714	6.083	116	89
4.265	2.188	155	125
0.496	0.619	257	236
1.047	1.303	2	183
2.164	3.052	86	68
2.534	4.871	240	230
3.499	2.297	62	99
3.955	1.256	258	-1
4.198	4.216	259	237
-2.007	2.715	175	145
0.242	3.284	260	238
1.577	-1.887	102	108
1.624	4.018	261	239
1.869	2.529	262	240
2.21	2.528	263	241
-2.83	1.219	192	-1
-0.074	1.061	10	10
0.853	4.205	264	242
2.03	-1.901	265	243
2.192	2.524	263	-1
2.602	3.491	266	-1
2.898	-0.751	127	97
3.68	4.415	267	4874
4.563	2.594	217	3558
1.334	0.035	85	-1
1.668	5.192	268	244
2.222	2.32	215	187
2.511	6.914	76	59
2.59	4.695	237	-1
2.985	3.06	219	193
3.436	4.199	269	245
-2.85	7.148	-1	-1
-1.885	-0.964	28	20
-0.276	6.59	-1	246
0.312	-0.749	245	219
1.669	5.179	268	247
1.996	2.656	188	159
2.055	-0.542	151	120
3.146	6.97	-1	-1
4.307	4.1	92	71
-2.85	1.211	192	-1
-0.872	1.51	7	248
-0.765	-1.77	-1	-1
-0.285	6.584	-1	246
0.771	4.992	36	-1
3.131	3.783	61	-1
3.266	4.702	1105	-1
3.815	3.728	90	173
4.008	3.002	220	249
4.542	2.607	217	250
-0.864	1.498	7	6
-0.758	2.652	209	179
0.439	5.711	12	12
2.046	2.14	226	217
2.545	4.155	-1	-1
2.946	2.085	77	251
5.239	2.26	-1	-1
5.336	-0.246	-1	-1
-1.726	4.558	199	167
-0.63	5.933	1	252
-0.4	5.434	82	139
-0.284	3.537	232	253
-0.14	0.564	896	-1
1.583	3.643	41	30
2.546	6.965	76	-1
2.897	-0.745	127	97
-1.365	2.268	95	229
-0.677	2.328	200	169
4.461	3.698	174	143
1.06	-2.119	185	156
2.069	2.14	226	-1
2.747	5.747	222	254
-0.635	5.93	1	252
0.567	5.831	270	255
1.866	2.532	262	240
2.224	2.316	215	187
2.401	2.782	271	-1
-0.347	4.094	108	81
0.856	4.192	264	242
2.966	-0.041	272	256
1.55	2.398	186	157
1.73	1.176	74	57
1.864	3.216	4	4
1.916	2.672	142	109
2.303	5.755	-1	-1
4.464	3.704	174	143
0.166	3.494	273	257
1.438	-1.852	274	258
2.367	1.372	-1	150
3.273	-0.227	275	259
3.426	0.411	276	-1
4.126	5.927	277	-1
4.308	4.107	92	71
0.88	4.091	278	260
2.584	4.676	237	209
4.551	2.607	217	250
0.309	-0.745	245	219
0.957	0.675	53	140
1.39	0.611	256	234
1.675	5.762	279	261
2.903	-0.739	127	97
3.711	6.078	116	89
-0.166	6.286	280	-1
1.642	1.812	178	148
1.665	5.18	268	247
-0.671	2.334	200	169
-0.556	-1.81	148	262
0.608	7.069	281	117
1.26	4.841	282	263
1.622	6.941	58	44
2.288	6.264	-1	264
3.326	4.427	283	265
3.524	1.034	231	204
4.306	4.107	92	71
-1.612	0.218	252	235
-0.639	5.937	1	-1
0.566	5.835	270	255
1.157	-0.499	120	-1
1.563	-1.49	71	55
1.588	3.638	41	30
1.887	2.675	142	109
2.59	4.678	237	209
3.268	4.702	1105	-1
-1.301	0.257	0	0
-0.836	-1.805	-1	7
0.377	3.583	140	-1
1.115	4.117	160	130
3.639	1.821	164	135
0.315	-0.73	245	219
1.576	-1.89	102	108
1.672	5.765	279	261
-1.046	-1.132	284	-1
3.437	4.204	269	245
4.298	1.35	285	-1
0.629	2.231	227	200
1.253	4.84	282	-1
-1.222	5.283	286	-1
1.171	4.303	177	-1
1.389	0.606	256	234
2.046	2.14	226	217
2.165	3.04	86	68
2.845	4.853	19	16
4.603	2.575	287	266
-0.428	5.361	288	-1
0.706	5.666	289	-1
1.626	5.772	279	267
2.932	7.548	-1	-1
3.385	4.593	144	110
4.598	2.531	287	-1
-1.89	-0.947	28	-1
-0.398	1.464	97	74
0.691	5.676	289	-1
1.198	4.279	177	268
1.67	5.759	279	261
2.222	2.324	215	187
3.386	4.14	251	231
4.309	4.106	92	71
-0.534	-1.811	148	115
1.265	1.957	290	2025
1.865	0.318	291	269
2.046	2.143	226	217
3.227	-0.361	292	270
1.78	2.495	254	-1
2.877	4.81	19	-1
2.912	-0.748	127	97
3.244	-0.371	292	271
-1.411	4.399	-1	-1
0.293	-0.728	245	219
3.235	-0.994	-1	-1
3.801	1.274	293	-1
4.756	4.82	-1	-1
-1.877	-0.965	28	20
-0.39	5.341	288	272
1.172	4.033	239	212
2.972	-0.032	272	256
4.16	-2.273	-1	-1
-1.305	0.26	0	0
0.892	6.311	52	40
2.591	4.687	237	-1
-0.539	-1.809	148	-1
1.23	5.911	121	93
1.431	4.832	294	273
1.548	2.388	186	157
3.541	-0.524	139	-1
4.423	2.63	-1	-1
-0.201	4.763	295	274
0.872	4.085	278	260
3.24	-0.361	292	270
4.451	3.706	174	143
-1.877	-0.974	28	20
-1.406	4.402	-1	-1
0.632	2.238	227	200
2.126	0.685	179	275
3.384	4.6	144	-1
3.856	3.556	131	101
4.158	4.626	296	276
4.291	1.346	285	-1
1.535	6.359	123	-1
1.665	5.189	268	244
2.424	-1.11	43	-1
2.844	4.811	19	16
2.937	0.776	137	-1
3.711	6.084	116	89
-1.297	0.264	0	0
0.105	0.002	297	277
1.064	-1.229	298	278
1.173	4.03	239	212
1.987	2.66	188	159
3.348	3.268	299	279
-0.404	5.344	288	272
2.567	3.301	300	-1
4.91	3.376	64	49
-0.297	6.595	-1	246
2.042	-0.549	151	120
2.157	7.766	301	280
3.894	-2.797	-1	-1
-1.214	-1.349	302	281
0.636	2.25	227	-1
1.115	5.316	39	228
1.309	0.026	85	282
1.584	3.632	41	30
2.551	3.3	300	283
0.257	6.581	204	176
1.593	3.657	41	30
0.62	2.71	35	25
1.593	3.636	41	30
1.689	2.528	161	132
4.027	0.871	203	174
0.092	-0.002	297	277
0.884	6.317	52	40
1.337	0.042	85	-1
1.994	2.659	188	159
2.004	5.89	59	-1
1.114	5.313	39	228
2.595	4.664	237	-1
4.68	4.234	49	137
-2.862	1.162	192	-1
-0.237	0.153	182	180
0.859	4.167	264	284
-0.051	1.064	10	171
1.226	5.911	121	93
1.407	4.837	294	273
1.547	2.397	186	157
4.322	1.615	303	285
-2.86	1.169	192	-1
-1.876	-0.959	28	20
1.962	6.844	225	198
2.428	-1.109	43	-1
2.465	0.053	246	221
3.283	-1	-1	-1
4.261	2.189	155	125
4.916	3.373	64	49
0.629	2.711	35	25
0.829	5.121	100	-1
1.96	6.866	225	198
3.846	8.016	-1	-1
2.832	0.396	162	133
2.901	-0.751	127	97
3.348	3.26	299	279
3.861	8.054	-1	-1
4.689	4.238	49	137
-0.668	2.331	200	169
0.872	6.314	52	40
1.173	4.036	239	212
1.893	2.684	142	109
3.388	0.776	21	18
-2.846	1.873	304	-1
0.308	-0.635	33	76
4.319	2.54	78	62
-0.309	6.611	-1	246
0.103	-0.006	297	277
1.859	3.198	4	-1
3.283	-0.976	-1	-1
3.705	4.417	267	286
-2.89	1.192	192	227
0.891	6.308	52	40
2.457	4.305	229	202
4.909	3.375	64	49
-2.897	1.193	192	227
1.17	4.033	239	212
1.894	2.672	142	109
2.589	4.673	237	209
3.86	8.055	-1	-1
-1.615	0.228	252	287
-0.53	-1.806	148	115
1.593	3.662	41	30
2.035	-1.883	265	-1
3.293	-1.003	-1	-1
1.154	-0.471	120	92
1.66	5.186	268	-1
4.236	0.93	145	288
-1.817	0.684	305	301
2.825	0.376	162	133
4.26	2.185	155	125
-1.181	3.992	-1	-1
0.175	3.403	306	-1
1.862	3.218	4	4
2.182	7.06	125	96
-0.403	1.452	97	74
0.64	2.224	227	200
0.879	4.08	278	260
1.302	6.107	216	-1
3.375	0.786	21	18
4.792	1.701	-1	-1
-0.397	5.434	82	139
0.265	6.575	204	176
1.171	4.024	239	212
1.802	2.51	254	-1
4.615	2.456	307	289
-1.881	-0.964	28	20
-1.552	1.466	-1	-1
1.902	2.676	142	109
2.84	0.395	162	133
4.031	0.871	203	174
4.883	3.382	64	290
0.492	1.328	308	291
0.87	4.121	264	-1
1.596	-1.884	102	108
4.908	3.386	64	49
0.62	2.714	35	25
1.578	-1.884	102	108
2.466	0.04	246	221
3.267	-0.97	-1	-1
3.69	4.42	267	286
3.771	1.265	293	292
-0.313	6.591	-1	246
3.626	-0.629	198	166
4.241	0.931	145	288
-0.667	-1.715	253	293
0.89	6.306	52	40
1.773	2.504	254	-1
-3.115	3.738	-1	307
-0.668	2.334	200	169
0.569	5.832	270	255
1.394	0.614	256	234
2.04	-0.541	151	120
2.124	3.555	195	163
3.532	-0.528	139	105
4.262	2.187	155	125
4.418	0.593	-1	-1
0.35	4.974	309	294
1.908	2.676	142	109
2.448	4.309	229	202
3.688	4.43	267	286
4.025	0.877	203	174
4.582	2.476	307	-1
-0.203	4.762	295	274
-0.153	6.274	280	295
-1.809	0.663	305	-1
-1.369	2.264	95	229
1.332	0.431	56	43
1.69	2.524	161	132
3.95	4.35	26	19
-0.076	1.055	10	10
0.633	2.726	35	-1
1.355	0.989	57	-1
1.458	7.807	310	954
1.585	-1.887	102	108
1.611	6.937	58	44
2.066	-0.383	-1	-1
4.31	4.099	92	71
-1.882	-0.963	28	20
0.489	1.326	308	291
5.051	2.249	-1	-1
1.113	5.314	39	228
1.813	1.335	311	296
0.563	5.833	270	255
2.466	0.057	246	221
3.269	-0.219	275	259
4.15	4.634	296	276
-1.621	0.217	252	297
0.849	4.189	264	242
1.889	2.699	142	109
1.96	6.854	225	198
4.764	1.686	-1	298
1.049	-1.213	298	278
3.961	4.351	26	19
4.206	5.959	63	48
4.26	-2.47	-1	-1
1.794	2.497	254	232
-2.712	3.807	312	299
1.583	-1.886	102	108
2.469	0.066	246	221
4.327	2.539	78	62
-1.883	-0.959	28	20
1.302	6.113	216	300
2.471	0.04	246	221
2.833	4.817	19	16
-1.823	0.668	305	301
0.505	1.344	308	302
-0.668	-1.714	253	293
0.349	4.971	309	303
1.175	4.026	239	212
1.574	-1.491	71	55
3.279	-0.233	275	259
1.111	5.307	39	228
1.399	0.603	256	234
2.783	5.189	113	-1
4.155	4.631	296	276
3.626	-0.613	198	166
2.131	3.56	195	163
4.171	4.603	296	304
1.05	-2.116	185	156
1.555	7.149	212	-1
2.973	-0.033	272	256
4.145	4.623	296	276
-0.664	-1.715	253	293
0.883	4.088	278	260
3.354	3.255	299	279
-3.114	3.748	-1	307
-1.642	0.213	252	297
1.839	2.095	135	-1
2.773	5.167	113	151
1.707	2.533	161	132
2.971	-0.028	272	256
3.943	6.398	324	305
0.116	-0.011	297	277
1.177	4.034	239	212
1.29	6.107	216	306
2.907	-0.753	127	97
3.275	-0.229	275	259
1.548	2.394	186	157
1.66	5.178	268	247
-3.116	3.741	-1	307
0.182	3.443	273	-1
0.881	4.077	278	260
4.157	4.632	296	276
4.478	3.714	174	-1
-0.401	5.425	82	308
-0.295	6.617	-1	246
4.46	3.686	174	143
4.689	4.234	49	137
-0.426	5.462	82	65
2.35	5.268	313	309
2.465	0.04	246	221
4.139	-2.54	-1	-1
4.616	2.465	307	289
-1.82	0.68	305	301
1.225	5.911	121	93
1.694	2.52	161	132
2.331	6.247	-1	-1
4.152	4.629	296	276
1.335	0.423	56	43
4.277	1.684	-1	-1
-0.667	-1.717	253	293
0.604	-0.456	133	-1
0.882	4.075	278	260
3.842	3.576	131	101
3.928	2.77	-1	-1
4.458	3.702	174	143
2.242	3.111	314	310
3.872	3.58	131	311
4.026	0.886	203	174
0.109	-0.006	297	277
1.389	0.612	256	234
2.331	6.221	-1	-1
2.848	4.827	19	16
4.105	-2.508	-1	-1
-0.04	1.078	10	312
4.085	-2.512	-1	-1
4.151	4.634	296	276
-1.61	0.212	252	235
2.294	6.269	-1	264
3.841	3.612	131	313
4.453	3.705	174	143
1.279	1.956	290	2053
2.276	6.253	-1	-1
2.972	-0.031	272	256
4.327	2.542	78	62
-0.419	5.468	82	65
1.327	0.429	56	43
1.864	3.216	4	4
2.865	4.844	19	-1
4.024	0.87	203	174
2.466	0.046	246	221
4.151	4.62	296	276
1.289	6.104	216	306
1.777	0.313	291	-1
2.278	6.224	-1	-1
4.455	3.705	174	143
0.636	2.756	35	67
0.909	-0.919	150	118
1.114	4.109	160	130
1.69	2.528	161	132
3.826	0.317	235	207
0.137	3.774	243	216
1.394	0.609	256	234
1.858	3.223	4	4
3.789	4.059	315	314
0.174	6.222	51	315
4.15	4.625	296	276
-0.662	2.357	200	316
-0.3	6.611	-1	246
0.076	1.651	68	317
0.152	6.225	51	39
1.113	5.314	39	228
0.022	-2.116	316	-1
2.29	6.227	-1	-1
3.506	3.583	-1	-1
3.848	3.576	131	101
-0.186	4.79	295	318
0.843	4.499	317	319
1.294	6.107	216	190
1.336	0.43	56	43
1.665	5.19	268	244
1.694	2.512	161	132
2.969	-0.028	272	256
-1.876	-0.959	28	20
2.27	6.242	-1	-1
0.18	3.45	273	320
0.626	2.706	35	25
1.39	0.608	256	234
3.261	-0.91	-1	321
4.17	4.623	296	304
-0.4	5.335	288	272
3.622	-0.63	198	166
4.306	1.621	303	285
-0.41	5.469	82	65
4.148	4.635	296	276
-1.877	-0.963	28	20
-1.339	3.552	318	-1
-0.294	6.601	-1	246
1.101	5.329	39	228
1.667	5.169	268	-1
-0.263	6.598	-1	246
0.965	-1.453	319	-1
2.532	7.002	-1	-1
3.268	4.704	1105	-1
-0.416	5.467	82	65
0.19	3.456	273	320
3.269	-0.918	-1	321
3.26	-0.916	-1	321
3.654	1.815	164	135
4.029	0.868	203	174
-1.199	-1.336	320	-1
0.611	6.695	321	377
1.955	5.411	322	3311
2.229	3.097	314	310
2.839	0.396	162	133
-1.88	-0.963	28	20
-1.626	0.218	252	297
0.888	4.085	278	260
4.026	0.876	203	174
-0.419	5.479	82	65
1.437	-1.85	274	258
2.562	3.306	300	283
3.237	-0.886	-1	322
-0.665	2.337	200	169
0.649	-1.352	323	-1
3.622	-0.631	198	166
3.259	-0.883	-1	321
3.655	1.833	164	135
1.8	2.495	254	232
0.629	2.712	35	25
0.867	4.195	264	242
1.435	-1.86	274	258
-1.619	0.214	252	297
-0.668	2.316	200	323
-0.313	6.614	-1	246
3.247	-0.927	-1	321
1.795	0.347	291	324
3.938	6.397	324	305
4.552	1.598	325	325
-0.396	1.456	97	74
0.022	-2.133	316	326
0.366	3.587	140	-1
4.921	-2.456	-1	-1
-3.123	3.747	-1	307
0.108	-0.006	297	277
3.239	-0.902	-1	322
3.659	1.817	164	135
3.962	6.394	324	5292
-1.299	0.255	0	0
-0.058	1.066	10	171
0.884	4.081	278	260
1.172	4.032	239	212
2.204	2.524	263	241
1.294	6.108	216	190
2.459	0.05	246	221
-1.633	1.792	65	-1
-0.42	5.457	82	65
1.212	4.277	177	268
1.785	2.497	254	232
-0.929	-0.026	326	327
1.319	0.436	56	43
2.238	3.115	314	310
2.969	-0.042	272	256
1.172	4.027	239	212
1.459	-1.863	274	-1
-0.388	1.453	97	74
2.696	2.126	230	203
2.856	4.833	19	16
4.174	8.014	-1	-1
-1.88	-0.965	28	20
0.115	-0.004	297	277
0.483	1.301	308	328
1.335	0.962	57	119
3.652	1.82	164	135
4.166	5.923	63	-1
-0.184	4.795	295	318
2.272	6.269	-1	264
2.838	4.828	19	16
1.171	4.021	239	212
4.69	4.22	49	-1
-0.425	5.328	288	272
0.171	3.393	306	329
1.393	0.613	256	234
2.006	2.643	188	159
2.442	3.421	327	-1
2.863	0.378	162	-1
2.965	1.826	-1	330
2.348	1.641	136	-1
1.438	-1.846	274	258
2.004	5.87	59	45
3.23	-0.899	-1	322
1.512	7.411	233	331
2.212	2.532	263	241
4.024	0.867	203	174
-1.616	0.217	252	235
0.397	3.601	140	106
0.622	6.677	321	-1
3.253	-0.901	-1	321
4.644	2.613	287	332
0.035	1.668	68	51
1.443	-1.847	274	258
-0.406	5.334	288	272
0.252	6.574	204	176
3.233	-0.902	-1	322
0.169	3.395	306	329
1.668	5.185	268	247
4.031	0.883	203	174
-0.288	6.597	-1	246
0.883	4.079	278	260
-1.438	-1.592	-1	-1
-0.028	3.37	210	181
1.393	0.598	256	234
-0.442	5.474	82	65
2.277	6.263	-1	-1
4.022	0.867	203	174
-0.668	2.335	200	169
3.269	-0.229	275	259
-0.404	5.325	288	272
0.384	3.595	140	106
0.883	4.079	278	260
3.254	-0.903	-1	321
1.442	-1.851	274	258
-0.308	6.61	-1	246
1.174	4.032	239	212
-0.054	1.051	10	171
1.439	-1.851	274	258
4.029	0.88	203	174
1.163	4.023	239	212
3.229	-0.906	-1	322
0.489	1.338	308	291
1.336	0.445	56	43
1.668	5.181	268	247
2.215	2.533	263	241
2.435	3.419	327	333
1.633	5.766	279	267
3.314	2.892	-1	334
0.395	3.592	140	106
0.56	5.827	270	255
1.385	0.612	256	234
-0.418	5.465	82	65
2.21	2.529	263	241
2.46	0.058	246	221
-1.624	2.305	183	335
0.899	4.077	278	260
3.79	2.351	191	336
4.032	0.866	203	174
-0.647	2.338	200	-1
0.171	6.236	51	315
-0.204	4.742	295	274
1.677	5.173	268	337
2.424	3.422	327	333
-0.05	1.046	10	171
0.115	0.005	297	277
2.975	1.84	-1	330
3.842	0.314	235	207
3.211	-0.927	-1	-1
-0.406	5.328	288	272
1.832	2.428	328	338
-0.91	0.788	67	339
1.629	5.782	279	267
4.685	4.238	49	137
1.662	5.181	268	247
3.278	4.719	1105	3779
3.841	0.316	235	207
-0.387	1.457	97	74
1.07	1.757	159	129
0.88	4.074	278	260
0.886	4.116	278	-1
0.535	1.296	308	-1
1.808	0.339	291	324
3.812	1.273	293	340
4.21	5.95	63	48
-0.668	2.339	200	169
1.828	2.424	328	338
3.304	2.88	-1	334
4.683	4.233	49	137
-0.295	6.609	-1	246
0.603	7.079	281	117
0.884	4.076	278	260
2.467	0.052	246	221
4.427	3.627	146	112
-1.826	4.295	-1	-1
0.11	-0.002	297	277
3.933	6.414	324	-1
0.486	7.177	13	1436
1.176	4.025	239	212
1.015	-2.779	-1	-1
-0.901	0.794	67	339
4.022	0.865	203	174
1.08	-2.212	-1	-1
-0.04	2.628	329	-1
0.112	0	297	277
3.19	-0.92	-1	-1
4.02	0.876	203	174
-0.414	5.475	82	65
1.322	0.424	56	43
0.882	4.08	278	260
3.193	-0.912	-1	-1
3.798	1.266	293	292
-0.2	3.543	232	341
1.021	4.967	-1	-1
1.863	2.529	262	240
-0.919	0.771	67	50
-0.04	1.052	10	171
4.018	0.873	203	174
2.245	3.111	314	310
3.192	-0.976	-1	-1
3.785	1.273	293	292
0.111	-0.01	297	277
0.53	1.294	308	-1
-0.921	0.773	67	50
-0.665	2.339	200	169
-0.04	1.054	10	171
0.109	-0.006	297	277
2.841	0.388	162	133
3.302	3.988	46	342
4.027	0.87	203	174
4.426	3.638	146	112
0.04	1.682	68	51
0.514	1.298	308	328
-0.42	5.462	82	65
1.519	7.403	233	331
2.465	0.053	246	221
0.037	-0.751	330	343
1.803	0.335	291	324
1.828	2.428	328	338
2.435	4.292	229	-1
2.837	0.396	162	133
2.837	4.826	19	16
1.108	5.354	39	-1
1.629	4.016	261	239
2.215	6.965	331	344
1.484	4.656	332	345
3.159	-0.974	-1	346
4.678	4.233	49	137
-0.923	0.779	67	50
1.113	5.354	39	-1
1.62	4.853	-1	-1
3.14	-0.966	-1	346
3.888	6.045	-1	-1
0.032	-0.754	330	343
2.239	0.113	333	347
0.928	-0.919	150	118
1.854	2.429	328	348
2.219	2.327	215	187
2.011	5.892	59	-1
-0.304	-0.491	334	-1
2.42	3.417	327	333
4.034	0.852	203	174
4.422	3.644	146	112
0.392	3.592	140	106
1.602	4.852	-1	-1
2.251	0.127	333	-1
-0.046	1.058	10	171
3.041	-0.175	335	349
4.027	0.876	203	174
4.675	4.227	49	137
-1.402	1.385	-1	-1
0.538	-0.129	14	13
1.822	2.435	254	338
2.97	-0.034	272	256
0.033	1.667	68	51
1.245	4.826	282	350
2.24	0.124	333	-1
3.81	1.266	293	-1
1.268	4.841	282	263
2.835	4.824	19	16
3.145	-0.977	-1	346
3.489	7.761	-1	-1
3.646	1.81	164	135
1.595	-1.891	102	108
1.611	4.854	-1	-1
3.162	-0.957	-1	346
3.501	7.748	-1	-1
-0.419	5.467	82	65
1.975	2.67	188	-1
2.244	3.13	314	-1
4.553	1.62	325	-1
1.325	0.436	56	43
3.506	7.772	-1	-1
4.03	0.881	203	174
-0.672	2.334	200	169
4.037	0.858	203	174
2.385	6.643	-1	-1
2.973	-0.027	272	256
3.134	-0.982	-1	346
4.683	4.241	49	137
0.661	-1.364	323	-1
3.349	3.262	299	279
4.019	0.876	203	174
-1.874	-0.97	28	20
-0.916	0.771	67	-1
2.379	6.668	-1	-1
0.128	3.791	243	216
3.161	-0.959	-1	346
3.859	6.046	-1	-1
2.245	0.109	333	347
4.353	3.927	241	214
-3.105	3.77	-1	-1
-0.628	1.541	336	-1
2.837	4.827	19	16
2.959	-0.036	272	256
4.685	4.238	49	137
-1.882	-0.949	28	20
3.338	3.241	299	-1
2.224	2.315	215	187
3.356	3.251	299	279
-0.556	1.49	-1	-1
3.164	-0.93	-1	351
-0.412	5.476	82	65
4.428	3.646	146	112
-0.672	2.313	200	323
1.56	2.386	186	157
3.895	6.043	-1	-1
1.715	1.159	74	352
0.552	5.84	270	255
0.67	1.743	337	353
1.556	2.398	186	157
1.788	0.326	291	324
-0.422	5.471	82	65
3.157	-0.897	-1	-1
2.231	2.325	215	187
-1.672	5.14	94	354
-1.129	-2.005	-1	-1
0.856	4.082	278	260
1.986	2.671	188	-1
2.835	0.393	162	133
4.422	3.641	146	112
-0.687	2.328	200	169
-0.415	5.47	82	65
-1.104	-1.999	-1	-1
3.145	-0.957	-1	346
0.664	-1.352	323	361
2.241	0.116	333	347
3.036	-0.138	335	355
4.674	4.227	49	137
-1.875	-0.969	28	20
-0.659	2.33	200	169
-0.42	5.467	82	65
2.212	6.971	331	344
3.173	-0.942	-1	351
3.346	3.243	299	279
3.804	1.289	293	356
4.328	2.545	78	62
-0.022	6.26	338	-1
0.569	5.837	270	255
3.353	3.261	299	279
2.228	2.329	215	187
4.333	2.536	78	62
3.175	-0.938	-1	351
-1.655	5.126	94	357
2.216	6.996	331	358
2.969	-0.035	272	256
-0.918	0.772	67	50
0.648	-1.348	323	-1
0.882	4.079	278	260
2.536	3.286	300	-1
3.241	1.938	339	359
-1.206	-0.266	-1	-1
2.222	3.127	314	-1
-0.022	-1.431	84	66
0.541	1.299	308	-1
2.979	1.844	-1	-1
3.167	-0.938	-1	351
0.876	4.08	278	260
2.243	0.107	333	347
4.335	2.54	78	62
1.824	2.434	254	338
3.881	6.058	-1	-1
4.645	2.609	287	332
1.171	4.028	239	212
3.944	4.356	26	19
2.219	2.322	215	187
2.241	0.125	333	-1
1.814	1.345	311	296
3.126	-0.948	-1	-1
2.833	0.39	162	133
3.886	6.08	-1	-1
0.552	2.474	340	360
1.553	2.39	186	157
1.546	2.401	186	157
3.167	-0.934	-1	351
0.905	-0.923	150	118
2.959	-0.042	272	-1
3.162	-0.965	-1	346
1.722	4.855	341	-1
-0.506	1.501	-1	-1
0.885	4.08	278	260
0.864	4.079	278	260
2	2.635	188	159
3.872	6.047	-1	-1
0.105	-0.002	297	277
3.946	6.388	324	305
0.665	-1.355	323	361
3.889	6.071	-1	-1
0.366	3.597	140	-1
0.887	4.071	278	260
0.12	0.002	297	277
1.549	2.395	186	157
2.834	0.401	162	133
-1.668	5.134	94	354
1.711	1.155	74	352
2.21	2.326	215	187
3.157	-0.933	-1	351
-0.417	5.467	82	65
0.884	4.075	278	260
2.834	0.394	162	133
-1.658	5.134	94	354
-0.653	2.324	200	362
1.334	0.441	56	43
-0.653	1.567	-1	-1
-1.883	-0.968	28	20
-0.666	2.338	200	169
0.41	3.495	140	-1
1.877	2.539	262	240
1.86	2.533	262	240
2.27	7.626	-1	-1
3.111	6.782	190	160
3.648	1.809	164	135
3.795	1.279	293	356
2.217	2.344	215	187
-0.647	1.469	336	363
0.27	6.576	204	-1
1.331	0.425	56	43
2.222	2.324	215	187
3.143	-0.971	-1	346
3.82	1.275	293	340
0.549	2.473	340	360
2.836	0.4	162	133
2.974	-0.025	272	256
1.997	2.649	188	159
-0.425	5.493	82	65
3.117	-0.921	-1	-1
3.8	1.285	293	356
-0.41	5.466	82	65
0.121	3.786	243	216
2.22	2.349	215	-1
4.623	2.463	307	289
-0.625	1.471	336	-1
2.842	0.4	162	133
3.313	4.012	46	123
-1.896	-0.96	28	20
3.856	1.375	342	-1
4.498	0.879	-1	-1
-0.397	5.464	82	-1
0.275	6.563	204	2710
0.254	6.578	204	176
0.879	4.072	278	260
2.836	0.396	162	133
2.929	6.306	343	364
2.979	-0.027	272	256
0.554	5.835	270	255
4.034	0.869	203	174
3.788	3.715	90	365
1.662	5.773	279	-1
3.63	1.81	164	-1
-0.669	2.335	200	169
-0.638	1.449	336	363
1.074	-2.115	185	-1
1.582	-1.896	102	108
1.644	5.78	279	267
3.117	-0.921	-1	-1
0.55	2.472	340	360
2.218	6.967	331	344
2.838	0.397	162	133
0.881	4.078	278	260
3.802	1.283	293	356
-0.665	2.333	200	169
-0.398	5.333	288	272
0.39	3.591	140	106
-1.674	5.129	94	354
2.217	2.318	215	187
1.118	4.108	160	130
3.8	1.274	293	-1
0.127	3.774	243	216
1.719	1.168	74	-1
3.125	-0.923	-1	-1
4.023	0.868	203	174
3.659	1.821	164	135
3.775	3.717	90	-1
-3.119	1.496	344	-1
-0.669	2.329	200	169
-1.101	-0.609	80	64
-0.398	5.347	288	272
0.743	2.135	-1	-1
-0.674	2.312	200	323
3.108	-0.909	-1	-1
-0.671	2.333	200	169
2.841	0.404	162	133
0.387	3.591	140	106
-2.294	2.531	-1	-1
1.795	0.329	291	324
3.15	-0.906	-1	-1
-0.415	5.326	288	272
-1.876	-0.965	28	20
-0.663	2.343	200	169
2.213	6.969	331	344
3.781	3.725	90	-1
0.102	0.013	297	277
-0.192	4.777	295	318
2.22	2.324	215	187
3.156	0.751	345	366
0.11	-0.001	297	277
1.137	4.111	160	-1
-1.621	1.745	65	-1
2.45	3.889	346	367
4.231	3.563	249	223
4.024	0.87	203	174
4.222	3.583	249	223
-2.461	0.588	347	368
-2.298	2.556	-1	-1
1.794	0.335	291	324
-1.882	-0.966	28	20
0.133	3.782	243	216
4.541	1.598	325	325
4.221	3.577	249	223
-0.035	2.635	329	369
-0.219	3.544	232	341
3.653	1.822	164	135
1.487	4.659	332	345
-2.303	2.557	-1	-1
-0.401	1.447	97	74
0.117	-0.017	297	277
4.223	3.58	249	223
3.845	0.321	235	207
0.888	4.082	278	260
3.67	4.988	24	370
2.68	5.485	348	371
1.324	0.424	56	43
3.165	-0.87	-1	-1
2.566	3.306	300	-1
0.268	6.586	204	176
4.543	1.595	325	325
2.834	0.391	162	133
3.91	3.81	-1	-1
2.219	2.322	215	187
-2.316	2.592	349	372
1.337	0.424	56	43
3.162	-0.862	-1	-1
3.673	4.99	24	370
-0.665	1.313	350	373
0.119	-0.016	297	277
-2.316	2.604	349	372
0.516	6.123	119	374
3.187	-0.864	-1	-1
3.859	0.325	235	207
0.882	4.074	278	260
-2.304	2.632	349	372
1.329	0.442	56	43
0.531	6.088	119	375
3.131	-0.855	351	376
3.676	4.988	24	370
0.609	6.689	321	377
1.333	0.428	56	43
-0.634	1.303	350	378
-0.35	4.091	108	81
3.113	-0.855	351	376
4.559	7.629	-1	-1
-0.634	1.324	350	379
0.882	4.076	278	260
1.32	0.427	56	43
4.029	0.873	203	174
3.24	1.945	339	359
3.671	4.978	24	370
-0.648	1.402	-1	-1
2.04	-0.546	151	120
1.697	2.514	161	132
0.284	6.578	204	2710
2.296	4.844	352	-1
3.315	2.903	-1	334
-0.21	4.743	295	274
3.117	-0.847	351	376
4.564	7.627	-1	-1
0.112	0	297	277
4.78	2.068	-1	-1
2.041	-0.551	151	120
3.124	-0.842	351	376
4.031	0.868	203	174
4.578	7.622	-1	-1
-0.205	4.752	295	274
2.831	0.394	162	133
3.101	-0.843	351	380
0.388	3.594	140	106
4.583	7.603	-1	-1
-2.295	2.633	349	372
0.631	2.231	227	200
-2.295	2.617	349	372
0.121	0.005	297	277
4.561	7.626	-1	-1
-0.106	7.221	-1	381
1.338	0.442	56	43
3.247	1.944	339	359
3.631	-0.618	198	166
4.022	0.878	203	174
0.271	6.584	204	176
3.794	2.373	191	3068
0.915	2.961	353	382
2.555	3.3	300	283
3.672	4.987	24	370
4.005	0.868	203	174
0.495	1.332	308	291
3.112	-0.856	351	376
4.035	0.873	203	174
1.34	0.414	56	43
3.231	1.957	339	-1
1.384	7.093	354	383
-2.51	0.56	-1	-1
-0.102	7.221	-1	381
3.942	4.348	26	19
-2.493	0.55	-1	-1
4.363	3.92	241	214
1.323	0.427	56	43
0.25	6.59	204	-1
0.574	5.849	270	255
-1.978	1.605	355	384
0.301	-0.625	33	76
-2.306	2.624	349	372
-0.39	1.447	97	74
0.304	-0.639	33	76
3.675	4.988	24	370
0.488	1.327	308	291
1.11	4.107	160	130
4.018	0.873	203	174
-1.969	1.613	355	384
3.941	6.393	324	305
3.13	-0.855	351	376
3.121	-0.887	-1	-1
4.543	1.598	325	325
4.025	0.863	203	174
3.955	3.726	223	-1
1.385	7.104	354	383
0.885	4.075	278	260
2.506	6.918	76	59
1.979	1.422	356	385
-0.929	0.782	67	50
0.302	-0.625	33	76
1.301	5.781	357	-1
1.981	2.662	188	159
1.996	2.644	188	159
-2.295	2.635	349	372
0.885	4.079	278	260
3.943	3.73	223	386
2.441	4.308	229	202
3.13	-0.78	351	388
3.682	4.985	24	370
0.878	4.078	278	260
4.911	3.383	64	49
3.15	-0.794	351	-1
2	2.666	188	159
4.45	5.86	-1	-1
-2.308	2.617	349	372
-1.021	-0.848	-1	-1
3.672	4.982	24	370
-0.391	1.449	97	74
0.886	4.083	278	260
4.553	1.6	325	325
-2.285	2.642	349	-1
1.538	6.955	18	387
0.384	3.598	140	106
4.906	3.373	64	49
3.127	-0.789	351	388
-2.285	2.631	349	372
0.877	4.074	278	260
1.324	0.424	56	43
-0.252	3.414	358	389
-2.302	2.623	349	372
3.155	-0.778	-1	-1
3.809	1.248	293	-1
1.795	0.332	291	324
0.809	-0.598	-1	-1
0.916	2.957	353	382
-0.103	7.225	-1	381
0.915	2.96	353	382
0.927	2.978	353	382
1.539	6.953	18	387
4.89	3.369	64	290
1.367	7.097	354	383
4.909	3.379	64	49
3.679	4.989	24	370
-2.302	2.595	349	372
0.91	2.953	353	-1
1.594	-1.901	102	-1
3.16	-0.787	-1	-1
1.791	0.337	291	324
1.815	0.336	291	-1
3.945	3.727	223	386
-0.196	3.533	232	-1
2.513	6.91	76	59
3.237	-0.72	20	-1
1.33	0.424	56	43
2.524	6.917	76	390
0.363	3.595	140	-1
0.572	5.843	270	255
0.256	6.57	204	176
0.594	-0.437	133	391
1.58	1.25	359	392
0.564	5.841	270	255
0.528	3.536	-1	-1
2.513	-1.332	360	-1
3.534	0.623	89	393
3.943	3.729	223	386
2.506	6.9	76	59
3.538	0.618	89	393
1.333	0.423	56	43
3.965	6.395	324	5292
-2.304	2.618	349	372
0.118	-0.008	297	277
1.333	0.425	56	43
3.244	-0.689	20	-1
3.549	0.619	89	394
-2.294	2.624	349	372
0.806	-0.601	-1	-1
2.507	6.927	76	59
0.382	3.579	140	395
3.342	4.438	283	-1
3.676	4.991	24	370
3.322	4.417	283	265
-2.301	2.617	349	372
3.942	3.728	223	386
3.674	4.992	24	370
3.819	0.305	235	396
-2.478	0.537	-1	-1
3.328	4.429	283	265
-0.197	4.789	295	318
1.508	6.966	18	397
3.245	-0.705	20	-1
2.443	4.294	229	-1
1.555	6.968	18	-1
3.23	-0.714	20	-1
3.213	-0.677	361	-1
-0.209	4.746	295	274
-2.321	2.632	349	-1
1.13	4.109	160	130
3.221	-0.665	361	-1
-0.089	5.881	362	398
3.212	-0.687	361	-1
-2.345	2.634	363	-1
3.208	-0.664	361	-1
4.369	3.939	241	214
0.302	-0.626	33	76
4.288	6.721	-1	-1
1.984	5.108	364	399
3.668	4.99	24	370
-0.079	5.872	362	398
3.688	4.981	24	400
-2.521	-0.207	-1	-1
4.389	3.383	365	401
0.127	3.784	243	216
4.687	7.117	-1	-1
4.912	3.377	64	49
-2.367	2.62	363	-1
0.373	3.588	140	106
3.239	1.947	339	359
-0.4	5.337	288	272
2.369	1.743	-1	-1
4.611	2.462	307	289
-2.349	2.621	363	-1
-1.43	4.338	366	402
4.375	3.381	365	401
1.57	1.229	359	403
4.393	3.392	365	401
-2.362	2.64	363	-1
-2.353	2.672	363	404
3.255	1.945	339	359
3.638	1.806	164	135
3.298	3.983	46	342
-2.362	2.68	363	404
2.447	4.302	229	202
2.575	3.315	300	405
4.629	2.461	307	-1
4.605	2.462	307	289
0.104	-0.002	297	277
3.311	3.984	46	34
0.125	-0.008	297	277
2.449	4.306	229	202
1.378	7.088	354	383
3.27	2.538	367	1509
1.332	0.437	56	43
0.042	2.718	-1	406
1.351	0.439	56	43
3.649	1.821	164	135
-2.363	2.668	363	404
1.566	-1.894	102	108
1.341	0.424	56	43
2.735	2.391	368	407
3.938	6.385	324	305
-0.393	5.341	288	272
0.132	3.796	243	216
3.263	2.054	369	408
-0.409	5.317	288	272
1.112	4.124	160	-1
0.041	2.708	-1	406
1.32	0.432	56	43
1.125	1.511	370	409
1.332	0.422	56	43
3.265	2.058	369	408
0.251	6.571	204	176
3.942	4.364	26	19
0.043	2.707	-1	406
3.958	4.342	26	19
1.379	7.093	354	383
4.612	2.462	307	289
1.339	0.424	56	43
4.63	2.474	307	289
-0.4	5.337	288	272
1.118	4.108	160	130
1.343	0.419	56	43
1.397	7.101	354	383
-2.354	2.669	363	404
3.674	4.991	24	370
3.654	1.821	164	135
4.145	-2.458	-1	-1
2.26	-0.315	371	410
-2.353	2.703	363	404
1.123	1.509	370	409
3.188	-0.638	361	-1
-2.36	2.674	363	404
-1.438	4.34	366	402
3.241	1.952	339	359
-0.4	5.333	288	272
0.041	2.708	-1	406
3.188	-0.635	361	-1
4.026	4.971	372	411
4.144	-2.235	-1	-1
-0.407	5.341	288	272
-1.427	4.341	366	402
3.65	1.814	164	135
1.332	0.424	56	43
3.217	-0.604	-1	-1
3.656	4.987	24	370
-2.355	2.688	363	404
4.117	-2.243	-1	-1
-2.247	4.434	373	412
0.561	5.831	270	255
1.121	1.514	370	409
4.352	2.544	78	-1
1.118	1.505	370	409
1.098	1.512	370	409
2.259	-0.321	371	410
3.988	4.783	165	136
-1.428	4.336	366	402
-0.394	5.348	288	272
-2.256	4.441	373	412
1.119	1.505	370	409
3.986	4.774	165	136
4.334	2.538	78	62
-0.404	5.34	288	272
3.239	1.941	339	359
4.914	3.376	64	49
3.65	1.817	164	135
4.318	2.539	78	62
-2.295	2.711	-1	413
0.033	2.72	-1	406
-1.418	4.339	366	402
1.32	0.423	56	43
0.295	-0.634	33	76
3.225	-0.602	-1	-1
-2.308	2.694	-1	413
2.552	3.297	300	283
3.218	-0.595	-1	-1
3.846	0.315	235	207
-2.304	2.716	-1	413
4.327	2.542	78	62
3.838	0.306	235	207
3.216	-0.584	-1	414
4.327	2.538	78	62
1.334	0.961	57	119
-1.425	4.333	366	402
1.322	0.425	56	43
3.209	-0.585	-1	414
-0.344	4.085	108	81
0.131	3.781	243	216
1.325	0.432	56	43
-1.438	4.341	366	402
3.053	-0.146	335	-1
1.342	0.412	56	43
1.129	1.508	370	409
1.327	0.434	56	43
3.191	-0.58	-1	414
3.162	-0.564	-1	-1
1.122	1.508	370	409
-2.311	2.71	-1	413
-2.298	2.707	-1	413
-2.322	2.692	-1	-1
1.576	-1.892	102	108
-0.796	-1.06	374	415
1.335	0.42	56	43
2.44	3.407	327	333
-2.3	2.719	-1	413
1.123	1.51	370	409
3.958	4.362	26	19
-2.284	2.713	-1	413
0.563	5.834	270	255
-2.299	2.724	-1	413
2.249	-0.301	371	-1
3.65	1.828	164	135
-0.796	-1.055	374	415
0.299	-0.624	33	76
-1.66	5.118	94	357
-0.17	-0.013	375	416
2.537	6.787	376	-1
0.581	5.828	270	255
-0.204	4.754	295	274
1.119	1.507	370	409
-0.792	-1.06	374	-1
-0.154	-0.015	375	-1
-0.178	-0.016	375	416
0.292	-0.627	33	76
-0.407	5.34	288	272
-0.163	-0.02	375	416
-0.217	4.76	295	-1
-0.408	5.35	288	272
2.269	-0.301	371	417
3.827	0.332	235	207
-1.111	3.372	377	418
3.041	-0.152	335	355
3.204	-0.58	-1	414
-0.878	0.432	-1	-1
0.574	5.837	270	255
1.043	0.445	378	-1
2.644	3.075	379	419
3.538	2.961	-1	-1
3.847	0.317	235	207
-2.275	2.7	-1	-1
3.523	2.967	-1	-1
-2.274	2.678	349	-1
3.159	2.689	172	-1
2.425	3.41	327	333
-2.265	4.433	373	412
-2.255	2.682	349	-1
1.624	4.071	261	420
3.84	0.314	235	207
-0.213	4.754	295	274
-0.803	-1.063	374	-1
-0.094	7.223	-1	-1
-2.259	2.672	349	-1
3.196	-0.582	-1	414
1.322	0.452	56	43
1.805	1.337	311	296
1.974	6.523	234	206
-2.273	2.686	349	-1
-1.679	5.115	94	-1
1.324	0.433	56	43
1.34	0.413	56	43
-2.271	2.634	349	-1
3.189	-0.608	-1	-1
-2.304	2.646	349	372
2.212	-0.308	371	421
-2.274	2.658	349	-1
3.192	-0.585	-1	414
-2.253	2.668	349	-1
0.562	5.834	270	255
[truncated: 97,347 more rows]
