# Supplementary material for: Enhanced spatial clustering of single-molecule localizations with graph neural networks
Source: Nat Commun. 2025 Nov 3;16:9693. doi: 10.1038/s41467-025-65557-7 (PMC12583556; doi:10.1038/s41467-025-65557-7)
Supplement: Supplementary file 4 — Source Data [file 41467_2025_65557_MOESM4_ESM.zip › source data/Fig. S2.xlsx]

## Sheet: Instructions
Validation Results – Supplementary Figure 2
Description
Compression index and Dirichlet energy for MIRO as a function of network depth in Scenario 6 with blinking. For comparison, results from a conventional message-passing network (MPN), both with and without layer normalization (LN), are reported as the number of stacked layers increases. Each value corresponds to the mean ± standard deviation computed over five independently trained models.

## Sheet: Fig. S2
	Compression index				Dirichlet energy
Depth	MPN	MPN+LN	MIRO		MPN	MPN+LN	MIRO
5	0.211 ± 0.016	0.163 ± 0.012	0.288 ± 0.021		0.479 ± 0.065	150 ± 13	3.26 ± 0.34
10	-6.8e-06 ± 8.7e-06	-7.2e-05 ± 8.6e-05	0.477 ± 0.025		0.0031 ± 0.0015	0.0022 ± 0.0006	6.76 ± 0.71
15	4.2e-06 ± 1.2e-05	-1.6e-06 ± 7.1e-06	0.5327 ± 0.0098		0.00178 ± 0.00073	0.00119 ± 0.00062	8.08 ± 0.98
20	-1e-05 ± 6.8e-06	-0.00006 ± 0.00012	0.541 ± 0.022		0.00120 ± 0.00055	0.0012 ± 0.0003	9.8 ± 1.4
25	-2.9e-06 ± 1.5e-05	-2.3e-05 ± 3.4e-05	0.548 ± 0.047		0.0026 ± 0.0015	0.00169 ± 0.00047	9.74 ± 0.74
