# Supplementary material for: Enhanced spatial clustering of single-molecule localizations with graph neural networks
Source: Nat Commun. 2025 Nov 3;16:9693. doi: 10.1038/s41467-025-65557-7 (PMC12583556; doi:10.1038/s41467-025-65557-7)
Supplement: Supplementary file 4 — Source Data [file 41467_2025_65557_MOESM4_ESM.zip › source data/Fig. S3.xlsx]

## Sheet: Instructions
Validation Results – Supplementary Figure 3
Description
Compression index computed for MIRO as a function of the value of the loss weight α on Scenario 6 with blinking. Each value corresponds to the mean ± standard deviation computed over five independently trained models.

## Sheet: Fig. S3
α	Compression Index
0	1.2e-05 ± 1.7e-05
5	0.482 ± 0.032
10	0.49 ± 0.03
15	0.502 ± 0.016
20	0.494 ± 0.024
