# Supplementary material for: Enhanced spatial clustering of single-molecule localizations with graph neural networks
Source: Nat Commun. 2025 Nov 3;16:9693. doi: 10.1038/s41467-025-65557-7 (PMC12583556; doi:10.1038/s41467-025-65557-7)
Supplement: Supplementary file 4 — Source Data [file 41467_2025_65557_MOESM4_ESM.zip › source data/Fig. 4.xlsx]

## Sheet: Instructions
Experimental Results – Figure 4
Column glossary
Column	Meaning
x	Localization x‑coordinate.
y	Localization y‑coordinate.
clustering-MIRO	Clustering assignment produced by MIRO (predicted grouping).
clustering-DBSCAN	Clustering assignment produced by DBSCAN (baseline).
Computing experimental results
Access the DataFrame in the subsequent worksheet. Individual clusters can be analyzed by indexing rows by their cluster ID in either the DBSCAN assignments (clustering-DBSCAN) or the MIRO clustering (clustering_MIRO).

## Sheet: Fig. 4b-e
x	y	clustering-MIRO	clustering-DBSCAN
2145.72	31459.7	0	0
3877.36	30498.9	1	177
6695.88	30323.9	2	1
11104.4	27234.8	3	2
17873	27603.6	-1	-1
18967.9	30302.1	4	3
19743.1	41488.2	5	4
19853.9	35689.9	6	567
20382.8	43867.3	7	5
20572.2	40013.9	-1	-1
21228.8	36641.1	8	6
21985.1	38252.6	9	7
23093.9	40699.6	10	325
25297.4	37222.3	11	-1
27721.1	28630.3	12	-1
28555.2	27307	13	8
29352.7	20867.2	-1	-1
30068.8	32159.6	-1	-1
33306.9	18379.2	14	9
36248.1	25631.6	15	10
47624.9	847.298	16	11
1177.57	28067.6	19	13
1256.43	31433.9	20	14
2122.78	30459.9	22	16
2583.15	28604.8	23	17
3321.42	30391.2	24	18
3935.91	28721.6	25	19
4547.63	31169.2	28	22
5227.93	28753.6	29	23
6484.82	28529.7	31	25
7012.84	28033.6	32	26
7015.99	33607.5	33	27
7577.58	27640.1	36	30
8530.86	27866.1	37	31
8626.42	31943.5	38	32
8944.31	30950.5	39	416
9664.72	28739.5	40	33
9791.8	30378.9	42	35
10340.6	28795.9	43	36
11013.2	30794.6	45	38
11257.9	29523.3	46	39
11775.7	32920.5	47	40
12508.1	31212.6	-1	-1
12631	28462.4	49	42
13186.8	28796.6	51	44
13864.2	28229.7	-1	-1
13885.7	29397.4	53	46
14141.5	30927.4	-1	-1
14368.5	29393.4	54	47
15056.7	31351.1	55	566
15957.8	26810.6	56	48
16568.9	34227.8	57	49
16692.7	41851	58	50
16702.1	28235.6	59	51
16735.6	42805.4	-1	-1
17257.2	43383.7	60	52
17246.2	44210.2	61	53
17416.1	31574	62	-1
17668.3	45842.8	63	54
17663.5	47413.4	64	-1
17964.9	36712.8	65	55
17798.8	44067.1	66	199
17858.6	48186.2	-1	-1
17995.9	27206.7	67	56
17988	41675.5	68	57
18226.1	31310.9	69	58
18720.4	37065.9	70	59
18642.8	38863.1	71	60
18654	27260.6	72	61
18797.7	33494.8	73	62
19024.9	25410.7	74	63
19139.2	28327	75	64
19188.5	29692.7	76	-1
19196.3	40821.7	77	841
19224.6	32930	78	65
19241.1	45223.3	79	66
19391.3	39038.2	80	67
19390.1	47172.3	81	68
19479.6	37203.7	-1	-1
19466.5	37873.9	-1	-1
19816.3	32913.2	82	69
19817.9	33985.4	-1	-1
20332.2	41533	83	277
20310.3	47011.9	84	70
20645.6	31907	85	71
20725.6	37616.8	86	72
21257.9	41642.9	87	73
21327.7	23058.6	88	74
21555.6	46089.3	89	75
21878.9	29146.7	90	76
21810	35052.7	-1	-1
22078.2	30370.9	91	77
22095.7	24119.4	92	78
22175.4	42470.5	93	-1
22481.1	36216.7	94	79
22631.2	25389	95	80
22724.4	28873.5	96	81
22873.8	35615.2	97	-1
23030	23760.5	98	82
22959.9	42950.2	99	-1
22823.1	24472.9	100	482
23304	42198.5	-1	-1
23426.8	28797.9	101	83
23569.8	31237.6	102	423
23562.3	39465.7	103	-1
23697.9	30174.2	104	218
24235.9	37237	105	84
24413.7	27231.8	106	85
24666.4	28144.9	107	486
24669.6	32992.8	108	569
24719.7	37588.6	109	220
24845.9	22691.8	110	86
24868	26335.3	111	87
25247.9	20691	112	328
25290.4	43949.3	113	-1
25474.1	29400.9	115	89
25635.6	22634.4	116	90
26092.4	36716.6	117	91
26213.3	35795.5	118	464
26187.3	40741.4	119	92
26531.2	33138.4	120	93
26550	35335.3	121	-1
26517.5	39271.2	-1	-1
26716.9	21038.9	122	94
26925.1	25774.7	123	95
26978.2	19861.4	124	225
27152.3	26409.9	125	96
27284.2	20685.7	126	97
27401.1	37270.7	127	98
27622	22799.1	128	99
27632.5	24344.7	129	100
27668.1	26900.5	130	101
28105.1	25038.7	-1	-1
28009.5	28897.1	132	103
28334.6	23181.6	134	105
28348.8	35928.8	135	-1
28807.4	21999.7	137	107
28668.9	28422.8	138	108
28816.4	29108.8	139	109
28981.1	35648.6	140	-1
29090	26638.3	141	110
29312.2	31475.1	143	112
29481.6	30000.7	144	113
29659.8	23942.7	146	115
29928.5	35052.1	147	-1
30059.5	22896.6	148	552
30046.6	32896.4	149	378
30169.2	26486.8	150	116
30155.1	33517.3	151	117
30249.3	19808.1	152	118
30379.2	27519.6	579	-1
30490.8	30306.3	153	-1
30570.5	21922.3	-1	-1
30803.4	17921.1	154	119
30929.2	17398.3	-1	-1
30977.9	20041	155	120
31012.7	20705.4	409	658
31015.6	24010.2	156	121
31128.4	25205.8	157	394
31252.7	32043.8	-1	-1
31385.4	18937.6	158	122
31477	14954.9	159	123
31500.8	19525.1	160	625
31720.7	29172.2	-1	-1
31870.5	28601.4	1653	-1
31958.1	24778.7	161	124
31994.6	20533.4	162	125
32369.7	16894.1	164	127
32740.8	14718.1	306	243
32675.5	26414.3	166	129
32833.6	25696.1	-1	-1
32864.8	16449.6	167	130
33006.3	19663.8	168	-1
33254.1	15648.3	169	131
33503.2	24665	170	132
33611.5	23984	171	133
33603.3	25477.6	172	134
33974.3	14702.4	173	135
33874.8	26840	174	136
34089.1	15548.6	175	137
34113.1	20561.2	176	138
34226.5	20056.3	177	139
34349.2	17194.7	178	140
34098.2	20546	176	138
34501.2	24053.8	179	938
35189.4	9030.07	180	141
35347	13260.8	181	142
35566.4	20885.5	182	143
36120.9	39361.4	-1	-1
36438.1	17561.5	183	144
36429.7	21260.6	184	305
36725.2	10579	185	344
37310.6	19198.4	186	145
38956.7	9669.94	189	148
42370.2	5011.8	193	151
44992.5	2696.9	195	152
45010.7	4529.63	196	153
45264.9	2174.25	197	154
46383	1737.47	199	156
9751.16	29130.5	-1	-1
12430.6	27608.6	207	164
16598.7	33298.7	209	-1
18585	45325.1	210	166
18852.7	45929.1	211	459
21237.6	40780.5	212	-1
21600.8	40871.2	213	816
25057.4	36858.3	-1	-1
25102	41526.8	214	-1
25908.5	39092.2	215	-1
27603.4	25811.6	-1	-1
27956.1	18315.5	216	167
29360.6	20539	217	168
30788.1	23399.4	218	-1
31096.1	23970.1	156	-1
32062.1	25535.4	-1	-1
32229.5	21455.4	219	169
32539.8	17453	-1	-1
34148.4	15413.3	220	137
38527.5	10156.1	222	171
521.62	29269.3	223	172
1834.1	28804.4	225	174
2248.18	30084.2	227	313
3007.01	31858.2	228	176
3897.64	28758.8	25	19
3964.8	30539.8	1	177
5855.67	29487.8	231	180
6164.21	31083.1	232	181
7676.94	28352.2	233	182
8685.41	27841.3	234	31
9658.26	31623.2	235	183
10166.6	31939.8	237	185
10908.1	26244	238	472
11267.1	29525	46	39
11456.5	28034.5	239	186
12074.5	31924.4	1556	187
12223.2	29885.9	240	188
12655.8	28405.5	49	42
13246.8	28822.7	241	44
14579.5	27526	242	189
14908.9	31672.5	-1	-1
16216.3	28590.3	245	-1
16552.8	34190.2	1000	49
16898.7	32697.2	247	193
17246.6	44213.2	61	53
17423.4	25938.9	248	194
17376	29582.9	249	-1
17495.9	39903.7	250	195
17538.9	45123.3	251	196
17724.7	47379.2	64	-1
17904.6	33199.6	253	198
17770.4	44066.1	66	199
18114	35553	254	200
18138.3	38179.7	255	201
18164	39660.2	256	202
18472.1	29883.8	-1	-1
18612.8	27247.4	72	61
18754	34849.3	257	203
18902.5	33595.1	258	62
19285	45125.9	79	-1
19406.9	37201.5	-1	-1
19468.7	25402.6	259	204
19461.8	39546.8	1383	-1
19679.4	38171.7	-1	-1
19870.2	32056.1	260	205
20049.3	37498.2	261	206
20058.6	27715.4	262	207
20129.2	30411.7	263	208
20413.8	40697.3	266	210
20471.4	36088.5	267	211
20520.4	41984.7	268	212
20838.8	46254.8	269	213
21101.3	25161.5	270	214
21356.7	23036.6	88	74
21576.3	39690.7	271	215
21785.1	31046.7	-1	-1
21879.3	31975.8	272	216
22023.3	36549.3	672	-1
23039.6	40264.4	-1	-1
23516.5	32785.1	273	217
23647	30197	104	218
24158.6	28272.3	275	-1
24328.6	37863.3	276	-1
24572.6	37349.4	277	220
24569.6	33043.1	108	569
24808.7	36011.3	278	221
24859.7	22667.6	110	86
24923.8	30247.4	279	-1
25298.5	20758.8	112	328
25872.2	37765.1	-1	-1
26080.4	34348.1	280	222
26206.2	23898.7	281	223
26354.1	29414.4	-1	-1
26495.2	33167.5	120	93
26727.5	21864.1	282	224
26758.5	34540.5	-1	-1
26981.3	19902.1	124	225
27195.7	25143.6	284	-1
27664.4	28552	12	227
27709.9	28553.6	12	227
28076.7	32143.8	287	228
28341.4	25590.3	288	229
28700.4	27332.3	289	8
29066.4	19478.9	290	230
29303.3	22297.4	291	231
29296.5	31465.1	143	112
29709.1	19318.6	-1	495
29885	29326.1	292	651
29947.6	32979.6	293	232
30074.6	22463.7	294	233
30337.8	19178.6	-1	234
30245.4	19770.2	152	118
30454.3	14489.6	295	235
30489.4	34668.1	296	236
30667.5	22373.5	-1	-1
31412.8	18959.8	158	122
31437.3	26063.9	297	237
31468.4	17448.5	298	238
32068.5	14756.7	299	239
32121.7	18745.8	301	240
32107.8	20140.6	302	-1
32313.8	13576.6	303	241
32296.8	16814.4	164	127
32678.6	9501.41	304	242
32771.1	26922	305	-1
32818.2	14746.2	306	243
32849.5	19853.3	-1	-1
32750.8	20393.3	307	244
32939.7	42037.8	308	245
33045.7	16317.4	309	-1
33197.1	20845.6	310	297
33335.1	22487.8	311	246
33280.9	39075.2	312	247
33537.3	20253.2	313	248
33579.9	27699.4	314	570
33850.4	21360.9	315	249
33853	23246.6	316	250
34003.4	14730.4	173	135
34031.9	25487	317	251
34177.5	31669.2	-1	-1
35166.1	9159.77	180	141
35238.1	20376.5	318	252
35290.6	12933.3	319	142
35937.6	18557.5	320	253
37381.7	16355.8	401	254
42429.9	4992.27	322	151
45001.6	2765.78	195	152
3775.32	29728.3	328	260
12425.3	32811.2	329	473
12557.8	31162.1	-1	-1
20551.6	39963.5	-1	-1
21408.1	23093.2	88	74
21625.2	40788	213	-1
25581.4	29283.3	-1	653
25875.8	42231.4	-1	-1
27743	26858.9	130	101
28081.5	27962.2	331	261
30058.6	32113.3	-1	-1
30295.8	19990.9	-1	-1
31589.9	18013.4	332	262
32497	14113.5	333	1080
34094.7	20645.6	176	-1
40801.1	6048.49	335	263
509.916	31750.4	337	524
1143.05	28015.5	19	13
1717.32	31806.4	338	265
3345.99	30271.6	339	266
3961.07	28692.9	25	19
5648.47	30579	341	267
7667.12	28309.3	233	182
7631.3	29019.2	342	268
8457.21	27903.3	37	31
8704.19	30017.2	343	269
9765.69	28794.3	345	33
9832.56	30289.9	42	35
10127.3	31987.3	237	185
10308.8	28814.4	-1	36
12194.7	29890.1	240	188
12930.1	31690.6	346	587
13293.5	30580.7	347	-1
15866.4	33323.4	349	272
15963.9	26851.3	56	48
16060.8	31433.3	350	434
17487	27029.7	351	-1
17444.8	28750.3	352	-1
17601.9	45535.1	353	273
17956.9	33179.2	354	198
18590.4	27244.2	72	61
18758.2	46045.2	355	274
18846.1	30274.5	-1	-1
18998.9	42225.6	356	-1
19374.9	39029.4	80	67
19396.9	47126.3	81	68
19699.7	26132.8	357	275
19924.7	44201.9	358	276
20089.2	30377.5	263	208
20115.5	35745.7	-1	915
20313.3	41515.5	83	277
20539.5	35396.8	359	278
20947.9	30270.1	360	279
20888.3	42832.9	361	280
21186.2	24820.6	362	820
21479.1	46103.8	-1	-1
22068.8	31582.6	364	282
22119.3	24076	92	78
22264.5	24892.5	365	283
22601.2	26736.8	366	284
22650.5	43934.7	367	-1
23119	23971.9	368	82
23497.9	26110.7	369	285
23445.9	28858.4	370	83
23900.1	32685.2	371	286
24353.2	33111	372	287
24617.5	43251.8	-1	-1
25096.1	38291.5	-1	-1
25257.6	25305.6	373	288
25513.3	32256.1	-1	-1
25672.4	21777.9	374	289
26348.4	29379.3	-1	-1
26537.6	28164.6	375	290
26730.8	21027.2	122	94
26752	21856.8	282	224
27230.9	31494.2	376	291
27468.4	41469.1	377	292
27636.1	28515	12	227
27867.4	36936.3	378	293
28094.3	38583.2	379	736
28467.2	32488.7	-1	-1
28935.9	33328	-1	-1
29016.8	19471.4	290	230
29182.6	26910.9	380	110
29284.5	26075.5	381	294
29776.8	23954.2	382	115
29838.9	19359.9	383	495
29935.9	23012.2	384	442
29963.2	29306.2	292	651
30064.6	33465.3	151	117
30174.6	26471.1	150	116
31022.1	18769.5	385	734
30962.4	20043	155	120
31195.5	23490.9	386	295
31727.3	25547.5	387	296
32308.3	13593.8	303	241
32402.5	16969	388	127
32508.3	21410.1	389	169
32685.5	26926.6	390	-1
33073.4	16360.2	309	-1
33210.5	20833.8	310	297
33470.1	14479.9	391	298
33486.4	25903.8	392	299
33462	39283.6	393	247
33438.3	25863.7	392	299
33844.1	26889.5	174	136
34106.1	20564.1	176	138
34262.4	21628	394	300
34388.6	39560.7	-1	-1
35273.7	20396.7	318	252
35536.4	14707.7	395	301
35617.3	12701.9	-1	-1
36026.6	20613.2	397	303
36376.5	12011.4	398	304
36501.8	21223.2	184	305
36895.8	13004.5	399	-1
37332	18413.6	400	306
37395.6	16328.6	401	254
45232.9	2220.01	197	154
46389.9	1672.52	405	156
16996.1	32651.5	-1	193
19542	45262.4	-1	-1
20237.3	41474.9	83	-1
20421.6	35590.7	-1	-1
21508.5	43464.2	406	310
21914.2	36455.9	-1	-1
24686.4	37686.8	109	-1
25281.2	37119.8	11	890
26780.9	38114.4	-1	-1
27638	22903.2	407	99
30028.9	32175	-1	-1
30689.1	21868.1	408	-1
30781.6	40692.4	-1	-1
30950.1	20687.3	409	-1
31452.9	19595.1	160	625
33391.3	25165.3	410	134
33507.5	27968.6	411	311
1540.23	32112.8	412	265
2176.61	26790.2	413	312
2227.49	29938.7	414	313
6883.42	29941.2	415	314
9751.47	31701.2	417	316
12690.9	29054.8	418	749
13871.9	28214.1	-1	-1
13888.3	29372.8	53	46
14988.2	27925.9	421	319
15881.5	33314.7	349	272
16129.3	26791.8	-1	526
16170.9	47019	423	320
16953.5	29997.9	-1	-1
17234.4	43380.9	60	52
17752.5	42604.7	424	1006
17769.6	47327.7	-1	-1
17859.1	48150	-1	-1
18342.2	43404.9	425	321
18677.8	38829.2	71	60
18686.9	45183.7	210	166
18742.6	34858.6	257	203
18729.7	36483.3	426	-1
19051.2	25414.9	74	63
19207.2	32932.8	78	65
19660.3	41450.1	5	4
19782.7	34030.1	-1	-1
19834.9	40764.2	-1	-1
19859	31362.9	427	322
20548.3	42039	268	212
20851	46255.3	269	213
21570.1	32157	428	216
21827.6	45900.3	429	323
22106.3	24640	430	-1
22052.1	31522.5	364	282
22659.1	25385.7	95	80
23040	40714.6	432	325
24169	37163.2	105	84
25096.1	23723.9	433	326
25095.9	38984.1	434	-1
25067.3	39943.7	435	327
25242	20745.5	112	328
25541.8	31698.9	436	329
25649	36556.5	437	647
25791.5	37653.8	438	330
26088.7	36716.9	117	91
26547.9	28171.6	375	290
26570.5	31232.2	440	331
26852.8	32151.1	441	332
27000.5	19897.1	124	225
27264.2	25582.5	442	333
27363.5	32296.8	444	-1
28002.4	24997.5	445	-1
28165.7	28463.9	-1	-1
28440.6	18765.9	446	335
29174.6	26865.1	380	110
29359.8	31437.6	143	112
29731.5	30823.6	447	-1
30107.5	22432.5	294	233
30132.8	33489.5	151	117
30177.3	17735.9	448	336
30217.6	19822	152	118
30495.6	34691.5	296	236
31311.1	18902.7	-1	122
31611.8	17928.2	332	262
31687	27291.4	-1	-1
31729.4	25549.2	387	296
32099	20256.4	302	801
32216.6	28834	449	337
32410.2	18392.8	450	338
32798.8	16520.9	167	130
32802	38447.5	451	339
32937.4	18142.1	452	340
33469.5	25896.1	392	299
33812.1	21358.3	315	249
33791.4	22013.5	453	604
34419	22055.4	454	341
35237.7	9080.15	180	141
35583.9	42664.4	455	342
36045.2	25428	456	343
36555.1	21203.9	184	305
36723.4	10536.5	185	344
36738.6	19041.3	457	345
38002.5	18440.1	458	346
38988.5	6381.57	459	347
39167.1	7695.36	460	348
46661.9	2736.69	461	349
3936.4	28660.8	25	19
6832.18	30061.4	464	314
9611.65	29381.1	-1	-1
17737.1	36862.3	465	55
23115.2	25541.1	-1	-1
24516.7	37327.2	277	220
27756.6	24213	466	100
28103.5	39199.4	-1	-1
30229.9	29582.9	-1	-1
30911.2	20769.1	409	-1
32241.5	14972.8	467	239
46688.1	2811.28	461	349
1207.25	28035.2	19	13
2095.49	30463.3	22	16
2123.15	26778.2	413	312
4547.57	31167.8	28	22
5060.62	30988.9	468	352
5487.13	32334.3	469	353
7001.46	33551.5	33	27
9447.74	29917.2	471	355
9558.7	32377.8	472	356
11453.9	27999.1	239	186
13859.3	29362.7	53	46
14073.2	33109.2	474	358
16647.9	28291.8	59	51
16780.3	41823.3	58	50
16873.2	32659.1	475	193
17411	25930.5	248	194
17497.9	30375.6	476	-1
17626.9	47420.4	64	-1
17834	48311.3	477	359
18201.9	39652.9	256	202
18402.2	47513.7	478	360
19198	28371.9	75	64
19253.8	34951.1	479	361
19379.4	47549	480	362
19887.9	24805.9	481	363
20330.1	41560.1	83	277
20435.7	39829.8	-1	-1
21054.7	25210.3	270	-1
21036	43451.6	482	364
21345	33850.2	483	365
21333.5	39487.6	484	366
21369.3	44163.2	485	367
22091.7	42499	93	368
22531.2	44002.5	486	369
22608.1	26751.2	366	284
23101.9	23894.4	368	82
23597.8	24385	487	370
23691.3	30157.3	104	218
23862.3	35333.8	488	371
23999.8	25116.8	489	372
24131.2	23915.3	490	373
24676.2	28159.7	107	486
24850.1	39187.9	-1	-1
25090.6	23713.4	433	326
25068.5	39987.3	435	327
25774.6	35815.1	491	374
26080.5	34371.2	280	222
26401.4	39197.4	492	375
26649	21056.6	122	94
26964	33039.9	493	376
27104.7	24360	494	377
27144.7	25096.9	284	-1
27700.3	23272.6	495	99
27954	37026.3	496	293
28140.8	31684.7	497	652
28729.9	20559	498	-1
28706.2	34342.8	-1	-1
29776.6	19342.1	383	495
30027.3	32892.1	149	378
30103.7	33432.5	151	-1
31464.1	43052.9	499	379
31629.8	15266.4	500	-1
31782.4	18386.2	501	380
32085.6	28951.2	502	337
32130.9	25763.2	-1	-1
32500.1	26804.2	503	381
32684.8	9536.27	304	242
32814.5	16471.3	167	130
32886.4	29753.9	-1	-1
33506.7	27463.5	504	-1
33791.1	22002.6	453	604
34131.6	20552.5	176	138
33952	25514.3	317	-1
34253.2	20010	-1	139
34354.8	13968.6	685	382
34516.4	20881.9	505	383
34912	23989.1	506	384
35253.3	11926.9	507	385
35203	14415	508	386
35359.3	20253.3	-1	252
35401.2	23189.1	509	387
35562.4	42678.9	455	342
37301.4	7389.51	510	388
37333.9	19251.5	186	145
38952.5	6405.07	459	347
45016	4529.45	196	153
47231.6	1266.14	513	390
9538.52	26539.3	515	391
19396.1	25389	517	204
20489.2	35488.8	359	-1
21456.2	36628.4	-1	-1
24656.8	28988.8	518	612
24774.1	35806.2	-1	-1
25763.6	26677.8	519	393
27340.1	20731.2	520	97
28373.2	27229.7	521	8
31146.3	25169.5	157	394
32489	17068	522	127
35499.7	14169.1	523	395
3690.51	29715.1	328	260
7772.13	29144.3	526	268
8539.25	27891.4	37	31
10159.4	31939.3	237	185
13877.5	29328.7	53	46
15813.8	40403.1	529	-1
16413	45306.3	530	399
16527.1	34295.6	57	49
16957.7	32679	247	193
17471.6	30343.5	476	-1
17409.5	45715.4	531	-1
17513.8	45032.8	532	196
18142.7	33794	533	-1
18513.1	38281	534	400
18665.6	45221.1	210	166
18713.2	35712.3	535	435
18727	36476.2	426	-1
19061.8	37296.3	-1	-1
19528.5	43523.9	536	401
19772.5	24813.5	537	363
19906.7	32035.4	260	205
20324	46989.9	84	70
21282.6	46093.2	539	403
21392	33843.7	483	365
22424.8	44793.2	-1	404
22823.5	28845.2	96	81
23278.8	42183.8	-1	-1
23546.8	32804.6	273	217
23560.3	41556.3	540	405
24119.2	23901.8	490	373
24529.4	27258	541	85
24894.3	26333.5	111	87
25512.6	29426.7	115	89
25797.2	35784.1	491	374
25906.8	37824.4	-1	-1
26224.6	23881.3	281	223
26541.9	39293.9	-1	-1
26719.1	21021.7	122	94
27247.1	31468.8	376	291
27518.7	25851.6	-1	-1
27615.2	28504.6	12	227
28017.9	28904.9	132	103
28244.8	23155.7	134	105
29484.5	20497.1	970	168
29967.2	32978.8	293	232
30478.6	30284.6	153	-1
30810.6	35172.9	-1	699
31220.5	12086.2	542	406
31660.5	27432.2	543	407
32118.6	18756.8	301	240
32673.9	14669.1	544	519
33344.6	15998.8	545	408
33518.4	24633.2	170	132
33556.5	27618.1	314	570
33696.8	13994.6	546	409
33646.2	20568.4	547	814
33684.4	22043.2	453	-1
33815.4	21397.5	315	249
34926	28627	548	-1
36905.3	12990.3	399	-1
36922.4	15312.5	549	410
46014.1	2177.01	551	412
3295.09	30244.1	339	266
9435.86	32376.5	472	-1
15677.3	34016.4	555	929
17569.2	49250.3	556	-1
17849.1	27776.1	-1	-1
24165.5	28323.1	275	-1
24410.7	40562.6	-1	-1
24712	31228.6	557	-1
27322.2	25599.4	442	333
30881.4	23396.1	218	-1
31106.1	20633.4	-1	-1
32198.4	16508.4	558	937
32919.1	29844.8	559	-1
33438.1	36756.6	-1	-1
39107.7	7644.66	460	348
1832.69	28805.8	225	174
2565.08	28578.8	23	17
6887.73	29931.5	415	314
7188.12	34102.7	562	415
8636.04	31041.3	1024	416
9303.79	29315.2	563	417
9908.38	28954.4	564	33
12038.8	31899	565	187
12202.9	29909.3	240	188
12586.9	32370.1	-1	-1
14531.9	30349.5	-1	-1
16004.8	26853.9	56	48
16161.6	47015.3	423	320
17462.6	28744.2	352	-1
17807.1	44060.1	66	199
18029.8	27135.3	67	-1
18121.6	35577.2	254	200
18565	34567.4	566	418
19379.5	42569.2	567	-1
19401.8	47153.3	81	68
19480.3	38572.2	568	419
19798.4	46300.3	569	420
20009.5	35522	-1	-1
20411.1	32009.8	570	71
21253.7	41687.3	87	73
21266.2	46090	539	403
21362.3	33933	483	365
21323	35290.3	571	-1
21933.8	29073.3	572	76
22093.1	24084.2	92	78
21936.9	36589.3	672	-1
22273.3	39519.6	573	421
22581.5	43724.2	-1	-1
22763.5	28838.2	96	81
23012.9	27156.2	574	422
23620.1	31158.9	102	423
25009.6	30310.5	279	-1
25923.5	37848.6	-1	-1
26641.4	35304.8	121	-1
26793.3	38002	-1	-1
27413.3	32241.9	444	-1
28062.8	27872	331	261
28041.1	28873.8	132	103
28300.2	23128.1	134	105
28333	26640.2	-1	-1
28618.3	15908.2	575	424
28528.1	25597.7	576	229
29491.2	20431.5	-1	-1
30226.7	29977.5	577	-1
30173.1	33559.9	151	117
30376.6	22467.8	578	233
30352.6	27535.2	579	-1
30493.5	18324	1334	-1
31008.4	17424.7	580	-1
31466.5	43087.6	499	379
31903.2	24085.1	582	426
32087.5	13505.6	583	241
32416.5	18380.6	450	338
32843	14738.1	306	243
32847.2	25705.8	-1	-1
33274.3	25098.4	-1	-1
33472.7	27989.3	411	311
33735.4	26737.4	584	136
33825.4	24835.7	585	-1
34414.1	19661.8	586	427
34948.5	18051.3	587	613
35114.1	9087.7	180	141
35313	13292.6	181	142
35632.9	17898.3	588	428
35750.4	20044.7	589	-1
35847.7	18891.1	590	429
36004.7	21635.6	-1	-1
36124.6	14752.1	591	430
36934.4	15256.7	549	410
46036.2	2140.43	551	412
2669.89	28635.3	23	17
16668.9	42090.6	594	50
17834.4	33218.2	253	198
19442.6	47537.8	480	362
19978.5	35663.6	-1	-1
20106.1	47411.2	-1	-1
20436.3	40778.8	266	-1
21926.9	31907	595	216
23332.4	25591.5	-1	-1
24703.1	37394.5	596	220
28155.1	25094.9	-1	-1
28250.8	28459.5	-1	-1
29983.2	35477.6	-1	-1
32399.1	13582.8	303	241
33148.3	16456.4	597	-1
33712.9	20564.3	547	814
35576.2	14734.9	395	301
39160	7865.58	598	348
40934.6	6094.26	600	263
1727.85	31854.3	338	265
3316.44	30371	24	18
6866.17	31285.4	601	431
6997.08	28060.3	32	26
7028.97	33589.9	33	27
7633.07	29087.8	342	-1
9537.59	32384.2	472	356
11807.7	32932.2	47	40
13195.8	27080.7	602	432
13264	30637	347	433
16089.2	31394.2	350	434
17835.4	48313.4	477	359
17906	32231.1	-1	-1
18152.9	27991.3	-1	-1
18126.7	35547	254	200
18733.4	35761.5	535	435
18795.1	45946.2	355	459
19023.4	25419.1	74	63
19126.2	44899.4	604	-1
20731.5	24006.2	605	436
20872.8	42784.1	361	280
21643.4	36725.3	606	437
22605.4	28881.3	-1	81
23028.6	23729.6	98	82
23492.8	26098.9	369	285
23897.8	28509.7	-1	-1
24444	27239.2	607	85
24832.9	35522.5	608	438
25025.9	34074.9	609	-1
26531.3	28161.8	375	290
26453.1	33190.3	120	93
27671.5	24312.4	610	100
28164.3	24036.1	611	100
28728.5	18847.2	613	440
28810.4	29092	139	109
29368.2	20520.8	217	168
29566.9	27713.8	614	441
29736.9	23952.4	382	115
29791.8	35578.7	1616	-1
29949.9	23127.4	384	442
30062.5	22495.9	294	233
30488.2	34683.5	296	236
31242.4	20653.3	615	443
31903.2	39563.3	616	444
32025.5	20558.3	162	125
32079.8	25652.4	-1	-1
32525.6	17006.9	522	127
32421.7	18388.4	450	338
32764.1	25230	-1	-1
33450	25916.9	392	299
33476.6	27370.3	504	445
33690.6	14140.7	617	946
34406.9	16364.4	618	446
34282.4	21623.4	394	300
34384.6	25745.1	619	447
34508	18489.8	620	448
35140.3	21113.8	621	-1
35528.9	18792.4	622	449
36164.7	39374.8	-1	-1
37006.1	15297.7	549	410
38645.6	24302.4	624	451
40177.3	8328.48	625	452
42396.8	4940.46	-1	151
47224.7	1247.35	513	390
47409.2	518.612	626	11
14317.9	29422.1	54	47
20481.5	41130.2	627	575
21323	44145.9	485	367
22760	29338.4	628	453
23222.3	24574.5	629	-1
27710.4	24240.9	466	100
29996	17746.9	-1	-1
31151.8	25265	157	-1
32152.7	28974.6	630	337
3576.34	30975.2	-1	-1
3955.82	30472.2	1	177
4050.51	28382.6	-1	-1
5606.47	30493.9	631	267
6104.67	30020	-1	-1
6248.03	31140.6	232	181
7629.06	28297.4	233	182
8803.96	31072.5	633	416
9004.98	29558.5	634	454
10121.9	31916.8	237	185
12167.4	26829.9	636	456
12124.4	31987.4	637	187
12643	28427.1	49	42
13196	29691.6	638	457
13911.7	29346.9	53	46
14068.6	33115.2	474	358
16732.4	41836	58	50
16773.9	28177.5	915	-1
17350.7	45732.2	-1	-1
17647	43393.7	-1	-1
18027.6	36679.8	65	55
18619.4	43722	639	458
18782.6	45788.8	640	459
18845.7	33566.8	258	62
19081.3	25433.2	74	63
19835	34019.5	-1	-1
19896.8	24813.2	481	363
20078.3	44116.8	641	661
20625.8	37753.4	642	72
20649.3	31153.5	643	479
21033.8	34716.7	644	460
21711.1	36203.3	645	461
21906.4	29045.2	572	76
22206.1	41726.6	-1	-1
23564.5	41583.4	540	405
23904	33072.1	646	462
25128	38326.6	-1	-1
25564.9	25675.2	647	463
25804.2	37570.9	438	330
26175.6	35780.1	118	464
26999	19861.4	124	225
27163.6	23227.1	648	792
27175.9	25154.6	284	-1
28092	32948	649	465
28639.3	25643.2	576	229
28770.2	18864.1	613	440
29566.4	27643.3	614	441
29923.7	20090.2	650	641
30169.4	28922.1	651	-1
30820.3	17912.9	154	119
31205.1	20672.4	615	443
32050.5	24803.6	161	124
32332.5	16892	164	127
32428.2	18397.6	450	338
32906.4	42040	308	245
33411.1	39222.7	393	247
33891.9	26941.5	-1	136
34410.6	16403.8	618	446
34970.8	41704.1	652	466
35299.8	12964.4	319	142
35475.3	23148.4	911	615
35651.1	17858.5	588	428
36977.9	15317.5	549	410
37338.8	19219	186	145
37871.4	18875.6	653	467
1337.72	31476.2	20	14
2618.34	28704.9	23	-1
10056	31903.3	-1	185
14494.2	30265.1	-1	-1
15509.5	28527.8	658	-1
20549	39913	-1	-1
21466	43449.7	406	310
23096.8	25326.8	-1	-1
26848.7	31670	-1	-1
27731.6	23209.9	495	99
32038.9	13333.1	660	241
4085.09	28327.8	-1	-1
6439.23	30317.8	662	471
8621.01	31948.1	38	32
9497.07	32363.9	472	-1
10496.9	28090.7	663	525
10935.5	26198.5	238	472
11986.9	31873.3	565	187
12351	32807.7	329	473
13221.4	28826.1	241	44
15757.8	40358.2	529	-1
16019.6	44031.1	664	474
17475.4	25911.8	248	194
17468.2	45708.7	531	-1
17694.6	40566.2	665	475
17532.1	43373.5	-1	-1
17820.6	27701.2	-1	-1
18093.3	30336	666	476
18138.4	27042.7	-1	-1
18939.4	46807.7	667	477
19282.8	28413.1	668	64
19279.8	32931.5	78	65
19412.6	45261.1	669	478
19948.2	35312.4	-1	-1
20611.3	31118.8	643	479
21252.1	41665.9	87	73
21538	39614.1	671	481
21808.4	35055.9	-1	-1
21965.5	36561.1	672	-1
22762	24464.3	100	482
23419.4	31283.7	673	483
23853.6	36851.2	674	484
23755.9	42200.5	675	485
24622.9	28159	107	486
24773	24738	676	487
25152.7	38951.7	434	-1
26498.8	28137.6	375	290
27362.8	32158.8	-1	-1
28821.7	21991.2	137	107
29122.2	19521.9	677	230
29302.1	26860.3	678	110
30037.7	32881.7	149	378
30494.2	18330.4	1334	-1
30809.7	21819.9	408	488
31084.1	15313.9	679	489
31030.7	24066.7	156	121
31499.2	43096.9	499	379
31695.1	25475.5	387	296
31892	16368.9	680	490
32913.5	16423.5	167	130
33212	26825.3	682	491
33450.5	27348.9	504	445
33585.1	13411.9	683	492
33642	25441.4	172	134
33971.7	18664	684	493
34424.4	13966	685	382
36331.8	19981.2	686	553
36748.2	19023.6	457	345
40446.8	10099.8	687	494
47212.1	1265.59	513	390
5098.9	31019.4	-1	352
5283.84	28814.3	29	23
17374.3	44195.1	690	53
18517.4	29913.4	-1	-1
19807.3	44211.3	358	276
19935.7	31467.8	427	-1
23385.6	28714	101	83
23434.7	25790.3	691	-1
23504.2	41414	540	-1
23503.5	43454.8	-1	-1
29796.9	19385.8	383	495
30110.7	33546.8	151	117
31368.1	25896.1	-1	-1
31610.1	30478.4	-1	-1
32486.9	24223.4	-1	-1
34308.6	17164.2	178	140
34419.5	19618.6	586	427
34805.9	13324.2	692	496
36006.7	18485.2	320	253
47484	497.176	693	11
6922.93	29915.1	415	314
8070.52	29872.8	694	497
8659.97	27843.3	234	31
12708	29167.1	-1	-1
14157.4	30931.4	-1	-1
16038.5	44037	664	474
16155.8	46979.5	423	320
17049.6	40092.4	-1	-1
17552.2	45585.3	531	273
17961.7	36729	65	55
18774.1	32949.6	-1	-1
18785.6	46009.8	355	274
18867.1	25425.6	696	63
19337.6	37227	-1	-1
19652	24856.5	697	363
20055.9	27700.2	262	207
20141.7	30441.8	263	208
20795.8	49227.3	-1	-1
21872.6	44782.6	698	498
22011.9	25618.2	699	499
22321.7	33284.6	700	500
22478.9	44735.2	701	404
23574.5	31176.4	102	423
24735.2	37649.1	109	-1
24729.6	27367	702	85
24957.7	30256.2	279	-1
25283.1	38585.1	703	501
25424.6	29415.6	115	89
26233.8	23898.9	281	223
27935.3	24977.2	445	-1
28258.2	16142.4	704	-1
28752.5	20525.2	498	-1
28835.4	21994.8	137	107
30075.9	35391.9	-1	-1
30151.2	26519.7	150	116
30806	21824.8	408	488
31219.4	18338.7	705	503
31403.6	18959.1	158	122
32000.8	24837.7	161	124
33482.4	27426.7	504	445
33470.2	35119.8	706	504
35374.8	20164.5	-1	-1
46766.3	2738.45	707	349
7123.52	34029.6	708	415
9508.27	29371	709	-1
17236.5	43498	60	-1
18660.8	43727.9	639	458
19325.5	29528	710	505
19980.1	35401.1	-1	-1
20555.3	31942.4	570	71
20581.7	43623.5	-1	-1
21967.8	31898.1	595	216
23436.7	26017.8	369	285
25650	32112.4	711	885
27138.9	26156.1	712	96
28116.9	27927.8	331	261
29646	17667.5	713	506
31520.8	14839.9	714	123
34241.9	17287.8	-1	-1
35685.7	42525.6	455	342
36315.9	12093.3	398	304
42360.3	4904.49	715	151
47493.7	618.321	716	11
6164.92	31022.4	717	181
6825.31	31264.5	601	431
8607.56	31888.7	38	32
10907.4	26178.8	238	472
13130	27082.9	602	432
13230.1	30596.2	347	433
16676.1	32565.2	718	-1
18013.3	33157.5	354	198
17903.2	36761.8	65	55
19244.3	28389.8	668	64
19363.7	39493	719	-1
20152.5	30421.7	263	208
20645.3	31072.6	643	479
21212.6	40701	212	-1
21781.1	29543	720	76
21703.8	30369.7	836	507
21922.5	28934.5	721	76
22580.6	26706	366	284
23451.9	31303.9	673	483
23903.6	35329.2	488	371
24184.1	23933.5	490	373
24560.4	37317.2	277	220
25161.5	38929.6	434	-1
25162.8	38383.9	-1	-1
25426.6	37416.8	-1	-1
27226.7	25619	442	333
28566.8	16183.6	722	-1
29229.6	26905.3	380	110
30205	29996.8	577	-1
30494.3	32316	723	508
31328.5	16559.9	724	509
33213.6	16762.5	726	510
33475.8	35133.3	706	504
33599.8	13534.4	727	492
33978.3	18661.6	684	493
35205.2	46015.9	728	-1
35198	49055.8	-1	-1
37809.2	18909.3	653	467
38928.1	9705.05	189	148
40941	6631.65	730	263
3568.46	30898.9	-1	-1
16581.2	33026.7	-1	-1
16802.1	42820.7	-1	-1
17365.2	30325.5	-1	-1
17939	48223.5	477	-1
18695.5	33386.5	73	62
19952.5	35350.9	-1	-1
22088.7	45018.3	-1	-1
28093.9	27771.7	331	261
28422.9	25645.2	288	229
32500.3	24274.6	-1	-1
34060.1	32639.5	-1	-1
36046.3	14788.4	591	430
5640.11	30633.6	341	267
8137.33	28642.3	733	514
8484.57	27919.4	37	31
8765.75	31035.9	633	416
9353.52	29295.3	563	417
9781.69	30394.9	42	35
13238.3	27042.6	734	432
14380.9	29382.6	54	47
17116	31529	735	515
17584.6	39863	736	195
18069.3	27282.1	67	56
18806.5	34107.2	737	516
20078.9	35693.5	-1	-1
20139.4	34583.6	738	517
20309.6	32006.6	739	71
20394.5	40715.6	266	210
20746.9	30720	740	727
20976.6	36905.4	741	-1
20990.4	29326.1	742	-1
21360.8	33812.4	743	365
21609.8	39708	271	215
22128.2	24701.7	-1	-1
24158.3	37193.8	105	84
24458.1	27235.8	607	85
25214.4	25260.4	373	288
25622.7	25692.6	647	463
26073.6	34351.6	280	222
26569	35324.4	121	-1
27137.6	34091.3	744	573
29927.1	23975.2	-1	115
31097.4	20706.1	-1	-1
31960.3	24086.1	746	426
31941.1	39620.3	616	444
32565.6	14621.8	544	519
33256.5	15627.4	169	131
33465.9	14480.4	391	298
33560	27600.6	314	570
33964.8	18703.3	684	493
35061.5	17233.9	-1	-1
45161.2	2201.65	197	154
14467.8	29424.4	54	-1
16391.5	28876.1	749	521
17431.9	47341.2	750	522
21219.6	43645.6	751	310
22421.3	42233.4	-1	-1
23418.3	26204.9	369	-1
23742.8	30222.1	104	-1
25487.7	21637.8	-1	-1
26933.2	27815	-1	-1
29314.9	20478.4	752	168
30534.1	34638.5	296	236
31200.9	15352.3	679	-1
31741.6	41612.4	-1	-1
33481.1	25326.3	753	134
33968.1	22373.1	754	631
35239.5	12925.6	319	142
44804.1	4645.06	755	153
46636.3	2663.17	461	349
528.464	31733	337	524
2244.9	29934.5	414	313
5389.21	32315.2	469	353
9666.43	28771.4	40	33
10462.7	28033.4	663	525
11141.7	27323.6	3	2
11297.7	29512.7	46	39
14901.9	28122.4	-1	-1
15799.2	40497.9	-1	-1
16195	26734.8	758	526
17477.2	34816.9	759	-1
17515.3	39926.6	250	195
17621.1	45646.7	760	273
18593.5	39824.4	-1	-1
18803.5	32960	-1	-1
18730.6	35749.7	535	435
19751.6	32750.3	-1	-1
20424.8	41823.4	-1	-1
20654.1	30989.2	-1	-1
23139.6	38025.8	761	528
23525.4	31211.3	102	-1
26277.9	39164	492	375
27501.4	41422.6	377	292
28079	32144.1	287	228
28772.1	25652.7	762	229
28808.1	29137.1	139	109
29199.9	26841.7	380	110
30049	35426.1	-1	-1
30228.7	19119.7	763	234
30547.6	18279.8	1334	-1
31001.9	20015.5	155	120
30970	20728.5	409	658
31877.4	15362.7	764	529
32569.7	23159.7	765	-1
33500.5	25877.9	392	299
33948.1	18756.9	684	493
34542.6	18475.8	620	448
35051.7	21039.2	621	530
35348.2	23590.7	-1	-1
35504.8	20168.9	766	869
35782.2	18931.5	590	429
36439.8	17543.5	183	144
36732.1	19066.6	457	345
39186.8	7792.66	598	348
40777.3	7964.55	767	-1
5183.75	30961.5	-1	-1
15043	31498.6	55	-1
19411.8	29526	710	-1
21287.1	33552	-1	-1
23757.2	26094.1	-1	-1
27605.3	26057.5	-1	-1
31537.1	17359.9	-1	-1
31538	43074.9	499	379
32400	18451.6	450	338
32818.7	26924.2	305	-1
35462.8	14473.4	770	386
2562.08	28645	23	17
3019.37	31823.1	228	176
5219.13	28771.5	29	23
6220.1	31087.4	232	181
8653.7	31897	38	32
10251	31932.6	237	185
11108.5	27285	3	2
12212.1	29808.4	240	188
14773.6	32876.6	-1	-1
16342.5	28765.6	749	521
17889.2	33212.2	253	198
18879.6	38430.8	773	535
19000.6	37307	-1	-1
19152.3	28330.4	75	64
20562.7	41066.8	627	575
20620.5	40121.4	-1	-1
21196.6	41351.3	-1	536
21636.2	43594.6	406	310
21945.2	44053.1	774	-1
22047.3	30348.3	-1	77
22256.6	44500.4	775	537
22559.9	34775.5	776	538
22844.6	29421.3	628	453
23892.5	36865.6	674	484
24568.5	34691.2	-1	-1
24634.2	28151.5	107	486
24826.6	35520.1	608	438
25074.6	37240.3	777	-1
25553.2	31700.4	436	329
25842.7	35802	491	374
25978.3	25721.1	779	539
26750.4	34544.4	-1	-1
27135.6	24339.7	494	377
27457.8	41466	377	292
27960.2	24969	445	-1
28398.6	25560.3	288	229
28832.8	27324.3	289	8
29115.6	35608.4	780	540
30404.9	20167.9	782	-1
31316.4	16570	724	509
31913	15357.2	764	529
32027	28884.2	502	-1
32964.4	29836.7	559	-1
33274	15689.2	169	131
33480.6	35050.7	706	504
33499.6	39325.8	393	247
34108.1	15581.3	175	137
34283.2	21643.8	394	300
34293.3	27098	-1	541
34700.4	16699.9	783	542
34905	28632.4	548	-1
35022.5	13294.8	692	496
36453.4	21251.9	184	305
44813.1	4590.92	755	153
45304.1	2186.55	197	154
7599.87	32290.4	-1	-1
11221.2	32563.5	786	546
13616.9	29069.6	787	547
18655.2	36480.3	426	-1
19349.9	42572.9	567	-1
20369.9	24015.3	-1	-1
26579.2	28701.3	-1	-1
26654.6	35359.8	121	-1
27276	27502.8	-1	-1
28500	22120.1	789	560
30385.9	28818.9	790	-1
30537.3	34288.9	791	-1
31567.1	20343	889	-1
32024.6	38492.6	792	548
33135.6	16341.3	309	-1
33422.7	33380.9	-1	-1
35908.7	19911.6	589	-1
38884.6	9934.52	793	171
5483.03	32334.2	469	353
6988.72	28045.6	32	26
10348	28196.8	795	525
12522	32351	-1	-1
16511.3	32948.6	-1	-1
17211.8	46242.5	-1	-1
17802.7	26636.2	796	549
18365.2	47606.7	797	360
19153.4	37259.7	798	-1
19659.8	26133	357	275
20545.6	43387.7	800	550
21686.4	32017.7	801	216
22255.3	44514.1	775	537
23240.1	22584.5	802	551
24993.9	34042.7	609	-1
25060.8	39007.4	434	-1
25556.2	31784.8	436	329
25626	21752	803	289
26226.9	23958.6	281	223
26564.8	31229.2	440	331
26796.6	38372.2	804	953
28299.3	16145.4	704	-1
29632.8	20415.4	805	-1
29986.8	34984.5	147	-1
30086.3	22870.9	148	552
30929.6	17139.6	806	-1
31151.1	25197.7	157	394
31450.6	43146.4	499	-1
31995.1	14805	807	239
33415.5	25828	808	299
34974.1	41714.7	652	466
35331.4	14294.5	-1	386
35336.5	20301	318	252
36564.6	19830.2	809	553
37352.4	7331.2	510	388
5522.4	30499.3	631	267
22979.1	29340	812	453
27147.3	26766.2	813	555
29401.4	26803.8	814	-1
29547.9	20414.5	805	-1
31519.8	10664.7	815	556
40519.3	10116.9	687	-1
46519.8	2787.07	816	349
1180.57	28014.3	19	13
6831.14	31309.1	601	431
11304.1	29508.4	46	39
14999.2	31477.3	55	566
17848.2	48284.2	477	359
18014.2	41686.7	68	57
18898.6	38434.3	773	535
19670.2	26130.8	357	275
21228	40700.7	212	-1
21620	43555.6	406	310
22008.1	25604.6	699	499
21985.2	43334.1	817	557
22266.4	32383.3	818	558
23137.4	38031.6	761	528
24872.5	22676.3	110	86
25237.3	39341	819	559
25615.6	21751.4	803	289
26906	19865.9	124	-1
28438	18784.1	446	335
28616.3	22104.6	789	560
28909	20932.7	820	561
29134.6	35557.6	780	540
30504.6	29482.8	821	-1
31261.8	32023.4	-1	-1
31651.1	27430.9	543	407
32011.3	25597.8	-1	-1
32633.9	26434.7	166	129
33299.1	20860.8	310	297
33341.1	22472.5	311	246
33472.9	25252.7	410	134
33518.2	35018.4	706	504
33862.4	23191.8	316	250
34031.9	25444.6	317	251
36193.8	17204.3	822	562
36396.3	18291.2	823	563
36677.5	19804.3	824	553
45990.7	2212.94	1173	412
4421.84	31166.3	-1	-1
7810.86	29124	526	268
16396.9	27391.5	-1	-1
17058.4	43478.3	-1	-1
21669.2	46015.3	1540	-1
22446.7	28948	1284	-1
28868.8	18929	613	-1
29165.7	20048.1	825	565
32189.5	18647.8	301	240
32696.1	20366.8	307	244
32859.1	14816.5	306	243
33347	36740.2	-1	-1
33673.9	13889.2	1804	409
33777	21395.1	315	249
34217.5	15493.2	220	137
35394.3	13219.6	181	142
35866.2	19664	-1	-1
2992.11	31794.6	228	176
3867.52	28768.8	827	19
13184.5	30662.3	347	433
14503.4	30335.2	-1	-1
15051.8	31419.8	55	566
16706.2	28234.7	59	51
17416	45680.7	531	273
17550.4	45297.3	-1	-1
17870.4	48228.2	477	-1
18519.2	38246.4	534	400
18524.8	43620.5	639	-1
19521.1	43571.2	536	401
19741.9	35667.9	6	567
20340	41503	83	277
20428.6	36106	267	211
20664.6	38786	829	568
23606.6	39489.8	103	-1
23953.8	32661.4	371	286
24633.9	33009.6	108	569
25593.3	31614.1	436	329
26076	36700.2	117	91
26992.9	25726.7	123	95
26937.6	31633.8	-1	-1
28528.6	25536.7	576	229
28654.2	27335.1	13	8
28875.3	35737.9	140	-1
29294.3	31483.1	143	112
30426.7	28789.7	790	-1
33568.7	27652.4	314	570
33500.4	35079.2	706	504
35575.8	42652.3	455	342
37301	7351.7	510	388
44952.8	4497.03	196	153
5742.52	30724.4	831	267
8367.36	31962	832	571
20504.7	41908.6	268	212
23993.3	27094.4	-1	-1
24069.7	30278.6	833	572
27160.9	34040	744	573
27407.2	31964.6	-1	-1
28483.3	35856	-1	-1
29665.8	17622.6	834	506
31277.8	18390.9	705	-1
33493.4	36771.6	-1	-1
39251.2	7786.16	598	348
2115.66	31381.7	0	0
10418.8	28094.2	663	525
11466.3	28028.3	239	186
16001.6	44081.6	664	474
16913.1	32559.1	475	-1
17548.3	45159.9	251	196
18841.3	34101.1	737	516
19862.7	31371.1	427	322
20645.4	38797.5	829	568
20571.1	41085.5	627	575
21246.2	36561.6	8	6
21713.6	30361.2	836	507
21781.9	29513.9	720	76
22587.4	30552	837	576
22606.3	43779.6	367	-1
25457.4	32911	838	577
25345.1	37351.8	-1	-1
26010.8	25673	779	539
26314.2	39122.9	492	375
28556.9	15962.5	575	424
28803	25678.5	762	229
28946.6	20907.9	820	561
29466.4	20609.9	217	168
31704.3	23429	-1	-1
32189.3	15020.5	467	239
32303.3	25996.2	839	578
32377.9	27377.2	840	-1
32516.1	23083.7	765	-1
33897.1	26892.6	-1	136
34403.5	16359.1	618	446
34512.9	24781.8	841	579
34974.7	41658.1	652	466
35210.7	9059.74	180	141
37178	16621.7	842	254
38023.2	18904.6	843	467
7152.19	34073.1	562	415
10168.9	31852.2	237	185
14973.3	28044.8	421	319
25087.6	37134.8	-1	-1
27204.5	28243	-1	-1
30139.1	17791.9	448	336
31015.6	15349.5	679	489
32408.5	27298.8	840	-1
32897.5	31573.1	-1	-1
33005.2	19728.1	168	-1
35783.2	19976.7	589	580
47477.5	559.172	845	11
3042.36	31847.8	228	176
6389.05	30280.2	662	471
7137.43	30503.5	1150	-1
16110.6	44005	664	474
16945.6	32567.9	475	-1
18130.9	35544.6	254	200
18076.7	47939.4	846	581
18814.7	30263	-1	-1
18798.1	34862.4	257	203
19297.3	45175.1	79	-1
19678.8	24859	697	363
20088.7	30385.5	263	208
21236.8	41530.6	-1	-1
21781.4	31937.9	847	216
21866.2	29714	1418	-1
22090	30342.1	91	77
22395.8	44771.2	-1	404
22817	29386	628	453
23234.6	38008.7	761	528
28162	27906.9	331	261
30055.1	22977.1	-1	-1
30878.1	27683.8	849	583
31885.9	24098.5	582	426
31908.6	39573.2	616	444
32034	24861.2	161	124
32762.2	38391.2	451	339
33524.9	20201.3	313	248
33716.1	22018.4	453	604
33828.1	26777.5	174	136
44994.4	2708.44	195	152
46444.4	1688.06	405	156
6150.77	30984.2	717	181
11123.9	30811.3	45	38
19792.2	43859.3	-1	-1
20585.1	42177.2	268	212
21363.6	35380.3	571	-1
21508.5	39417.8	852	366
22872.4	29352.6	812	453
23122.2	24010.3	368	82
24818.3	24642.4	853	487
24914.9	39122.7	-1	-1
25035	32906.3	-1	-1
25373.3	34318.3	-1	-1
28869.6	17021.9	-1	-1
29034.2	35727.2	140	-1
29446.8	37704.7	-1	-1
29797.5	30797.9	447	-1
30665.5	32230.7	855	586
2156.7	26844.5	413	312
4016.87	30492.4	1	177
6099.3	33237.9	-1	-1
12772.3	31657.7	346	587
17779.6	47322.7	-1	-1
17946.1	36692.7	65	55
18093.3	27211.8	67	56
18126.9	33745.8	533	-1
18230.4	31311.2	69	58
18591	34601.9	566	418
21564.1	43360.3	856	310
21822.8	45911.1	429	323
22575.5	34736.9	776	538
22629.4	43851.9	367	-1
23632	24352.5	487	370
24010.9	28392.2	857	-1
24886.5	26302	111	87
25220.2	24200.3	858	588
25643.8	32190.7	711	-1
26030.6	34370.1	280	222
26891.5	25791	123	95
28105.2	32969.8	649	465
28142.9	24047.3	611	100
28814.2	20662.2	-1	-1
30138.9	29658	-1	-1
31186.6	23453.4	386	295
31607.4	17911.9	332	262
31741	21390.6	-1	-1
31676.1	23392.4	-1	-1
32396.7	16966	388	127
32556.7	26818.4	503	381
32611.9	14612.5	544	519
33552.6	35062.9	706	504
35578.3	20927	182	143
46022	2195.8	551	412
46727.3	2749.81	461	349
4033.34	28347.6	-1	-1
7149.68	31387.3	859	431
13937.7	34248.9	-1	-1
16277.5	26763.8	758	-1
16695.5	42190.4	594	50
19197.8	29605.3	-1	505
20097.2	35632.9	-1	-1
24310.4	27186.2	106	85
25239.8	37109.5	11	890
26059.1	36667.2	117	91
27398.8	28145.2	860	227
30076.2	23604.7	-1	-1
31198.1	25161.1	157	394
33968	15614.1	175	-1
34241	20787.2	-1	-1
35479.3	14098.5	861	589
36046.7	19683.2	-1	-1
39518.8	8649.99	862	590
2794.84	31248.1	865	756
6149.6	33318.7	-1	-1
9803.44	30383.9	42	35
12630.4	28436	49	42
16752.3	32518.3	718	592
18606.1	43707.4	639	458
18719.9	37088.5	70	59
19224.5	45271.5	79	66
19952	35162.1	866	593
20367.6	43911.8	7	5
20571.1	35370.6	359	278
21349.5	33879.2	483	365
21429.2	39399.2	-1	366
21644	38308.9	-1	-1
22547	30506.1	837	576
23150.9	41933.6	867	594
25039.1	36710.4	-1	-1
25933.4	26817	-1	-1
26151.4	35792.3	118	464
27039.7	19886.4	124	225
27182.5	26985	868	-1
27766.9	35899.6	869	595
28156.8	28489	-1	-1
28585.3	22054.3	789	560
28582.6	16006.3	575	424
28968.5	20866.4	820	561
29875.5	35027.7	147	-1
31438.2	26060.8	297	237
33986.6	25360.5	-1	-1
34256.5	27056.9	870	541
35593.4	17971.8	588	428
36696.6	10507	185	344
40902.9	6583.67	872	263
46804.8	2781.45	707	349
13038.5	30608.1	873	596
18743	33488.8	73	62
22327.9	24760.9	-1	-1
23741.7	33519.1	874	821
25770.2	43142.3	875	-1
26246.3	26859.8	-1	-1
30300.4	19114.2	763	234
32766	9523.35	304	242
34337.1	20950.4	505	383
35372.8	13410.8	181	-1
36005.8	19722.3	-1	-1
3327.59	30407.4	24	18
3846.34	28789	827	19
5657.22	30618.6	341	267
9660.81	31597.8	235	183
17078.9	31500.1	735	515
17478.8	30362.3	476	-1
18600.5	41530.4	877	597
21312.8	46106.5	539	403
22479.7	36223.1	94	79
22878	35617.3	97	-1
27203.4	34225.6	-1	-1
28361.4	25612.4	288	229
29128	26744.1	878	110
31590.6	10642.8	815	556
31591.6	17919.9	332	262
31809.5	25563.5	387	296
32915.8	42067.7	308	245
33350.2	39152.4	312	247
33919.2	26787.8	879	136
34100.6	15636.5	175	137
35689.8	17856.7	588	428
35838.1	18928.4	590	429
37367.4	19216	186	145
37931	18884.3	880	467
38605	10067.1	881	171
7742.88	28302.9	233	-1
10086.2	31948.7	237	185
16308.3	28732.1	749	521
17924.2	32306.6	-1	-1
18220.3	35667.7	-1	-1
24659.1	26261.8	-1	-1
24672.9	27350.7	882	85
25786.2	26450.9	1242	-1
30214.7	17816.1	448	-1
31231.2	12019.6	542	406
31478.5	15273.7	500	598
34911.3	14188.4	883	386
39618	8773.13	884	-1
47386	572.747	626	11
2788.55	31240.8	865	756
7617.03	27599.5	36	30
10347.6	28186.4	795	525
11915.3	30285.3	885	599
14418.6	29388.7	54	47
15511.2	28615	658	-1
16785.5	46885.5	886	600
17379	49123.8	556	601
18652.2	38884.3	71	60
18566.2	39829.5	-1	-1
18616.2	44839.3	-1	-1
19851.2	24844.7	481	363
21695.1	38286	-1	-1
22480.5	30472.4	837	576
22639.7	25438	95	80
22634.5	26744.5	366	284
27688.7	23466.6	887	99
29266.2	26136.3	381	294
30803.5	16121.6	888	602
31638	20297.8	889	603
33766.8	22024.2	453	604
33838.8	24883	585	-1
35378.4	23456.9	-1	-1
35997.6	21644.6	-1	-1
36372	20494.2	890	303
36414.6	17473.3	891	144
37299.2	19356.6	-1	-1
37858.6	18870	653	467
8620.93	27813.5	234	31
9909.38	28825.4	892	33
17713.5	39328.1	-1	-1
18742.9	45125.4	-1	-1
24288.1	26483	1481	-1
25150	23789.2	893	326
34195.9	13811.4	894	-1
34216.4	27042.8	870	541
37471.6	16334.6	401	254
5194.56	28772.9	29	23
6407.54	30293.5	662	471
11818.3	32863.4	47	40
12434.3	27684.8	207	164
13840.1	28194.4	-1	-1
14710.4	28446.7	895	606
17198.5	45038.3	896	196
18610.6	34510.9	566	418
19372.2	39057.1	80	67
19896.7	35150.6	866	593
20332.2	35920.5	-1	-1
20740.7	31856.4	897	71
20890.3	46249	269	213
21578.7	43543.9	406	310
23133.6	40769	10	325
23479.6	26080.9	369	285
24084.7	33070.8	646	-1
24665.8	31192.1	557	-1
25240.5	43866.7	113	-1
26570.4	28115.1	375	290
28661	22074.2	789	560
28626.9	25608	576	229
31805.9	24613.7	898	124
32632.1	9569.4	304	242
33353.6	33405.5	-1	-1
33597.9	20419.8	-1	-1
35091.8	21072.1	621	530
45110.8	2979.9	899	152
13133.4	29597.8	638	457
16355.6	28820.6	749	521
18145.7	30407	666	-1
21560	40810.6	213	-1
29386	22237.3	291	231
36077	10380.5	900	607
36583.3	10666.8	901	608
2133.62	26845.9	413	312
6869.95	30117.7	464	314
6882.29	31349.7	601	431
10204.1	31924.6	237	185
12683.6	29122.2	-1	-1
13240.8	30647.6	347	433
14713.4	28435.7	895	606
15228.6	28441.1	902	610
16091.6	31453.7	350	434
17245.3	43388.2	60	52
17199.9	46095.3	903	611
19294.2	45227.7	79	66
19820.4	40751.7	-1	-1
21231.6	46099.1	539	403
21444.2	43293.5	904	310
21871.4	44778.6	698	498
22303.3	32369.8	818	558
24555.7	28924.5	518	612
25227.2	20718.5	112	328
25353.5	37297.4	-1	-1
25750.1	22778.2	905	723
27762.5	35895.3	869	595
29628.8	19250.7	906	-1
30445.9	14507.7	295	235
30319.4	22467	578	233
31165.5	15312.7	679	-1
32772.4	14723.6	306	243
33770.4	21331.7	315	249
34958.1	18040.4	587	613
36013.8	25432.4	456	343
494.574	29411.4	-1	-1
16270.4	28636.1	245	-1
22708.5	43887.3	367	-1
22950	27108	574	422
25878.8	25831	-1	-1
27681.6	23136.4	908	99
31385.3	14975.8	909	123
32158.6	20271.4	302	-1
37424.3	16245.1	401	254
8180.46	28632.6	733	514
16500.4	34336.4	57	49
19154.2	28329.7	75	64
20683	31881.6	85	71
21570.4	46071.6	89	75
24457.3	27239.3	607	85
24959.6	26391.9	111	87
25449.7	32290.5	910	-1
25447.7	32868.4	838	577
25649.9	22677.6	116	90
26911.7	25774.9	123	95
27068.1	26303.9	712	96
27173.6	25142.6	284	-1
27302.8	31487.8	376	291
29612.9	23936.1	146	115
30095.2	28914.2	651	921
31191.7	12100.5	542	406
31198	32028.1	-1	-1
33701.3	14047.4	546	409
35183.5	9083.23	180	141
35534.5	23131.1	911	615
36080.6	39362.9	-1	-1
36628.5	10648	912	608
10806.3	30976.6	913	-1
18644.5	38911.5	71	60
19688.5	41532.9	5	4
21421.4	33885.2	483	365
24813.9	35797.6	-1	-1
27169.6	25643.6	914	333
27354.1	27667.8	-1	-1
28189.8	18805.4	-1	-1
31927.2	15422	764	529
36989.2	15203.7	549	410
37326.9	7289.71	510	388
14966.8	28004.5	421	319
16774.8	28160	915	-1
17333.3	44135.8	690	53
17787.9	26665.3	796	549
21276	41671.6	87	73
21392.9	39446.3	916	366
22532.2	30537	837	576
25740	25630.5	917	463
26688.8	21867.1	282	224
28693.8	28385.4	138	108
28819.9	23739.1	918	616
29477.6	30017.5	144	113
31217.7	31416.3	919	-1
31764.9	24650.9	898	124
32749.2	18732.7	920	617
33338.7	16042.4	545	408
33914.5	25199.3	921	618
34593	18363.1	-1	-1
35224.8	46087.9	728	-1
35492.3	20081.3	766	869
40388.9	10096.3	687	494
44971.4	4528.84	196	153
12761.1	29300.4	923	620
12998.8	30712.4	873	596
13234.7	28878.4	241	44
17508.4	49207.3	556	601
19159.3	29521.2	-1	505
25129.5	23852.1	893	326
25045.7	26442.9	-1	-1
26323.5	41979.2	-1	-1
26535.1	39320.1	-1	-1
26927.2	19918.6	124	225
29686.7	17666.2	834	506
29996.4	23780	924	115
31244.9	11579.6	-1	621
32004.7	20466.2	162	-1
33755.4	23277.4	925	250
8529.64	31090.5	926	416
9524.4	29882.1	471	355
12622.6	28532.7	49	42
17883.9	36729.6	65	55
18001.4	41674.9	68	57
19379.4	47197.9	81	68
20627.5	40242.3	-1	-1
21194.3	40684.5	212	-1
21232.5	34549.5	929	460
22876.1	41838.9	1091	-1
23086	23866.6	98	82
23414.8	42183.3	-1	-1
26184.3	40734.3	119	92
26646.2	29062.7	930	-1
26929.4	33031.9	493	376
29763.7	35565.5	-1	688
29977.3	33798.7	931	624
30416.3	19201.1	-1	234
31488.4	19599.8	160	625
32790	26448.7	932	129
32923	18137	452	340
33479.6	25895.3	392	299
33955.4	18710.3	684	493
34890.6	28614.9	548	-1
35693.1	19622.2	933	626
36038.3	10350.4	900	607
40187.1	8324.83	625	452
44983.9	2710.11	195	152
9505.67	32645.5	934	634
17800.8	36830.9	465	55
19410.5	39389.8	-1	-1
25197.9	23920.6	-1	588
25686.2	26180.6	-1	-1
25742.3	25380.8	935	463
28509.7	15984.5	575	424
28910.4	23793.5	918	616
31111.1	17652.4	936	-1
31485.3	18630.9	-1	-1
35611.5	14665.8	395	301
35960.3	27318.4	937	627
37744.1	18368.8	938	628
6832.83	30245.1	-1	-1
8615.54	31997.7	38	32
17218.6	46028.6	903	611
17539.2	27052.6	351	-1
17690.4	44090.9	66	-1
18510.4	38223.7	534	400
19147.8	37289.8	798	-1
19236.2	34938.8	479	361
21187	40706.1	212	-1
21494	39341.2	852	366
21559.9	43506.7	406	310
22258.8	32373.8	818	558
23028.6	27179.2	574	422
23611	31536.1	940	630
25223.8	37195	11	-1
25206.6	38919.3	-1	-1
25408.5	29395.7	115	-1
26994.5	33006.4	493	376
[truncated: 45,415 more rows]
