# Supplementary material for: Enhanced spatial clustering of single-molecule localizations with graph neural networks
Source: Nat Commun. 2025 Nov 3;16:9693. doi: 10.1038/s41467-025-65557-7 (PMC12583556; doi:10.1038/s41467-025-65557-7)
Supplement: Supplementary file 4 — Source Data [file 41467_2025_65557_MOESM4_ESM.zip › source data/Fig. 3.xlsx]

## Sheet: Instructions
Validation Results – Figure 3
Column glossary
Column	Meaning
x	Localization x‑coordinate.
y	Localization y‑coordinate.
index	Ground‑truth index label (reference grouping for evaluation).
clustering-MIRO	Clustering assignment produced by MIRO (predicted grouping).
class	Node class ground-truth label.
pclass	Node class predicted label.
set	Label indicating the ID of the validation video (validation set identifier).
Computing validation results
Access the DataFrames in the subsequent worksheets and compute metrics for each validation scenario with the function calculate_metrics_for_experiments. The F-score is computed using scikit-learn’s f1_score with average='weighted' to account for class imbalance. For a complete description of the data and processing pipeline, consult the tutorials: https://github.com/DeepTrackAI/MIRO/blob/master/b…

## Sheet: Fig. 3a-c
x	y	index	clustering-MIRO	class	pclass	set
0.874	0.361	4	1	1	1	0
0.867	0.372	4	1	1	1	0
0.861	0.358	4	1	1	1	0
0.855	0.322	4	0	1	0	0
0.88	0.36	4	1	1	1	0
0.879	0.371	4	1	1	1	0
0.884	0.359	4	1	1	1	0
0.851	0.367	4	1	1	1	0
0.853	0.356	4	1	1	1	0
0.883	0.362	4	1	1	1	0
0.877	0.347	4	1	1	1	0
0.883	0.364	4	1	1	1	0
0.884	0.346	4	1	1	1	0
0.893	0.341	4	1	1	1	0
0.915	0.909	17	2	2	2	0
0.914	0.907	17	2	2	2	0
0.885	0.92	17	2	2	2	0
0.916	0.903	17	2	2	2	0
0.851	0.93	17	2	2	2	0
0.879	0.91	17	2	2	2	0
0.865	0.917	17	2	2	2	0
0.858	0.918	17	2	2	2	0
0.897	0.914	17	2	2	2	0
0.867	0.926	17	2	2	2	0
0.899	0.931	17	2	2	2	0
0.893	0.911	17	2	2	2	0
0.888	0.914	17	2	2	2	0
0.864	0.927	17	2	2	2	0
0.801	0.947	17	0	2	0	0
0.883	0.926	17	2	2	2	0
0.877	0.921	17	2	2	2	0
0.932	0.903	17	2	2	2	0
0.903	0.916	17	2	2	2	0
0.946	0.894	17	0	2	0	0
0.851	0.929	17	2	2	2	0
0.857	0.934	17	2	2	2	0
0.906	0.92	17	2	2	2	0
0.875	0.927	17	2	2	2	0
0.917	0.915	17	2	2	2	0
0.886	0.924	17	2	2	2	0
0.909	0.918	17	2	2	2	0
0.901	0.917	17	2	2	2	0
0.873	0.918	17	2	2	2	0
0.886	0.922	17	2	2	2	0
0.853	0.933	17	2	2	2	0
0.897	0.919	17	2	2	2	0
0.902	0.895	17	2	2	2	0
0.906	0.917	17	2	2	2	0
0.854	0.942	17	2	2	2	0
0.929	0.908	17	2	2	2	0
0.858	0.928	17	2	2	2	0
0.885	0.914	17	2	2	2	0
0.916	0.896	17	2	2	2	0
0.931	0.91	17	2	2	2	0
0.899	0.92	17	2	2	2	0
0.839	0.927	17	2	2	2	0
0.639	0.906	13	0	2	0	0
0.713	0.83	13	3	2	2	0
0.708	0.817	13	3	2	2	0
0.727	0.819	13	3	2	2	0
0.679	0.865	13	3	2	2	0
0.676	0.862	13	3	2	2	0
0.713	0.816	13	3	2	2	0
0.715	0.818	13	3	2	2	0
0.701	0.848	13	3	2	2	0
0.653	0.883	13	3	2	2	0
0.716	0.823	13	3	2	2	0
0.66	0.874	13	3	2	2	0
0.671	0.878	13	3	2	2	0
0.717	0.8	13	3	2	2	0
0.643	0.889	13	3	2	2	0
0.684	0.827	13	0	2	0	0
0.717	0.817	13	3	2	2	0
0.699	0.846	13	3	2	2	0
0.673	0.876	13	3	2	2	0
0.707	0.823	13	3	2	2	0
0.666	0.863	13	3	2	2	0
0.72	0.82	13	3	2	2	0
0.729	0.805	13	3	2	2	0
0.673	0.861	13	3	2	2	0
0.72	0.812	13	3	2	2	0
0.698	0.837	13	3	2	2	0
0.661	0.877	13	3	2	2	0
0.613	0.926	13	0	2	0	0
0.745	0.774	13	3	2	2	0
0.713	0.816	13	3	2	2	0
0.706	0.827	13	3	2	2	0
0.696	0.849	13	3	2	2	0
0.641	0.892	13	3	2	2	0
0.721	0.821	13	3	2	2	0
0.674	0.869	13	3	2	2	0
0.739	0.777	13	3	2	2	0
0.699	0.834	13	3	2	2	0
0.673	0.854	13	3	2	2	0
0.708	0.825	13	3	2	2	0
0.684	0.87	13	3	2	2	0
0.699	0.84	13	3	2	2	0
0.703	0.84	13	3	2	2	0
0.704	0.824	13	3	2	2	0
0.661	0.861	13	3	2	2	0
0.526	0.131	14	4	2	2	0
0.533	0.095	14	4	2	2	0
0.526	0.109	14	4	2	2	0
0.518	0.14	14	4	2	2	0
0.533	0.129	14	4	2	2	0
0.537	0.066	14	4	2	2	0
0.527	0.198	14	4	2	2	0
0.531	0.163	14	4	2	2	0
0.525	0.08	14	4	2	2	0
0.535	0.102	14	4	2	2	0
0.525	0.025	14	4	2	2	0
0.528	0.149	14	4	2	2	0
0.522	0.052	14	4	2	2	0
0.525	0.122	14	4	2	2	0
0.53	0.101	14	4	2	2	0
0.532	0.147	14	4	2	2	0
0.529	0.114	14	4	2	2	0
0.531	0.102	14	4	2	2	0
0.536	0.119	14	4	2	2	0
0.53	0.066	14	4	2	2	0
0.534	0.122	14	4	2	2	0
0.541	0.05	14	0	2	0	0
0.535	0.047	14	4	2	2	0
0.528	0.098	14	4	2	2	0
0.533	0.078	14	4	2	2	0
0.539	0.064	14	4	2	2	0
0.525	0.077	14	4	2	2	0
0.513	0.192	14	4	2	2	0
0.528	0.113	14	4	2	2	0
0.517	0.17	14	4	2	2	0
0.528	0.123	14	4	2	2	0
0.53	0.153	14	4	2	2	0
0.522	0.082	14	4	2	2	0
0.514	0.142	14	4	2	2	0
0.524	0.112	14	4	2	2	0
0.531	0.048	14	4	2	2	0
0.513	0.109	14	4	2	2	0
0.517	0.155	14	4	2	2	0
0.54	0.109	14	4	2	2	0
0.534	0.086	14	4	2	2	0
0.522	0.148	14	4	2	2	0
0.515	0.165	14	4	2	2	0
0.522	0.196	14	4	2	2	0
0.527	0.161	14	4	2	2	0
0.22	0.849	6	5	1	2	0
0.199	0.857	6	5	1	2	0
0.193	0.871	6	5	1	2	0
0.206	0.862	6	5	1	2	0
0.205	0.868	6	5	1	2	0
0.189	0.876	6	5	1	2	0
0.224	0.856	6	5	1	2	0
0.21	0.868	6	5	1	2	0
0.194	0.839	6	5	1	2	0
0.185	0.867	6	5	1	2	0
0.205	0.875	6	5	1	2	0
0.201	0.884	6	5	1	2	0
0.332	0.387	16	6	2	2	0
0.364	0.374	16	7	2	2	0
0.343	0.387	16	6	2	2	0
0.435	0.358	16	7	2	2	0
0.405	0.373	16	7	2	2	0
0.396	0.363	16	7	2	2	0
0.287	0.385	16	7	2	2	0
0.38	0.37	16	7	2	2	0
0.373	0.388	16	7	2	2	0
0.4	0.35	16	7	2	2	0
0.368	0.369	16	7	2	2	0
0.366	0.379	16	7	2	2	0
0.35	0.394	16	6	2	2	0
0.433	0.367	16	7	2	2	0
0.439	0.365	16	7	2	2	0
0.313	0.387	16	7	2	2	0
0.405	0.367	16	7	2	2	0
0.398	0.359	16	7	2	2	0
0.32	0.377	16	7	2	2	0
0.355	0.371	16	7	2	2	0
0.399	0.362	16	7	2	2	0
0.349	0.366	16	7	2	2	0
0.395	0.363	16	7	2	2	0
0.398	0.372	16	7	2	2	0
0.391	0.364	16	7	2	2	0
0.331	0.371	16	7	2	2	0
0.279	0.383	16	7	2	2	0
0.389	0.374	16	7	2	2	0
0.362	0.367	16	7	2	2	0
0.325	0.376	16	7	2	2	0
0.356	0.371	16	7	2	2	0
0.314	0.371	16	7	2	2	0
0.399	0.373	16	7	2	2	0
0.322	0.379	16	7	2	2	0
0.369	0.361	16	7	2	2	0
0.383	0.372	16	7	2	2	0
0.353	0.376	16	7	2	2	0
0.357	0.361	16	7	2	2	0
0.426	0.372	16	7	2	2	0
0.322	0.383	16	7	2	2	0
0.37	0.346	16	0	2	0	0
0.42	0.355	16	7	2	2	0
0.353	0.372	16	7	2	2	0
0.266	0.383	16	0	2	0	0
0.385	0.382	16	7	2	2	0
0.603	0.523	8	8	1	1	0
0.619	0.517	8	8	1	1	0
0.628	0.505	8	8	1	1	0
0.638	0.5	8	8	1	1	0
0.625	0.526	8	8	1	1	0
0.626	0.53	8	8	1	1	0
0.639	0.504	8	8	1	1	0
0.625	0.534	8	8	1	1	0
0.603	0.513	8	8	1	1	0
0.61	0.534	8	8	1	1	0
0.623	0.513	8	8	1	1	0
0.628	0.509	8	8	1	1	0
0.642	0.508	8	8	1	1	0
0.639	0.514	8	8	1	1	0
0.642	0.543	8	8	1	1	0
0.323	0.404	19	6	2	2	0
0.304	0.422	19	6	2	2	0
0.327	0.398	19	6	2	2	0
0.283	0.432	19	6	2	2	0
0.368	0.384	19	7	2	2	0
0.296	0.427	19	6	2	2	0
0.327	0.407	19	6	2	2	0
0.331	0.403	19	6	2	2	0
0.336	0.393	19	6	2	2	0
0.34	0.401	19	6	2	2	0
0.303	0.419	19	6	2	2	0
0.289	0.434	19	6	2	2	0
0.284	0.445	19	6	2	2	0
0.4	0.368	19	7	2	2	0
0.285	0.43	19	6	2	2	0
0.267	0.434	19	6	2	2	0
0.351	0.382	19	7	2	2	0
0.338	0.407	19	6	2	2	0
0.27	0.448	19	6	2	2	0
0.318	0.404	19	6	2	2	0
0.321	0.408	19	6	2	2	0
0.326	0.422	19	6	2	2	0
0.382	0.372	19	7	2	2	0
0.299	0.431	19	6	2	2	0
0.291	0.436	19	6	2	2	0
0.311	0.427	19	6	2	2	0
0.318	0.41	19	6	2	2	0
0.361	0.393	19	7	2	2	0
0.291	0.434	19	6	2	2	0
0.288	0.442	19	6	2	2	0
0.294	0.412	19	6	2	2	0
0.332	0.403	19	6	2	2	0
0.28	0.431	19	6	2	2	0
0.309	0.416	19	6	2	2	0
0.308	0.424	19	6	2	2	0
0.307	0.417	19	6	2	2	0
0.275	0.445	19	6	2	2	0
0.294	0.425	19	6	2	2	0
0.332	0.399	19	6	2	2	0
0.359	0.382	19	7	2	2	0
0.276	0.447	19	6	2	2	0
0.328	0.4	19	6	2	2	0
0.887	0.57	24	0	2	0	0
0.797	0.517	24	9	2	2	0
0.835	0.533	24	9	2	2	0
0.793	0.514	24	9	2	2	0
0.799	0.514	24	9	2	2	0
0.807	0.525	24	9	2	2	0
0.719	0.458	24	9	2	2	0
0.733	0.481	24	9	2	2	0
0.858	0.546	24	0	2	0	0
0.732	0.464	24	9	2	2	0
0.757	0.492	24	9	2	2	0
0.794	0.511	24	9	2	2	0
0.805	0.516	24	9	2	2	0
0.764	0.497	24	9	2	2	0
0.784	0.508	24	9	2	2	0
0.83	0.538	24	9	2	2	0
0.827	0.534	24	9	2	2	0
0.802	0.523	24	9	2	2	0
0.745	0.494	24	9	2	2	0
0.828	0.543	24	9	2	2	0
0.797	0.529	24	9	2	2	0
0.808	0.525	24	9	2	2	0
0.807	0.518	24	9	2	2	0
0.81	0.501	24	9	2	2	0
0.814	0.525	24	9	2	2	0
0.824	0.529	24	9	2	2	0
0.755	0.495	24	9	2	2	0
0.729	0.467	24	9	2	2	0
0.801	0.527	24	9	2	2	0
0.747	0.479	24	9	2	2	0
0.782	0.503	24	9	2	2	0
0.792	0.507	24	9	2	2	0
0.746	0.47	24	0	2	0	0
0.794	0.518	24	9	2	2	0
0.861	0.547	24	0	2	0	0
0.811	0.528	24	9	2	2	0
0.832	0.538	24	9	2	2	0
0.83	0.556	24	9	2	2	0
0.815	0.528	24	9	2	2	0
0.78	0.509	24	9	2	2	0
0.188	0.702	12	10	2	2	0
0.185	0.607	12	10	2	2	0
0.182	0.596	12	10	2	2	0
0.185	0.622	12	10	2	2	0
0.189	0.652	12	10	2	2	0
0.195	0.684	12	10	2	2	0
0.18	0.697	12	10	2	2	0
0.173	0.627	12	10	2	2	0
0.168	0.599	12	10	2	2	0
0.177	0.575	12	10	2	2	0
0.187	0.702	12	10	2	2	0
0.185	0.695	12	10	2	2	0
0.181	0.654	12	10	2	2	0
0.181	0.654	12	10	2	2	0
0.191	0.719	12	10	2	2	0
0.192	0.678	12	10	2	2	0
0.179	0.681	12	10	2	2	0
0.181	0.673	12	10	2	2	0
0.181	0.616	12	10	2	2	0
0.168	0.626	12	10	2	2	0
0.182	0.642	12	10	2	2	0
0.185	0.684	12	10	2	2	0
0.18	0.674	12	10	2	2	0
0.179	0.662	12	10	2	2	0
0.184	0.652	12	10	2	2	0
0.188	0.693	12	10	2	2	0
0.192	0.59	12	0	2	0	0
0.179	0.683	12	10	2	2	0
0.177	0.681	12	10	2	2	0
0.182	0.7	12	10	2	2	0
0.192	0.692	12	10	2	2	0
0.172	0.6	12	10	2	2	0
0.179	0.638	12	10	2	2	0
0.188	0.672	12	10	2	2	0
0.168	0.626	12	10	2	2	0
0.166	0.613	12	10	2	2	0
0.176	0.626	12	10	2	2	0
0.179	0.622	12	10	2	2	0
0.18	0.654	12	10	2	2	0
0.18	0.614	12	10	2	2	0
0.179	0.654	12	10	2	2	0
0.183	0.707	12	10	2	2	0
0.177	0.618	12	10	2	2	0
0.551	0.468	22	11	2	2	0
0.569	0.545	22	11	2	2	0
0.574	0.528	22	11	2	2	0
0.569	0.531	22	11	2	2	0
0.594	0.584	22	11	2	2	0
0.581	0.551	22	11	2	2	0
0.566	0.536	22	11	2	2	0
0.602	0.654	22	0	2	0	0
0.555	0.501	22	11	2	2	0
0.577	0.569	22	11	2	2	0
0.568	0.502	22	11	2	2	0
0.587	0.545	22	11	2	2	0
0.562	0.491	22	11	2	2	0
0.57	0.537	22	11	2	2	0
0.586	0.558	22	11	2	2	0
0.574	0.528	22	11	2	2	0
0.577	0.549	22	11	2	2	0
0.578	0.579	22	11	2	2	0
0.605	0.622	22	0	2	0	0
0.564	0.506	22	11	2	2	0
0.555	0.472	22	11	2	2	0
0.575	0.564	22	11	2	2	0
0.561	0.539	22	11	2	2	0
0.557	0.49	22	11	2	2	0
0.585	0.557	22	11	2	2	0
0.569	0.535	22	11	2	2	0
0.561	0.501	22	11	2	2	0
0.559	0.506	22	11	2	2	0
0.582	0.57	22	11	2	2	0
0.58	0.549	22	11	2	2	0
0.58	0.561	22	11	2	2	0
0.56	0.495	22	11	2	2	0
0.563	0.505	22	11	2	2	0
0.575	0.52	22	11	2	2	0
0.588	0.562	22	11	2	2	0
0.574	0.538	22	11	2	2	0
0.6	0.589	22	11	2	2	0
0.597	0.586	22	11	2	2	0
0.563	0.508	22	11	2	2	0
0.589	0.54	22	11	2	2	0
0.548	0.495	22	11	2	2	0
0.57	0.499	22	11	2	2	0
0.57	0.504	22	11	2	2	0
0.571	0.553	22	11	2	2	0
0.563	0.536	22	11	2	2	0
0.586	0.585	22	11	2	2	0
0.577	0.526	22	11	2	2	0
0.563	0.518	22	11	2	2	0
0.575	0.547	22	11	2	2	0
0.773	0.38	2	12	1	1	0
0.747	0.372	2	12	1	1	0
0.754	0.381	2	12	1	1	0
0.729	0.354	2	0	1	0	0
0.771	0.373	2	12	1	1	0
0.759	0.38	2	12	1	1	0
0.76	0.355	2	12	1	1	0
0.778	0.376	2	12	1	1	0
0.766	0.378	2	12	1	1	0
0.764	0.373	2	12	1	1	0
0.77	0.335	2	12	1	1	0
0.742	0.37	2	12	1	1	0
0.487	0.535	11	13	2	2	0
0.498	0.569	11	13	2	2	0
0.491	0.545	11	13	2	2	0
0.474	0.517	11	13	2	2	0
0.509	0.618	11	13	2	2	0
0.494	0.573	11	13	2	2	0
0.515	0.614	11	13	2	2	0
0.509	0.583	11	13	2	2	0
0.528	0.644	11	0	2	0	0
0.497	0.575	11	13	2	2	0
0.492	0.594	11	13	2	2	0
0.486	0.547	11	13	2	2	0
0.503	0.574	11	13	2	2	0
0.494	0.555	11	13	2	2	0
0.496	0.554	11	13	2	2	0
0.463	0.524	11	13	2	2	0
0.499	0.57	11	13	2	2	0
0.506	0.6	11	13	2	2	0
0.473	0.527	11	13	2	2	0
0.479	0.539	11	13	2	2	0
0.475	0.529	11	13	2	2	0
0.492	0.573	11	13	2	2	0
0.532	0.626	11	0	2	0	0
0.486	0.558	11	13	2	2	0
0.5	0.581	11	13	2	2	0
0.5	0.596	11	13	2	2	0
0.502	0.558	11	13	2	2	0
0.5	0.546	11	13	2	2	0
0.493	0.549	11	13	2	2	0
0.511	0.579	11	13	2	2	0
0.474	0.501	11	13	2	2	0
0.488	0.554	11	13	2	2	0
0.497	0.575	11	13	2	2	0
0.515	0.595	11	13	2	2	0
0.495	0.572	11	13	2	2	0
0.501	0.556	11	13	2	2	0
0.508	0.557	11	13	2	2	0
0.483	0.548	11	13	2	2	0
0.52	0.601	11	13	2	2	0
0.496	0.572	11	13	2	2	0
0.483	0.539	11	13	2	2	0
0.493	0.566	11	13	2	2	0
0.46	0.491	11	13	2	2	0
0.502	0.577	11	13	2	2	0
0.474	0.531	11	13	2	2	0
0.475	0.546	11	13	2	2	0
0.469	0.542	11	13	2	2	0
0.5	0.594	11	13	2	2	0
0.501	0.572	11	13	2	2	0
0.49	0.55	11	13	2	2	0
0.322	0.584	18	14	2	2	0
0.254	0.608	18	14	2	2	0
0.29	0.587	18	14	2	2	0
0.307	0.592	18	14	2	2	0
0.32	0.575	18	14	2	2	0
0.329	0.567	18	14	2	2	0
0.312	0.571	18	14	2	2	0
0.288	0.604	18	14	2	2	0
0.283	0.579	18	14	2	2	0
0.305	0.594	18	14	2	2	0
0.284	0.59	18	14	2	2	0
0.335	0.573	18	14	2	2	0
0.251	0.62	18	14	2	2	0
0.326	0.564	18	14	2	2	0
0.31	0.573	18	14	2	2	0
0.278	0.601	18	14	2	2	0
0.325	0.571	18	14	2	2	0
0.262	0.606	18	14	2	2	0
0.36	0.543	18	14	2	2	0
0.297	0.583	18	14	2	2	0
0.329	0.565	18	14	2	2	0
0.349	0.541	18	14	2	2	0
0.309	0.586	18	14	2	2	0
0.319	0.571	18	14	2	2	0
0.334	0.557	18	14	2	2	0
0.277	0.594	18	14	2	2	0
0.304	0.591	18	14	2	2	0
0.274	0.602	18	14	2	2	0
0.313	0.583	18	14	2	2	0
0.275	0.607	18	14	2	2	0
0.226	0.636	18	0	2	0	0
0.293	0.581	18	14	2	2	0
0.264	0.6	18	14	2	2	0
0.325	0.571	18	14	2	2	0
0.314	0.591	18	14	2	2	0
0.283	0.599	18	14	2	2	0
0.267	0.626	18	0	2	0	0
0.315	0.56	18	14	2	2	0
0.343	0.555	18	14	2	2	0
0.27	0.606	18	14	2	2	0
0.285	0.598	18	14	2	2	0
0.308	0.557	18	14	2	2	0
0.295	0.573	18	14	2	2	0
0.307	0.581	18	14	2	2	0
0.333	0.552	18	14	2	2	0
0.305	0.581	18	14	2	2	0
0.345	0.548	18	14	2	2	0
0.357	0.543	18	14	2	2	0
0.728	0.808	23	3	2	2	0
0.725	0.821	23	3	2	2	0
0.694	0.839	23	3	2	2	0
0.685	0.873	23	3	2	2	0
0.716	0.833	23	3	2	2	0
0.726	0.825	23	3	2	2	0
0.712	0.837	23	3	2	2	0
0.667	0.922	23	0	2	0	0
0.738	0.777	23	3	2	2	0
0.696	0.862	23	3	2	2	0
0.721	0.823	23	3	2	2	0
0.739	0.792	23	3	2	2	0
0.721	0.805	23	3	2	2	0
0.694	0.857	23	3	2	2	0
0.71	0.837	23	3	2	2	0
0.75	0.766	23	15	2	2	0
0.687	0.86	23	3	2	2	0
0.702	0.843	23	3	2	2	0
0.736	0.815	23	3	2	2	0
0.738	0.773	23	3	2	2	0
0.715	0.831	23	3	2	2	0
0.743	0.791	23	3	2	2	0
0.703	0.835	23	3	2	2	0
0.72	0.813	23	3	2	2	0
0.718	0.818	23	3	2	2	0
0.722	0.829	23	3	2	2	0
0.759	0.765	23	15	2	2	0
0.709	0.839	23	3	2	2	0
0.701	0.861	23	3	2	2	0
0.726	0.831	23	3	2	2	0
0.731	0.792	23	3	2	2	0
0.718	0.816	23	3	2	2	0
0.728	0.795	23	3	2	2	0
0.704	0.814	23	3	2	2	0
0.748	0.79	23	3	2	2	0
0.698	0.843	23	3	2	2	0
0.755	0.789	23	15	2	2	0
0.717	0.826	23	3	2	2	0
0.729	0.809	23	3	2	2	0
0.738	0.805	23	3	2	2	0
0.721	0.82	23	3	2	2	0
0.702	0.841	23	3	2	2	0
0.723	0.833	23	3	2	2	0
0.694	0.856	23	3	2	2	0
0.718	0.82	23	3	2	2	0
0.743	0.794	23	3	2	2	0
0.077	0.893	15	16	2	2	0
0.14	0.905	15	16	2	2	0
0.089	0.902	15	16	2	2	0
0.052	0.885	15	16	2	2	0
0.074	0.882	15	16	2	2	0
0.073	0.884	15	16	2	2	0
0.115	0.893	15	16	2	2	0
0.081	0.88	15	16	2	2	0
0.026	0.901	15	0	2	0	0
0.109	0.893	15	16	2	2	0
0.08	0.887	15	16	2	2	0
0.148	0.903	15	16	2	2	0
0.126	0.897	15	16	2	2	0
0.105	0.9	15	16	2	2	0
0.124	0.893	15	16	2	2	0
0.062	0.885	15	16	2	2	0
0.084	0.89	15	16	2	2	0
0.073	0.883	15	16	2	2	0
0.076	0.894	15	16	2	2	0
0.057	0.877	15	16	2	2	0
-0.022	0.877	15	0	2	0	0
0.068	0.889	15	16	2	2	0
0.102	0.893	15	16	2	2	0
0.143	0.886	15	16	2	2	0
0.076	0.881	15	16	2	2	0
0.095	0.885	15	16	2	2	0
0.169	0.895	15	0	2	0	0
0.101	0.904	15	16	2	2	0
0.064	0.903	15	16	2	2	0
0.058	0.874	15	16	2	2	0
0.056	0.893	15	16	2	2	0
0.091	0.89	15	16	2	2	0
0.064	0.881	15	16	2	2	0
0.067	0.885	15	16	2	2	0
0.067	0.883	15	16	2	2	0
0.107	0.915	15	0	2	0	0
0.083	0.893	15	16	2	2	0
0.098	0.89	15	16	2	2	0
0.053	0.892	15	16	2	2	0
0.094	0.903	15	16	2	2	0
0.074	0.883	15	16	2	2	0
0.068	0.891	15	16	2	2	0
0.115	0.891	15	16	2	2	0
0.031	0.88	15	16	2	2	0
0.12	0.89	15	16	2	2	0
0.094	0.883	15	16	2	2	0
0.15	0.907	15	16	2	2	0
0.776	0.796	20	15	2	2	0
0.754	0.713	20	15	2	2	0
0.764	0.756	20	15	2	2	0
0.762	0.749	20	15	2	2	0
0.754	0.738	20	15	2	2	0
0.757	0.788	20	15	2	2	0
0.775	0.807	20	15	2	2	0
0.771	0.764	20	15	2	2	0
0.75	0.822	20	15	2	2	0
0.765	0.809	20	15	2	2	0
0.76	0.756	20	15	2	2	0
0.77	0.782	20	15	2	2	0
0.765	0.831	20	15	2	2	0
0.769	0.74	20	15	2	2	0
0.755	0.745	20	15	2	2	0
0.771	0.778	20	15	2	2	0
0.762	0.717	20	15	2	2	0
0.768	0.689	20	15	2	2	0
0.75	0.688	20	15	2	2	0
0.765	0.752	20	15	2	2	0
0.759	0.712	20	15	2	2	0
0.765	0.774	20	15	2	2	0
0.765	0.675	20	0	2	0	0
0.758	0.765	20	15	2	2	0
0.761	0.78	20	15	2	2	0
0.753	0.813	20	15	2	2	0
0.75	0.743	20	15	2	2	0
0.77	0.765	20	15	2	2	0
0.76	0.745	20	15	2	2	0
0.76	0.782	20	15	2	2	0
0.761	0.76	20	15	2	2	0
0.768	0.82	20	15	2	2	0
0.765	0.83	20	15	2	2	0
0.758	0.706	20	15	2	2	0
0.768	0.807	20	15	2	2	0
0.76	0.703	20	15	2	2	0
0.757	0.717	20	15	2	2	0
0.766	0.709	20	15	2	2	0
0.757	0.733	20	15	2	2	0
0.768	0.772	20	15	2	2	0
0.755	0.813	20	15	2	2	0
0.761	0.749	20	15	2	2	0
0.85	0.078	9	17	2	2	0
0.855	0.115	9	17	2	2	0
0.864	0.078	9	17	2	2	0
0.839	0.077	9	17	2	2	0
0.821	0.045	9	17	2	2	0
0.845	0.077	9	17	2	2	0
0.841	0.063	9	17	2	2	0
0.874	0.125	9	17	2	2	0
0.841	0.058	9	17	2	2	0
0.821	0.044	9	17	2	2	0
0.845	0.048	9	17	2	2	0
0.847	0.079	9	17	2	2	0
0.822	0.039	9	17	2	2	0
0.836	0.065	9	17	2	2	0
0.863	0.088	9	17	2	2	0
0.798	-0.005	9	17	2	2	0
0.828	0.047	9	17	2	2	0
0.834	0.043	9	17	2	2	0
0.848	0.066	9	17	2	2	0
0.858	0.093	9	17	2	2	0
0.821	0.054	9	17	2	2	0
0.798	-0.003	9	17	2	2	0
0.811	0.017	9	17	2	2	0
0.858	0.101	9	17	2	2	0
0.833	0.042	9	17	2	2	0
0.84	0.084	9	17	2	2	0
0.869	0.105	9	17	2	2	0
0.815	0.022	9	17	2	2	0
0.831	0.04	9	17	2	2	0
0.836	0.05	9	17	2	2	0
0.851	0.066	9	17	2	2	0
0.862	0.091	9	17	2	2	0
0.84	0.058	9	17	2	2	0
0.855	0.088	9	17	2	2	0
0.84	0.082	9	17	2	2	0
0.854	0.088	9	17	2	2	0
0.872	0.114	9	17	2	2	0
0.837	0.055	9	17	2	2	0
0.832	0.069	9	17	2	2	0
0.821	0.032	9	17	2	2	0
0.887	0.124	9	17	2	2	0
0.829	0.042	9	17	2	2	0
0.853	0.072	9	17	2	2	0
0.861	0.069	9	17	2	2	0
0.858	0.084	9	17	2	2	0
0.867	0.116	9	17	2	2	0
0.856	0.077	9	17	2	2	0
0.812	0.02	9	17	2	2	0
0.85	0.083	9	17	2	2	0
0.808	0.426	1	18	1	1	0
0.81	0.424	1	18	1	1	0
0.809	0.443	1	18	1	1	0
0.795	0.41	1	18	1	1	0
0.809	0.442	1	18	1	1	0
0.782	0.41	1	18	1	1	0
0.781	0.427	1	18	1	1	0
0.807	0.416	1	18	1	1	0
0.795	0.439	1	18	1	1	0
0.791	0.42	1	18	1	1	0
0.795	0.419	1	18	1	1	0
0.791	0.443	1	18	1	1	0
0.814	0.421	1	18	1	1	0
0.43	0.452	3	0	1	0	0
0.401	0.478	3	19	1	1	0
0.402	0.467	3	19	1	1	0
0.397	0.486	3	19	1	1	0
0.385	0.485	3	19	1	1	0
0.387	0.487	3	19	1	1	0
0.401	0.486	3	19	1	1	0
0.385	0.453	3	19	1	1	0
0.395	0.443	3	19	1	1	0
0.4	0.481	3	19	1	1	0
0.404	0.474	3	19	1	1	0
0.386	0.468	3	19	1	1	0
0.397	0.475	3	19	1	1	0
0.368	0.45	7	20	1	1	0
0.333	0.447	7	20	1	1	0
0.348	0.463	7	20	1	1	0
0.345	0.454	7	20	1	1	0
0.363	0.464	7	20	1	1	0
0.336	0.459	7	20	1	1	0
0.373	0.445	7	20	1	1	0
0.352	0.442	7	20	1	1	0
0.369	0.44	7	20	1	1	0
0.361	0.458	7	20	1	1	0
0.366	0.442	7	20	1	1	0
0.39	0.467	7	19	1	1	0
0.641	0.12	10	21	2	2	0
0.634	0.113	10	21	2	2	0
0.603	0.102	10	21	2	2	0
0.609	0.114	10	21	2	2	0
0.615	0.115	10	21	2	2	0
0.636	0.12	10	21	2	2	0
0.572	0.093	10	21	2	2	0
0.569	0.117	10	21	2	2	0
0.601	0.111	10	21	2	2	0
0.565	0.115	10	21	2	2	0
0.561	0.103	10	21	2	2	0
0.631	0.128	10	21	2	2	0
0.533	0.092	10	4	2	2	0
0.659	0.134	10	21	2	2	0
0.605	0.109	10	21	2	2	0
0.536	0.099	10	4	2	2	0
0.614	0.117	10	21	2	2	0
0.558	0.103	10	21	2	2	0
0.636	0.122	10	21	2	2	0
0.608	0.116	10	21	2	2	0
0.588	0.111	10	21	2	2	0
0.667	0.12	10	0	2	0	0
0.613	0.124	10	21	2	2	0
0.598	0.103	10	21	2	2	0
0.653	0.127	10	21	2	2	0
0.611	0.117	10	21	2	2	0
0.613	0.115	10	21	2	2	0
0.566	0.092	10	21	2	2	0
0.673	0.125	10	0	2	0	0
0.59	0.108	10	21	2	2	0
0.58	0.101	10	21	2	2	0
0.653	0.13	10	21	2	2	0
0.631	0.122	10	21	2	2	0
0.668	0.141	10	21	2	2	0
0.576	0.095	10	21	2	2	0
0.616	0.105	10	21	2	2	0
0.576	0.112	10	21	2	2	0
0.535	0.099	10	4	2	2	0
0.576	0.107	10	21	2	2	0
0.619	0.12	10	21	2	2	0
0.583	0.103	10	21	2	2	0
0.653	0.123	10	21	2	2	0
0.645	0.121	10	21	2	2	0
0.572	0.112	10	21	2	2	0
0.596	0.11	10	21	2	2	0
0.577	0.104	10	21	2	2	0
0.171	0.85	21	5	2	2	0
0.135	0.872	21	16	2	2	0
0.121	0.87	21	5	2	2	0
0.192	0.846	21	5	2	2	0
0.24	0.84	21	5	2	2	0
0.224	0.837	21	5	2	2	0
0.187	0.849	21	5	2	2	0
0.165	0.847	21	5	2	2	0
0.145	0.855	21	5	2	2	0
0.202	0.846	21	5	2	2	0
0.19	0.856	21	5	2	2	0
0.166	0.852	21	5	2	2	0
0.177	0.853	21	5	2	2	0
0.195	0.839	21	5	2	2	0
0.108	0.863	21	5	2	2	0
0.159	0.856	21	5	2	2	0
0.223	0.845	21	5	2	2	0
0.165	0.862	21	5	2	2	0
0.201	0.84	21	5	2	2	0
0.214	0.847	21	5	2	2	0
0.192	0.846	21	5	2	2	0
0.096	0.863	21	5	2	2	0
0.136	0.846	21	5	2	2	0
0.147	0.846	21	5	2	2	0
0.239	0.829	21	0	2	0	0
0.181	0.858	21	5	2	2	0
0.181	0.839	21	5	2	2	0
0.101	0.872	21	5	2	2	0
0.221	0.859	21	5	2	2	0
0.132	0.877	21	16	2	2	0
0.151	0.861	21	5	2	2	0
0.131	0.848	21	5	2	2	0
0.204	0.843	21	5	2	2	0
0.132	0.859	21	5	2	2	0
0.185	0.838	21	5	2	2	0
0.208	0.85	21	5	2	2	0
0.139	0.861	21	5	2	2	0
0.254	0.851	21	0	2	0	0
0.14	0.86	21	5	2	2	0
0.12	0.859	21	5	2	2	0
0.759	0.622	5	22	1	1	0
0.752	0.635	5	22	1	1	0
0.746	0.626	5	22	1	1	0
0.765	0.614	5	22	1	1	0
0.743	0.63	5	22	1	1	0
0.767	0.638	5	22	1	1	0
0.777	0.639	5	22	1	1	0
0.794	0.614	5	22	1	1	0
0.761	0.622	5	22	1	1	0
0.768	0.633	5	22	1	1	0
0.778	0.632	5	22	1	1	0
0.769	0.635	5	22	1	1	0
0.755	0.621	5	22	1	1	0
0.766	0.615	5	22	1	1	0
0.085	0.981	0	0	0	0	0
0.798	0.767	0	0	0	0	0
0.983	0.702	0	0	0	0	0
0.169	0.76	0	0	0	0	0
0.023	0.599	0	0	0	0	0
0.483	0.339	0	0	0	0	0
0.028	0.982	0	0	0	0	0
0.191	0.732	0	10	0	2	0
0.574	0.824	0	0	0	0	0
0.213	0.075	0	0	0	0	0
0.131	0.235	0	0	0	0	0
0.524	0.969	0	0	0	0	0
0.501	0.944	0	0	0	0	0
0.482	0.907	0	0	0	0	0
0.932	0.229	0	0	0	0	0
0.115	0.445	0	0	0	0	0
0.409	0.993	0	0	0	0	0
0.378	0.83	0	0	0	0	0
0.169	0.454	0	0	0	0	0
0.06	0.373	0	0	0	0	0
0.506	0.44	0	0	0	0	0
0.342	0.831	0	0	0	0	0
0.313	0.394	0	6	0	2	0
0.659	0.663	0	0	0	0	0
0.659	0.541	0	0	0	0	0
0.925	0.57	0	0	0	0	0
0.199	0.589	0	0	0	0	0
0.899	0.578	0	0	0	0	0
0.296	0.156	0	0	0	0	0
0.968	0.214	0	0	0	0	0
0.601	0.651	0	0	0	0	0
0.402	0.129	0	0	0	0	0
0.943	0.292	0	0	0	0	0
0.252	0.28	0	0	0	0	0
0.622	0.002	0	0	0	0	0
0.03	0.015	0	0	0	0	0
0.122	0.331	0	0	0	0	0
0.371	0.713	0	0	0	0	0
0.004	0.384	0	0	0	0	0
0.735	0.5	0	0	0	0	0
0.329	0.604	0	0	0	0	0
0.848	0.289	0	0	0	0	0
0.232	0.276	0	0	0	0	0
0.86	0.944	0	2	0	2	0
0.099	0.03	0	0	0	0	0
0.25	0.009	0	0	0	0	0
0.848	0.217	0	0	0	0	0
0.004	0.938	0	0	0	0	0
0.731	0.632	0	22	0	1	0
0.413	0.067	0	0	0	0	0
0.158	0.952	0	0	0	0	0
0.424	0.063	0	0	0	0	0
0.312	0.556	0	14	0	2	0
0.644	0.588	0	0	0	0	0
0.554	0.404	0	0	0	0	0
0.746	0.173	0	0	0	0	0
0.816	0.565	0	0	0	0	0
0.595	0.049	0	0	0	0	0
0.143	0.728	0	0	0	0	0
0.316	0.95	0	0	0	0	0
0.517	0.113	0	4	0	2	0
0.837	0.71	0	0	0	0	0
0.671	0.579	0	0	0	0	0
0.391	0.655	0	0	0	0	0
0.365	0.721	0	0	0	0	0
0.708	0.379	0	0	0	0	0
0.085	0.444	0	0	0	0	0
0.272	0.058	0	0	0	0	0
0.307	0.74	0	0	0	0	0
0.438	0.013	0	0	0	0	0
0.448	0.229	0	0	0	0	0
0.215	0.23	0	0	0	0	0
0.318	0.29	0	0	0	0	0
0.467	0.69	0	0	0	0	0
0.814	0.379	0	0	0	0	0
0.953	0.048	0	0	0	0	0
0.62	0.716	0	0	0	0	0
0.473	0.45	0	0	0	0	0
0.326	0.151	0	0	0	0	0
0.122	0.765	0	0	0	0	0
0.142	0.378	0	0	0	0	0
0.623	0.243	0	0	0	0	0
0.627	0.13	0	21	0	2	0
0.706	0.562	0	0	0	0	0
0.013	0.439	0	0	0	0	0
0.39	0.013	0	0	0	0	0
0.575	0.134	0	0	0	0	0
0.122	0.881	0	16	0	2	0
0.693	0.963	0	0	0	0	0
0.391	0.797	0	0	0	0	0
0.229	0.074	0	0	0	0	0
0.463	0.007	0	0	0	0	0
0.05	0.024	0	0	0	0	0
0.837	0.336	0	0	0	0	0
0.139	0.146	0	0	0	0	0
0.203	0.05	0	0	0	0	0
0.521	0.932	0	0	0	0	0
0.927	0.744	0	0	0	0	0
0.703	0.855	0	3	0	2	0
0.657	0.555	0	0	0	0	0
0.894	0.472	0	0	0	0	0
0.744	0.857	0	0	0	0	0
0.866	0.147	0	0	0	0	0
0.805	0.171	0	0	0	0	0
0.099	0.662	0	0	0	0	0
0.213	0.286	0	0	0	0	0
0.477	0.621	0	0	0	0	0
0.701	0.384	0	0	0	0	0
0.891	0.05	0	0	0	0	0
0.435	0.367	0	7	0	2	0
0.566	0.023	0	0	0	0	0
0.18	0.44	0	0	0	0	0
0.423	0.576	0	0	0	0	0
0.903	0.795	0	0	0	0	0
0.681	0.564	0	0	0	0	0
0.5	0.587	0	13	0	2	0
0.853	0.697	0	0	0	0	0
0.192	0.208	0	0	0	0	0
0.412	0.016	0	0	0	0	0
0.154	0.301	0	0	0	0	0
0.085	0.006	0	0	0	0	0
0.432	0.565	0	0	0	0	0
0.365	0.632	0	0	0	0	0
0.886	0.629	0	0	0	0	0
0.93	0.944	0	0	0	0	0
0.109	0.712	0	0	0	0	0
0.699	0.714	0	0	0	0	0
0.933	0.482	0	0	0	0	0
0.417	0.208	0	0	0	0	0
0.694	0.568	0	0	0	0	0
0.258	0.187	0	0	0	0	0
0.081	0.468	0	0	0	0	0
0.975	0.045	0	0	0	0	0
0.018	0.553	0	0	0	0	0
0.831	0.427	0	18	0	1	0
0.842	0.018	0	0	0	0	0
0.008	0.209	0	0	0	0	0
0.687	0.426	0	0	0	0	0
0.335	0.587	0	0	0	0	0
0.556	0.291	0	0	0	0	0
0.525	0.584	0	13	0	2	0
0.629	0.165	0	0	0	0	0
0.486	0.22	0	0	0	0	0
0.247	0.303	0	0	0	0	0
0.107	0.327	0	0	0	0	0
0.103	0.879	0	16	0	2	0
0.911	0.611	0	0	0	0	0
0.722	0.331	0	0	0	0	0
0.462	0.383	0	0	0	0	0
0.361	0.674	0	0	0	0	0
0.163	0.382	0	0	0	0	0
0.47	0.478	0	0	0	0	0
0.728	0.572	0	0	0	0	0
0.044	0.253	0	0	0	0	0
0.685	0.406	0	0	0	0	0
0.557	0.273	0	0	0	0	0
0.543	0.202	0	0	0	0	0
0.368	0.72	0	0	0	0	0
0.261	0.937	0	0	0	0	0
0.985	0.838	0	0	0	0	0
0.916	0.87	0	0	0	0	0
0.608	0.782	0	0	0	0	0
0.695	0.221	0	0	0	0	0
0.627	0.157	0	0	0	0	0
0.368	0.553	0	14	0	2	0
0.11	0.274	0	0	0	0	0
0.452	0.525	0	13	0	2	0
0.234	0.336	0	0	0	0	0
0.746	0.433	0	0	0	0	0
0.756	0.367	0	12	0	1	0
0.789	0.978	0	0	0	0	0
0.594	0.968	0	0	0	0	0
0.25	0.04	0	0	0	0	0
0.864	0.054	0	0	0	0	0
0.357	0.536	0	14	0	2	0
0.013	0.678	0	0	0	0	0
0.288	0.163	0	0	0	0	0
0.164	0.035	0	0	0	0	0
0.641	0.38	0	0	0	0	0
0.724	0.583	0	0	0	0	0
0.253	0.116	0	0	0	0	0
0.803	0.169	0	0	0	0	0
0.359	0.165	0	0	0	0	0
0.85	0.938	0	2	0	2	0
0.199	0.241	0	0	0	0	0
0.5	0.682	0	0	0	0	0
0.56	0.707	0	0	0	0	0
0.301	0.686	0	0	0	0	0
0.788	0.238	0	0	0	0	0
0.839	0.238	0	0	0	0	0
0.723	0.633	0	0	0	0	0
0.143	0.564	0	0	0	0	0
0.276	0.622	0	0	0	0	0
0.317	0.488	0	0	0	0	0
0.406	0.752	0	0	0	0	0
0.317	0.398	0	6	0	2	0
0.802	0.179	0	0	0	0	0
0.632	0.201	0	0	0	0	0
0.261	0.637	0	0	0	0	0
0.766	0.392	0	12	0	1	0
0.903	0.636	0	0	0	0	0
0.948	0.737	0	0	0	0	0
0.274	0.126	0	0	0	0	0
0.066	0.353	0	0	0	0	0
0.089	0.724	0	0	0	0	0
0.041	0.863	0	0	0	0	0
0.07	0.608	0	0	0	0	0
0.633	0.502	0	8	0	1	0
0.401	0.395	0	0	0	0	0
0.913	0.379	0	0	0	0	0
0.717	0.523	0	0	0	0	0
0.23	0.239	0	0	0	0	0
0.709	0.402	0	0	0	0	0
0.473	0.72	0	0	0	0	0
0.247	0.915	0	0	0	0	0
0.145	0.98	0	0	0	0	0
0.087	0.73	0	0	0	0	0
0.601	0.96	0	0	0	0	0
0.429	0.44	0	0	0	0	0
0.703	0.754	0	0	0	0	0
0.694	0.249	0	0	0	0	0
0.875	0.184	0	0	0	0	0
0.741	0.976	0	0	0	0	0
0.96	0.458	0	0	0	0	0
0.58	0.257	0	0	0	0	0
0.948	0.275	0	0	0	0	0
0.512	0.134	0	4	0	2	0
0.263	0.048	0	0	0	0	0
0.635	0.668	0	0	0	0	0
0.67	0.357	0	0	0	0	0
0.654	0.567	0	0	0	0	0
0.143	0.848	0	5	0	2	0
0.944	0.785	0	0	0	0	0
0.241	0.504	0	0	0	0	0
0.64	0.729	0	0	0	0	0
0.276	0.516	0	0	0	0	0
0.659	0.148	0	0	0	0	0
0.27	0.159	0	0	0	0	0
0.783	0.264	0	0	0	0	0
0.653	0.18	0	0	0	0	0
0.56	0.975	0	0	0	0	0
0.892	0.03	0	0	0	0	0
0.659	0.456	0	0	0	0	0
0.148	0.553	0	0	0	0	0
0.314	0.518	0	0	0	0	0
0.56	0.975	0	0	0	0	0
0.857	0.265	0	0	0	0	0
0.338	0.835	0	0	0	0	0
0.321	0.253	0	0	0	0	0
0.331	0.772	0	0	0	0	0
0.842	0.522	0	0	0	0	0
0.978	0.494	0	0	0	0	0
0.635	0.945	0	0	0	0	0
0.849	0.589	0	0	0	0	0
0.024	0.833	0	0	0	0	0
0.053	0.961	0	0	0	0	0
0.372	0.332	0	0	0	0	0
0.166	0.165	0	0	0	0	0
0.066	0.924	0	0	0	0	0
0.277	0.08	0	0	0	0	0
0.765	0.524	0	0	0	0	0
0.815	0.545	0	9	0	2	0
0.669	0.788	0	0	0	0	0
0.144	0.386	0	0	0	0	0
0.446	0.967	0	0	0	0	0
0.677	0.394	0	0	0	0	0
0.09	0.952	0	0	0	0	0
0.475	0.934	0	0	0	0	0
0.781	0.125	0	0	0	0	0
0.137	0.346	0	0	0	0	0
0.647	0.378	0	0	0	0	0
0.245	0.538	0	0	0	0	0
0.118	0.192	0	0	0	0	0
0.111	0.306	0	0	0	0	0
0.467	0.198	0	0	0	0	0
0.088	0.438	0	0	0	0	0
0.206	0.609	0	0	0	0	0
0.268	0.701	0	0	0	0	0
0.037	0.803	0	0	0	0	0
0.346	0.396	0	6	0	2	0
0.021	0.871	0	16	0	2	0
0.13	0.348	0	0	0	0	0
0.29	0.327	0	0	0	0	0
0.49	0.846	0	0	0	0	0
0.891	0.512	0	0	0	0	0
0.573	0.589	0	11	0	2	0
0.904	0.992	0	0	0	0	0
0.449	0.039	0	0	0	0	0
0.626	0.661	0	0	0	0	0
0	0.765	0	0	0	0	0
0.265	0.434	0	6	0	2	0
0.292	0.1	18	1	2	2	1
0.36	0.124	18	1	2	2	1
0.374	0.136	18	1	2	2	1
0.262	0.088	18	1	2	2	1
0.302	0.108	18	1	2	2	1
0.324	0.106	18	1	2	2	1
0.276	0.092	18	1	2	2	1
0.309	0.107	18	1	2	2	1
0.327	0.125	18	1	2	2	1
0.317	0.106	18	1	2	2	1
0.333	0.118	18	1	2	2	1
0.293	0.107	18	1	2	2	1
0.276	0.085	18	1	2	2	1
0.323	0.13	18	1	2	2	1
0.308	0.102	18	1	2	2	1
0.297	0.11	18	1	2	2	1
0.349	0.127	18	1	2	2	1
0.319	0.102	18	1	2	2	1
0.328	0.119	18	1	2	2	1
0.327	0.112	18	1	2	2	1
0.292	0.112	18	1	2	2	1
0.3	0.111	18	1	2	2	1
0.381	0.144	18	1	2	2	1
0.33	0.121	18	1	2	2	1
0.328	0.123	18	1	2	2	1
0.395	0.152	18	1	2	2	1
0.316	0.127	18	1	2	2	1
0.293	0.109	18	1	2	2	1
0.249	0.083	18	1	2	2	1
0.303	0.094	18	1	2	2	1
0.287	0.098	18	1	2	2	1
0.263	0.086	18	1	2	2	1
0.277	0.095	18	1	2	2	1
0.275	0.085	18	1	2	2	1
0.304	0.099	18	1	2	2	1
0.257	0.087	18	1	2	2	1
0.306	0.113	18	1	2	2	1
0.279	0.096	18	1	2	2	1
0.294	0.118	18	1	2	2	1
0.248	0.072	18	0	2	0	1
0.301	0.108	18	1	2	2	1
0.319	0.107	18	1	2	2	1
0.348	0.124	18	1	2	2	1
0.33	0.121	18	1	2	2	1
0.355	0.126	18	1	2	2	1
0.551	0.669	23	2	2	2	1
0.569	0.666	23	2	2	2	1
0.516	0.65	23	2	2	2	1
0.542	0.669	23	2	2	2	1
0.454	0.652	23	3	2	2	1
0.553	0.669	23	2	2	2	1
0.511	0.661	23	2	2	2	1
0.571	0.665	23	2	2	2	1
0.563	0.67	23	2	2	2	1
0.524	0.669	23	2	2	2	1
0.5	0.654	23	2	2	2	1
0.536	0.662	23	2	2	2	1
0.555	0.666	23	2	2	2	1
0.532	0.657	23	2	2	2	1
0.529	0.663	23	2	2	2	1
0.536	0.669	23	2	2	2	1
0.622	0.674	23	2	2	2	1
0.575	0.664	23	2	2	2	1
0.569	0.663	23	2	2	2	1
0.533	0.663	23	2	2	2	1
0.461	0.65	23	0	2	0	1
0.562	0.663	23	2	2	2	1
0.54	0.651	23	2	2	2	1
0.553	0.659	23	2	2	2	1
0.608	0.667	23	2	2	2	1
0.567	0.667	23	2	2	2	1
0.59	0.661	23	2	2	2	1
0.621	0.673	23	2	2	2	1
0.504	0.65	23	2	2	2	1
0.503	0.66	23	2	2	2	1
0.57	0.66	23	2	2	2	1
0.599	0.667	23	2	2	2	1
0.552	0.665	23	2	2	2	1
0.588	0.658	23	2	2	2	1
0.606	0.67	23	2	2	2	1
0.586	0.664	23	2	2	2	1
0.553	0.671	23	2	2	2	1
0.586	0.661	23	2	2	2	1
0.577	0.667	23	2	2	2	1
0.591	0.678	23	2	2	2	1
0.628	0.668	23	2	2	2	1
0.564	0.662	23	2	2	2	1
0.551	0.662	23	2	2	2	1
0.576	0.669	23	2	2	2	1
0.605	0.668	23	2	2	2	1
0.545	0.658	23	2	2	2	1
0.569	0.655	23	2	2	2	1
0.558	0.659	23	2	2	2	1
0.576	0.659	23	2	2	2	1
0.29	0.51	4	4	1	1	1
0.301	0.478	4	4	1	1	1
0.304	0.489	4	4	1	1	1
0.277	0.489	4	4	1	1	1
0.277	0.498	4	4	1	1	1
0.293	0.501	4	4	1	1	1
0.274	0.497	4	4	1	1	1
0.301	0.495	4	4	1	1	1
0.277	0.482	4	4	1	1	1
0.283	0.501	4	4	1	1	1
0.296	0.489	4	4	1	1	1
0.318	0.497	4	4	1	1	1
0.282	0.493	4	4	1	1	1
0.292	0.479	4	4	1	1	1
0.297	0.903	12	5	2	2	1
0.301	0.909	12	5	2	2	1
0.292	0.906	12	5	2	2	1
0.267	0.975	12	5	2	2	1
0.285	0.951	12	5	2	2	1
0.25	0.979	12	5	2	2	1
0.285	0.947	12	5	2	2	1
0.276	0.97	12	5	2	2	1
0.274	0.945	12	5	2	2	1
0.28	0.971	12	5	2	2	1
0.273	0.923	12	0	2	0	1
0.304	0.902	12	5	2	2	1
0.287	0.941	12	5	2	2	1
0.295	0.919	12	5	2	2	1
0.288	0.979	12	0	2	0	1
0.281	0.962	12	5	2	2	1
0.267	0.973	12	5	2	2	1
0.268	0.957	12	5	2	2	1
0.294	0.935	12	5	2	2	1
0.265	0.998	12	5	2	2	1
0.261	0.977	12	5	2	2	1
0.28	0.928	12	5	2	2	1
0.284	0.962	12	5	2	2	1
0.279	0.947	12	5	2	2	1
0.291	0.91	12	5	2	2	1
0.292	0.956	12	5	2	2	1
0.285	0.939	12	5	2	2	1
0.272	0.985	12	5	2	2	1
0.277	0.97	12	5	2	2	1
0.299	0.899	12	5	2	2	1
0.308	0.903	12	5	2	2	1
0.295	0.917	12	5	2	2	1
0.298	0.952	12	5	2	2	1
0.283	0.947	12	5	2	2	1
0.299	0.912	12	5	2	2	1
0.273	0.955	12	5	2	2	1
0.27	0.943	12	5	2	2	1
0.289	0.933	12	5	2	2	1
0.29	0.93	12	5	2	2	1
0.299	0.897	12	5	2	2	1
0.288	0.951	12	5	2	2	1
0.297	0.935	12	5	2	2	1
0.3	0.911	12	5	2	2	1
0.609	0.715	15	6	2	2	1
0.638	0.774	15	6	2	2	1
0.646	0.717	15	6	2	2	1
0.642	0.751	15	6	2	2	1
0.623	0.702	15	6	2	2	1
0.637	0.728	15	6	2	2	1
0.644	0.751	15	6	2	2	1
0.641	0.766	15	6	2	2	1
0.647	0.737	15	6	2	2	1
0.634	0.723	15	6	2	2	1
0.632	0.697	15	6	2	2	1
0.622	0.719	15	6	2	2	1
0.622	0.684	15	6	2	2	1
0.636	0.745	15	6	2	2	1
0.629	0.694	15	6	2	2	1
0.639	0.728	15	6	2	2	1
0.634	0.759	15	6	2	2	1
0.628	0.671	15	2	2	2	1
0.629	0.737	15	6	2	2	1
0.634	0.717	15	6	2	2	1
0.63	0.73	15	6	2	2	1
0.637	0.748	15	6	2	2	1
0.644	0.743	15	6	2	2	1
0.616	0.656	15	2	2	2	1
0.632	0.707	15	6	2	2	1
0.626	0.738	15	6	2	2	1
0.625	0.72	15	6	2	2	1
0.633	0.699	15	6	2	2	1
0.624	0.722	15	6	2	2	1
0.636	0.787	15	6	2	2	1
0.633	0.721	15	6	2	2	1
0.645	0.756	15	6	2	2	1
0.618	0.669	15	2	2	2	1
0.632	0.701	15	6	2	2	1
0.628	0.727	15	6	2	2	1
0.632	0.717	15	6	2	2	1
0.632	0.705	15	6	2	2	1
0.618	0.698	15	6	2	2	1
0.623	0.691	15	6	2	2	1
0.635	0.745	15	6	2	2	1
0.274	0.12	19	7	2	2	1
0.264	0.146	19	7	2	2	1
0.278	0.103	19	7	2	2	1
0.258	0.131	19	7	2	2	1
0.266	0.143	19	7	2	2	1
0.268	0.128	19	7	2	2	1
0.269	0.083	19	1	2	2	1
0.275	0.105	19	7	2	2	1
0.261	0.137	19	7	2	2	1
0.27	0.164	19	7	2	2	1
0.272	0.078	19	1	2	2	1
0.28	0.109	19	7	2	2	1
0.268	0.119	19	7	2	2	1
0.269	0.115	19	7	2	2	1
0.282	0.05	19	1	2	2	1
0.27	0.004	19	1	2	2	1
0.278	0.135	19	7	2	2	1
0.265	0.183	19	7	2	2	1
0.26	0.134	19	7	2	2	1
0.265	0.112	19	7	2	2	1
0.274	0.145	19	7	2	2	1
0.285	0.095	19	1	2	2	1
0.262	0.114	19	7	2	2	1
0.266	0.123	19	7	2	2	1
0.27	0.118	19	7	2	2	1
0.268	0.099	19	7	2	2	1
0.274	0.144	19	7	2	2	1
0.281	0.035	19	1	2	2	1
0.276	0.172	19	7	2	2	1
0.264	0.13	19	7	2	2	1
0.264	0.044	19	1	2	2	1
0.269	0.149	19	7	2	2	1
0.286	0.099	19	1	2	2	1
0.267	0.12	19	7	2	2	1
0.26	0.164	19	7	2	2	1
0.272	0.111	19	7	2	2	1
0.273	0.125	19	7	2	2	1
0.278	0.108	19	7	2	2	1
0.281	0.13	19	7	2	2	1
0.265	0.144	19	7	2	2	1
0.265	0.148	19	7	2	2	1
0.264	0.106	19	7	2	2	1
0.257	0.137	19	7	2	2	1
0.288	0.073	19	1	2	2	1
0.27	0.139	19	7	2	2	1
0.275	0.08	19	1	2	2	1
0.28	0.167	19	7	2	2	1
0.265	0.114	19	7	2	2	1
0.763	0.843	7	8	1	1	1
0.772	0.834	7	8	1	1	1
0.783	0.85	7	8	1	1	1
0.767	0.86	7	8	1	1	1
0.766	0.837	7	8	1	1	1
0.772	0.87	7	0	1	0	1
0.766	0.839	7	8	1	1	1
0.798	0.844	7	8	1	1	1
0.778	0.844	7	8	1	1	1
0.769	0.864	7	8	1	1	1
0.78	0.852	7	8	1	1	1
0.764	0.858	7	8	1	1	1
0.088	0.796	17	10	2	2	1
0.044	0.768	17	9	2	2	1
0.065	0.779	17	9	2	2	1
0.068	0.783	17	9	2	2	1
0.062	0.775	17	9	2	2	1
0.05	0.768	17	9	2	2	1
0.081	0.78	17	9	2	2	1
0.049	0.778	17	9	2	2	1
0.011	0.76	17	9	2	2	1
-0.003	0.746	17	9	2	2	1
0.05	0.764	17	9	2	2	1
0.079	0.785	17	9	2	2	1
-0.016	0.756	17	9	2	2	1
0.033	0.767	17	9	2	2	1
0.097	0.788	17	10	2	2	1
0.069	0.777	17	9	2	2	1
0.083	0.787	17	9	2	2	1
-0.018	0.763	17	9	2	2	1
0.045	0.771	17	9	2	2	1
0.081	0.777	17	9	2	2	1
0.043	0.767	17	9	2	2	1
-0.009	0.761	17	9	2	2	1
0.051	0.778	17	9	2	2	1
0.033	0.763	17	9	2	2	1
0.075	0.785	17	9	2	2	1
0.066	0.782	17	9	2	2	1
0.014	0.765	17	9	2	2	1
0.106	0.776	17	10	2	2	1
0.048	0.758	17	9	2	2	1
0.007	0.755	17	9	2	2	1
0.034	0.769	17	9	2	2	1
0.003	0.754	17	9	2	2	1
0.066	0.782	17	9	2	2	1
0.011	0.763	17	9	2	2	1
0.049	0.772	17	9	2	2	1
0.01	0.763	17	9	2	2	1
0.063	0.774	17	9	2	2	1
0.015	0.761	17	9	2	2	1
0.065	0.775	17	9	2	2	1
0.024	0.767	17	9	2	2	1
0.064	0.779	17	9	2	2	1
0.059	0.76	17	9	2	2	1
0.759	0.495	5	11	1	1	1
0.753	0.487	5	11	1	1	1
0.769	0.497	5	11	1	1	1
0.754	0.516	5	11	1	1	1
0.774	0.499	5	11	1	1	1
0.76	0.477	5	11	1	1	1
0.745	0.49	5	11	1	1	1
0.735	0.497	5	11	1	1	1
0.758	0.487	5	11	1	1	1
0.747	0.482	5	11	1	1	1
0.758	0.482	5	11	1	1	1
0.757	0.487	5	11	1	1	1
0.751	0.5	5	11	1	1	1
0.081	0.343	16	12	2	2	1
0.082	0.351	16	12	2	2	1
0.148	0.352	16	12	2	2	1
0.125	0.353	16	12	2	2	1
0.145	0.358	16	12	2	2	1
0.094	0.359	16	12	2	2	1
0.034	0.343	16	0	2	0	1
0.111	0.343	16	12	2	2	1
0.148	0.356	16	12	2	2	1
0.122	0.346	16	12	2	2	1
0.117	0.34	16	12	2	2	1
0.131	0.356	16	12	2	2	1
0.128	0.354	16	12	2	2	1
0.085	0.356	16	12	2	2	1
0.133	0.349	16	12	2	2	1
0.085	0.349	16	12	2	2	1
0.145	0.355	16	12	2	2	1
0.111	0.351	16	12	2	2	1
0.122	0.353	16	12	2	2	1
0.201	0.357	16	0	2	0	1
0.098	0.353	16	12	2	2	1
0.146	0.345	16	12	2	2	1
0.137	0.358	16	12	2	2	1
0.146	0.363	16	12	2	2	1
0.123	0.351	16	12	2	2	1
0.139	0.356	16	12	2	2	1
0.178	0.337	16	0	2	0	1
0.093	0.347	16	12	2	2	1
0.103	0.345	16	12	2	2	1
0.102	0.347	16	12	2	2	1
0.146	0.355	16	12	2	2	1
0.144	0.344	16	12	2	2	1
0.119	0.357	16	12	2	2	1
0.131	0.352	16	12	2	2	1
0.13	0.346	16	12	2	2	1
0.127	0.359	16	12	2	2	1
0.111	0.354	16	12	2	2	1
0.116	0.363	16	12	2	2	1
0.201	0.364	16	0	2	0	1
0.107	0.353	16	12	2	2	1
0.107	0.348	16	12	2	2	1
0.164	0.344	16	0	2	0	1
0.119	0.35	16	12	2	2	1
0.124	0.356	16	12	2	2	1
0.177	0.207	21	13	2	2	1
0.139	0.174	21	13	2	2	1
0.175	0.186	21	13	2	2	1
0.215	0.195	21	13	2	2	1
0.167	0.182	21	13	2	2	1
0.184	0.201	21	13	2	2	1
0.206	0.207	21	13	2	2	1
0.184	0.185	21	13	2	2	1
0.205	0.196	21	13	2	2	1
0.214	0.198	21	13	2	2	1
0.229	0.205	21	13	2	2	1
0.22	0.208	21	13	2	2	1
0.233	0.2	21	13	2	2	1
0.236	0.203	21	13	2	2	1
0.208	0.209	21	13	2	2	1
0.147	0.181	21	13	2	2	1
0.113	0.16	21	13	2	2	1
0.208	0.214	21	13	2	2	1
0.144	0.188	21	13	2	2	1
0.173	0.187	21	13	2	2	1
0.202	0.198	21	13	2	2	1
0.175	0.189	21	13	2	2	1
0.228	0.197	21	13	2	2	1
0.199	0.201	21	13	2	2	1
0.24	0.218	21	13	2	2	1
0.247	0.212	21	13	2	2	1
0.205	0.191	21	13	2	2	1
0.188	0.201	21	13	2	2	1
0.205	0.202	21	13	2	2	1
0.14	0.195	21	13	2	2	1
0.188	0.204	21	13	2	2	1
0.245	0.222	21	13	2	2	1
0.209	0.192	21	13	2	2	1
0.192	0.195	21	13	2	2	1
0.144	0.196	21	13	2	2	1
0.266	0.224	21	13	2	2	1
0.26	0.212	21	13	2	2	1
0.238	0.22	21	13	2	2	1
0.154	0.179	21	13	2	2	1
0.273	0.223	21	13	2	2	1
0.206	0.185	21	13	2	2	1
0.113	0.17	21	13	2	2	1
0.197	0.188	21	13	2	2	1
0.224	0.209	21	13	2	2	1
0.075	0.876	11	14	2	2	1
0.065	0.883	11	14	2	2	1
0.052	0.865	11	14	2	2	1
0.075	0.889	11	14	2	2	1
0.088	0.889	11	14	2	2	1
0.027	0.855	11	14	2	2	1
0.066	0.882	11	14	2	2	1
0.043	0.877	11	14	2	2	1
0.047	0.859	11	14	2	2	1
0.064	0.872	11	14	2	2	1
0.072	0.88	11	14	2	2	1
0.056	0.868	11	14	2	2	1
-0.02	0.818	11	0	2	0	1
0.079	0.876	11	14	2	2	1
0.082	0.885	11	14	2	2	1
0.046	0.867	11	14	2	2	1
0.084	0.879	11	14	2	2	1
0.071	0.881	11	14	2	2	1
0.116	0.903	11	14	2	2	1
0.051	0.86	11	14	2	2	1
0.088	0.873	11	14	2	2	1
0.084	0.891	11	14	2	2	1
0.093	0.877	11	14	2	2	1
0.052	0.88	11	14	2	2	1
0.099	0.889	11	14	2	2	1
0.1	0.898	11	14	2	2	1
0.073	0.888	11	14	2	2	1
0.067	0.868	11	14	2	2	1
0.08	0.876	11	14	2	2	1
0.099	0.888	11	14	2	2	1
0.066	0.878	11	14	2	2	1
0.052	0.878	11	14	2	2	1
0.097	0.906	11	14	2	2	1
0.106	0.9	11	14	2	2	1
0.09	0.893	11	14	2	2	1
0.013	0.852	11	14	2	2	1
0.065	0.871	11	14	2	2	1
0.033	0.863	11	14	2	2	1
0.084	0.892	11	14	2	2	1
0.071	0.887	11	14	2	2	1
0.099	0.902	11	14	2	2	1
0.022	0.845	11	14	2	2	1
0.864	0.882	20	15	2	2	1
0.831	0.869	20	15	2	2	1
0.849	0.863	20	15	2	2	1
0.799	0.877	20	15	2	2	1
0.817	0.868	20	15	2	2	1
0.842	0.859	20	15	2	2	1
0.914	0.856	20	15	2	2	1
0.817	0.875	20	15	2	2	1
0.848	0.874	20	15	2	2	1
0.809	0.879	20	15	2	2	1
0.864	0.855	20	15	2	2	1
0.89	0.863	20	15	2	2	1
0.837	0.868	20	15	2	2	1
0.851	0.868	20	15	2	2	1
0.839	0.874	20	15	2	2	1
0.834	0.856	20	15	2	2	1
0.824	0.871	20	15	2	2	1
0.828	0.879	20	15	2	2	1
0.839	0.856	20	15	2	2	1
0.86	0.867	20	15	2	2	1
0.842	0.868	20	15	2	2	1
0.867	0.873	20	15	2	2	1
0.847	0.871	20	15	2	2	1
0.778	0.872	20	15	2	2	1
0.854	0.866	20	15	2	2	1
0.87	0.86	20	15	2	2	1
0.845	0.871	20	15	2	2	1
0.887	0.864	20	15	2	2	1
0.874	0.875	20	15	2	2	1
0.84	0.877	20	15	2	2	1
0.787	0.88	20	15	2	2	1
0.847	0.863	20	15	2	2	1
0.856	0.869	20	15	2	2	1
0.897	0.853	20	15	2	2	1
0.814	0.871	20	15	2	2	1
0.884	0.853	20	15	2	2	1
0.805	0.877	20	15	2	2	1
0.825	0.864	20	15	2	2	1
0.824	0.864	20	15	2	2	1
0.903	0.855	20	15	2	2	1
0.865	0.877	20	15	2	2	1
0.888	0.861	20	15	2	2	1
0.814	0.89	20	15	2	2	1
0.869	0.865	20	15	2	2	1
0.854	0.864	20	15	2	2	1
0.81	0.873	20	15	2	2	1
0.88	0.845	20	15	2	2	1
0.824	0.861	20	15	2	2	1
0.845	0.88	20	15	2	2	1
0.397	0.642	13	3	2	2	1
0.383	0.639	13	3	2	2	1
0.448	0.667	13	3	2	2	1
0.388	0.651	13	3	2	2	1
0.411	0.657	13	3	2	2	1
0.387	0.65	13	3	2	2	1
0.384	0.639	13	3	2	2	1
0.417	0.651	13	3	2	2	1
0.428	0.659	13	3	2	2	1
0.394	0.642	13	3	2	2	1
0.448	0.666	13	3	2	2	1
0.337	0.625	13	3	2	2	1
0.429	0.648	13	3	2	2	1
0.402	0.65	13	3	2	2	1
0.368	0.618	13	0	2	0	1
0.4	0.635	13	3	2	2	1
0.39	0.643	13	3	2	2	1
0.402	0.652	13	3	2	2	1
0.439	0.653	13	3	2	2	1
0.379	0.646	13	3	2	2	1
0.36	0.629	13	3	2	2	1
0.396	0.646	13	3	2	2	1
0.389	0.652	13	3	2	2	1
0.436	0.664	13	3	2	2	1
0.42	0.64	13	3	2	2	1
0.428	0.656	13	3	2	2	1
0.364	0.625	13	3	2	2	1
0.407	0.648	13	3	2	2	1
0.433	0.677	13	0	2	0	1
0.398	0.638	13	3	2	2	1
0.43	0.643	13	3	2	2	1
0.41	0.666	13	3	2	2	1
0.375	0.645	13	3	2	2	1
0.413	0.672	13	0	2	0	1
0.46	0.664	13	3	2	2	1
0.379	0.638	13	3	2	2	1
0.41	0.647	13	3	2	2	1
0.413	0.649	13	3	2	2	1
0.425	0.65	13	3	2	2	1
0.324	0.611	13	3	2	2	1
0.388	0.634	13	3	2	2	1
0.343	0.624	13	3	2	2	1
0.258	0.499	1	4	1	1	1
0.271	0.487	1	4	1	1	1
0.304	0.517	1	4	1	1	1
0.287	0.482	1	4	1	1	1
0.295	0.466	1	4	1	1	1
0.257	0.497	1	4	1	1	1
0.283	0.501	1	4	1	1	1
0.269	0.483	1	4	1	1	1
0.269	0.497	1	4	1	1	1
0.283	0.499	1	4	1	1	1
0.28	0.479	1	4	1	1	1
0.268	0.514	1	4	1	1	1
0.295	0.499	1	4	1	1	1
0.531	0.625	14	16	2	2	1
0.549	0.63	14	16	2	2	1
0.557	0.583	14	16	2	2	1
0.547	0.551	14	16	2	2	1
0.535	0.635	14	16	2	2	1
0.556	0.568	14	16	2	2	1
0.52	0.642	14	16	2	2	1
0.542	0.61	14	16	2	2	1
0.534	0.628	14	16	2	2	1
0.544	0.638	14	16	2	2	1
0.542	0.593	14	16	2	2	1
0.54	0.602	14	16	2	2	1
0.54	0.642	14	16	2	2	1
0.547	0.536	14	16	2	2	1
0.543	0.612	14	16	2	2	1
0.534	0.589	14	16	2	2	1
0.545	0.654	14	2	2	2	1
0.546	0.627	14	16	2	2	1
0.553	0.565	14	16	2	2	1
0.536	0.573	14	16	2	2	1
0.537	0.615	14	16	2	2	1
0.524	0.687	14	0	2	0	1
0.56	0.534	14	16	2	2	1
0.537	0.613	14	16	2	2	1
0.545	0.565	14	16	2	2	1
0.535	0.598	14	16	2	2	1
0.538	0.588	14	16	2	2	1
0.555	0.546	14	16	2	2	1
0.548	0.612	14	16	2	2	1
0.538	0.642	14	16	2	2	1
0.523	0.631	14	16	2	2	1
0.522	0.655	14	2	2	2	1
0.552	0.579	14	16	2	2	1
0.543	0.579	14	16	2	2	1
0.531	0.62	14	16	2	2	1
0.553	0.616	14	16	2	2	1
0.546	0.61	14	16	2	2	1
0.541	0.619	14	16	2	2	1
0.529	0.648	14	2	2	2	1
0.514	0.62	14	0	2	0	1
0.53	0.647	14	16	2	2	1
0.546	0.628	14	16	2	2	1
0.563	0.538	14	16	2	2	1
0.895	0.713	8	17	2	2	1
0.891	0.731	8	17	2	2	1
0.928	0.666	8	17	2	2	1
0.905	0.704	8	17	2	2	1
0.895	0.739	8	17	2	2	1
0.921	0.721	8	17	2	2	1
0.888	0.738	8	17	2	2	1
0.901	0.743	8	17	2	2	1
0.908	0.704	8	17	2	2	1
0.9	0.715	8	17	2	2	1
0.919	0.663	8	17	2	2	1
0.886	0.717	8	17	2	2	1
0.89	0.732	8	17	2	2	1
0.904	0.724	8	17	2	2	1
0.905	0.707	8	17	2	2	1
0.881	0.749	8	17	2	2	1
0.917	0.692	8	17	2	2	1
0.895	0.725	8	17	2	2	1
0.906	0.697	8	17	2	2	1
0.919	0.685	8	17	2	2	1
0.911	0.69	8	17	2	2	1
0.921	0.709	8	17	2	2	1
0.919	0.717	8	17	2	2	1
0.884	0.76	8	17	2	2	1
0.882	0.739	8	17	2	2	1
0.895	0.719	8	17	2	2	1
0.911	0.698	8	17	2	2	1
0.906	0.708	8	17	2	2	1
0.903	0.715	8	17	2	2	1
0.899	0.709	8	17	2	2	1
0.903	0.68	8	17	2	2	1
0.903	0.69	8	17	2	2	1
0.887	0.755	8	17	2	2	1
0.888	0.746	8	17	2	2	1
0.898	0.688	8	17	2	2	1
0.914	0.685	8	17	2	2	1
0.92	0.678	8	17	2	2	1
0.854	0.8	8	0	2	0	1
0.875	0.785	8	17	2	2	1
0.888	0.71	8	17	2	2	1
0.869	0.775	8	17	2	2	1
0.895	0.718	8	17	2	2	1
0.899	0.716	8	17	2	2	1
0.894	0.707	8	17	2	2	1
0.885	0.719	8	17	2	2	1
0.91	0.71	8	17	2	2	1
0.882	0.757	8	17	2	2	1
0.901	0.731	8	17	2	2	1
0.903	0.712	8	17	2	2	1
0.232	0.882	3	18	1	1	1
0.24	0.894	3	18	1	1	1
0.248	0.9	3	18	1	1	1
0.252	0.89	3	18	1	1	1
0.241	0.9	3	18	1	1	1
0.24	0.891	3	18	1	1	1
0.255	0.888	3	18	1	1	1
0.252	0.897	3	18	1	1	1
0.252	0.874	3	18	1	1	1
0.234	0.905	3	18	1	1	1
0.269	0.907	3	18	1	1	1
0.258	0.893	3	18	1	1	1
0.243	0.895	3	18	1	1	1
0.72	0.459	10	19	2	2	1
0.691	0.439	10	19	2	2	1
0.67	0.411	10	19	2	2	1
0.686	0.41	10	19	2	2	1
0.653	0.39	10	19	2	2	1
0.681	0.426	10	19	2	2	1
0.667	0.414	10	19	2	2	1
0.616	0.373	10	19	2	2	1
0.597	0.336	10	19	2	2	1
0.677	0.411	10	19	2	2	1
0.675	0.422	10	19	2	2	1
0.663	0.389	10	19	2	2	1
0.703	0.44	10	19	2	2	1
0.687	0.415	10	19	2	2	1
0.675	0.401	10	19	2	2	1
0.617	0.362	10	19	2	2	1
0.669	0.428	10	19	2	2	1
0.607	0.354	10	19	2	2	1
0.639	0.389	10	19	2	2	1
0.64	0.385	10	19	2	2	1
0.609	0.359	10	19	2	2	1
0.695	0.427	10	19	2	2	1
0.66	0.407	10	19	2	2	1
0.639	0.379	10	19	2	2	1
0.662	0.403	10	19	2	2	1
0.661	0.402	10	19	2	2	1
0.692	0.444	10	19	2	2	1
0.59	0.357	10	0	2	0	1
0.661	0.394	10	19	2	2	1
0.687	0.441	10	19	2	2	1
0.675	0.426	10	19	2	2	1
0.652	0.409	10	19	2	2	1
0.676	0.413	10	19	2	2	1
0.635	0.385	10	19	2	2	1
0.646	0.388	10	19	2	2	1
0.66	0.408	10	19	2	2	1
0.662	0.402	10	19	2	2	1
0.658	0.402	10	19	2	2	1
0.616	0.359	10	19	2	2	1
0.62	0.369	10	19	2	2	1
0.65	0.396	10	19	2	2	1
0.663	0.414	10	19	2	2	1
0.614	0.349	10	19	2	2	1
0.633	0.375	10	19	2	2	1
0.669	0.404	10	19	2	2	1
0.086	0.776	9	9	2	2	1
0.126	0.808	9	10	2	2	1
0.203	0.801	9	10	2	2	1
0.124	0.791	9	10	2	2	1
0.089	0.795	9	10	2	2	1
0.145	0.802	9	10	2	2	1
0.063	0.793	9	9	2	2	1
0.131	0.79	9	10	2	2	1
0.142	0.788	9	10	2	2	1
0.05	0.796	9	0	2	0	1
0.145	0.803	9	10	2	2	1
0.189	0.791	9	10	2	2	1
0.21	0.786	9	0	2	0	1
0.146	0.787	9	10	2	2	1
0.096	0.8	9	10	2	2	1
0.137	0.792	9	10	2	2	1
0.108	0.805	9	10	2	2	1
0.102	0.788	9	10	2	2	1
0.157	0.79	9	10	2	2	1
0.065	0.792	9	9	2	2	1
0.123	0.791	9	10	2	2	1
0.12	0.796	9	10	2	2	1
0.11	0.779	9	10	2	2	1
0.163	0.789	9	10	2	2	1
0.117	0.802	9	10	2	2	1
0.115	0.796	9	10	2	2	1
0.121	0.8	9	10	2	2	1
0.13	0.791	9	10	2	2	1
0.102	0.789	9	10	2	2	1
0.171	0.788	9	10	2	2	1
0.132	0.789	9	10	2	2	1
0.113	0.804	9	10	2	2	1
0.16	0.787	9	10	2	2	1
0.132	0.787	9	10	2	2	1
0.153	0.792	9	10	2	2	1
0.095	0.81	9	10	2	2	1
0.13	0.782	9	10	2	2	1
0.158	0.789	9	10	2	2	1
0.111	0.78	9	10	2	2	1
0.066	0.801	9	9	2	2	1
0.148	0.794	9	10	2	2	1
0.763	0.392	2	20	1	1	1
0.765	0.395	2	20	1	1	1
0.791	0.384	2	20	1	1	1
0.773	0.376	2	20	1	1	1
0.758	0.364	2	20	1	1	1
0.764	0.407	2	20	1	1	1
0.766	0.398	2	20	1	1	1
0.767	0.402	2	20	1	1	1
0.758	0.378	2	20	1	1	1
0.768	0.384	2	20	1	1	1
0.731	0.381	2	0	1	0	1
0.76	0.401	2	20	1	1	1
0.783	0.372	2	20	1	1	1
0.769	0.409	2	20	1	1	1
0.303	0.832	6	21	1	1	1
0.319	0.84	6	21	1	1	1
0.296	0.844	6	21	1	1	1
0.314	0.854	6	21	1	1	1
0.341	0.857	6	21	1	1	1
0.299	0.853	6	21	1	1	1
0.324	0.836	6	21	1	1	1
0.307	0.833	6	21	1	1	1
0.32	0.83	6	21	1	1	1
0.287	0.849	6	21	1	1	1
0.321	0.85	6	21	1	1	1
0.317	0.832	6	21	1	1	1
0.308	0.85	6	21	1	1	1
0.284	0.837	6	21	1	1	1
0.11	0.683	22	22	2	2	1
0.034	0.873	22	14	2	2	1
0.115	0.685	22	22	2	2	1
0.131	0.679	22	22	2	2	1
0.079	0.755	22	22	2	2	1
0.114	0.719	22	22	2	2	1
0.103	0.732	22	22	2	2	1
0.131	0.67	22	22	2	2	1
0.067	0.779	22	9	2	2	1
0.13	0.661	22	22	2	2	1
0.096	0.724	22	22	2	2	1
0.14	0.629	22	22	2	2	1
0.143	0.615	22	22	2	2	1
0.112	0.695	22	22	2	2	1
0.124	0.665	22	22	2	2	1
0.119	0.658	22	22	2	2	1
0.137	0.667	22	22	2	2	1
0.118	0.654	22	22	2	2	1
0.117	0.698	22	22	2	2	1
0.099	0.715	22	22	2	2	1
0.099	0.721	22	22	2	2	1
0.121	0.68	22	22	2	2	1
0.109	0.694	22	22	2	2	1
0.102	0.711	22	22	2	2	1
0.1	0.722	22	22	2	2	1
0.12	0.697	22	22	2	2	1
0.103	0.718	22	22	2	2	1
0.078	0.747	22	22	2	2	1
0.107	0.709	22	22	2	2	1
0.155	0.603	22	0	2	0	1
0.116	0.675	22	22	2	2	1
0.103	0.716	22	22	2	2	1
0.095	0.726	22	22	2	2	1
0.09	0.726	22	22	2	2	1
0.125	0.668	22	22	2	2	1
0.097	0.691	22	22	2	2	1
0.113	0.7	22	22	2	2	1
0.125	0.684	22	22	2	2	1
0.109	0.691	22	22	2	2	1
0.112	0.7	22	22	2	2	1
0.094	0.736	22	22	2	2	1
0.111	0.718	22	22	2	2	1
0.094	0.718	22	22	2	2	1
0.136	0.638	22	22	2	2	1
0.096	0.724	22	22	2	2	1
0.12	0.682	22	22	2	2	1
0.571	0.455	0	0	0	0	1
0.875	0.543	0	0	0	0	1
0.672	0.261	0	0	0	0	1
0.982	0.005	0	0	0	0	1
0.361	0.48	0	0	0	0	1
0.821	0.835	0	0	0	0	1
0.81	0.339	0	0	0	0	1
0.499	0.609	0	0	0	0	1
0.584	0.395	0	0	0	0	1
0.189	0.47	0	0	0	0	1
0.116	0.784	0	10	0	2	1
0.664	0.452	0	0	0	0	1
0.188	0.484	0	0	0	0	1
0.682	0.075	0	0	0	0	1
0.781	0.938	0	0	0	0	1
0.68	0.183	0	0	0	0	1
0.921	0.874	0	0	0	0	1
0.186	0.972	0	0	0	0	1
0.03	0.935	0	0	0	0	1
0.88	0.206	0	0	0	0	1
0.087	0.43	0	0	0	0	1
0.016	0.408	0	0	0	0	1
0.882	0.566	0	0	0	0	1
0.737	0.637	0	0	0	0	1
0.865	0.931	0	0	0	0	1
0.761	0.315	0	0	0	0	1
0.392	0.051	0	0	0	0	1
0.233	0.185	0	0	0	0	1
0.71	0.316	0	0	0	0	1
0.562	0.815	0	0	0	0	1
0.574	0.62	0	0	0	0	1
0.631	0.543	0	0	0	0	1
0.218	0.847	0	0	0	0	1
0.856	0.857	0	15	0	2	1
0.153	0.158	0	0	0	0	1
0.69	0.564	0	0	0	0	1
0.515	0.868	0	0	0	0	1
0.351	0.625	0	3	0	2	1
0.167	0.751	0	0	0	0	1
0.038	0.316	0	0	0	0	1
0.671	0.413	0	19	0	2	1
0.73	0.603	0	0	0	0	1
0.217	0.928	0	0	0	0	1
0.131	0.533	0	0	0	0	1
0.321	0.601	0	3	0	2	1
0.779	0.59	0	0	0	0	1
0.011	0.477	0	0	0	0	1
0.103	0.435	0	0	0	0	1
0.512	0.908	0	0	0	0	1
0.341	0.009	0	0	0	0	1
0.944	0.995	0	0	0	0	1
0.461	0.779	0	0	0	0	1
0.846	0.27	0	0	0	0	1
0.975	0.326	0	0	0	0	1
0.536	0.097	0	0	0	0	1
0.872	0.086	0	0	0	0	1
0.173	0.161	0	0	0	0	1
0.124	0.348	0	12	0	2	1
0.736	0.47	0	11	0	1	1
0.877	0.089	0	0	0	0	1
0.215	0.912	0	0	0	0	1
0.599	0.168	0	0	0	0	1
0.944	0.172	0	0	0	0	1
0.629	0.954	0	0	0	0	1
0.766	0.371	0	20	0	1	1
0.273	0.043	0	1	0	2	1
0.643	0.41	0	19	0	2	1
0.995	0.378	0	0	0	0	1
0.815	0.552	0	0	0	0	1
0.752	0.186	0	0	0	0	1
0.616	0.306	0	0	0	0	1
0.263	0.618	0	0	0	0	1
0.766	0.658	0	0	0	0	1
0.943	0.476	0	0	0	0	1
0.91	0.319	0	0	0	0	1
0.082	0.242	0	0	0	0	1
0.713	0.317	0	0	0	0	1
0.859	0.489	0	0	0	0	1
0.419	0.306	0	0	0	0	1
0.662	0.613	0	0	0	0	1
0.048	0.578	0	0	0	0	1
[truncated: 53,675 more rows]

## Sheet: Fig. 3d-f
x	y	index	clustering-MIRO	class	pclass	set
0.374	0.581	0	0	0	0	0
0.932	0.184	0	0	0	0	0
0.734	0.191	0	0	0	0	0
0.621	0.253	0	0	0	0	0
0.57	0.135	0	0	0	0	0
0.047	0.451	0	0	0	0	0
0.289	0.782	0	0	0	0	0
0.218	0.812	0	0	0	0	0
0.967	0.892	0	0	0	0	0
0.853	0.556	0	0	0	0	0
0.954	0.868	0	0	0	0	0
0.12	0.776	0	0	0	0	0
0.51	0.436	0	0	0	0	0
0.245	0.934	0	0	0	0	0
0.392	0.495	0	0	0	0	0
0.964	0.806	0	0	0	0	0
0.826	0.723	0	0	0	0	0
0.524	0.882	0	0	0	0	0
0.852	0.926	0	0	0	0	0
0.586	0.44	0	0	0	0	0
0.525	0.447	0	0	0	0	0
0.959	0.383	0	0	0	0	0
0.275	0.657	0	1	0	2	0
0.1	0.487	0	2	0	2	0
0.58	0.17	0	0	0	0	0
0.976	0.838	0	0	0	0	0
0.256	0.347	0	0	0	0	0
0.334	0.953	0	0	0	0	0
0.479	0.28	0	0	0	0	0
0.205	0.832	0	0	0	0	0
0.151	0.83	0	0	0	0	0
0.474	0.588	0	0	0	0	0
0.269	0.695	0	3	0	2	0
0.955	0.953	0	0	0	0	0
0.351	0.611	0	0	0	0	0
0.048	0.572	0	0	0	0	0
0.103	0.761	0	4	0	2	0
0.929	0.364	0	0	0	0	0
0.16	0.742	0	0	0	0	0
0.073	0.607	0	0	0	0	0
0.162	0.189	0	0	0	0	0
0.789	0.507	0	0	0	0	0
0.254	0.9	0	0	0	0	0
0.171	0.793	0	0	0	0	0
0.14	0.769	0	0	0	0	0
0.813	0.185	0	0	0	0	0
0.678	0.855	0	0	0	0	0
0.352	0.688	0	0	0	0	0
0.518	0.689	0	5	0	2	0
0.699	0.222	0	0	0	0	0
0.495	0.883	0	0	0	0	0
0.431	0.962	0	0	0	0	0
0.215	0.066	0	0	0	0	0
0.886	0.775	0	0	0	0	0
0.406	0.741	0	0	0	0	0
0.955	0.06	0	0	0	0	0
0.315	0.307	0	0	0	0	0
0.339	0.066	0	0	0	0	0
0.097	0.365	0	6	0	2	0
0.576	0.572	0	0	0	0	0
0.137	0.062	0	0	0	0	0
0.203	0.744	0	0	0	0	0
0.606	0.212	0	0	0	0	0
0.553	0.559	0	0	0	0	0
0.095	0.577	0	0	0	0	0
0.36	0.809	0	0	0	0	0
0.546	0.037	0	0	0	0	0
0.664	0.376	0	0	0	0	0
0.342	0.12	0	0	0	0	0
0.849	0.172	0	0	0	0	0
0.857	0.133	0	0	0	0	0
0.346	0.644	0	0	0	0	0
0.728	0.37	0	0	0	0	0
0.115	0.97	0	0	0	0	0
0.157	0.664	0	7	0	2	0
0.819	0.46	0	0	0	0	0
0.053	0.342	0	6	0	2	0
0.701	0.38	0	0	0	0	0
0.135	0.372	0	0	0	0	0
0.151	0.625	0	0	0	0	0
0.466	0.833	0	0	0	0	0
0.324	0.556	0	0	0	0	0
0.727	0.077	0	0	0	0	0
0.765	0.359	0	0	0	0	0
0.797	0.853	0	8	0	2	0
0.852	0.482	0	0	0	0	0
0.04	0.862	0	0	0	0	0
0.785	0.296	0	0	0	0	0
0.826	0.949	0	0	0	0	0
0.454	0.94	0	0	0	0	0
0.56	0.47	0	0	0	0	0
0.871	0.535	0	0	0	0	0
0.341	0.424	0	0	0	0	0
0.308	0.688	0	0	0	0	0
0.205	0.102	0	0	0	0	0
0.974	0.545	0	0	0	0	0
0.47	0.419	0	0	0	0	0
0.731	0.596	0	0	0	0	0
0.611	0.166	0	0	0	0	0
0.412	0.913	0	0	0	0	0
0.176	0.071	0	0	0	0	0
0.706	0.107	0	0	0	0	0
0.498	0.199	0	0	0	0	0
0.96	0.677	0	0	0	0	0
0.538	0.693	0	5	0	2	0
0.95	0.478	0	0	0	0	0
0.69	0.804	0	0	0	0	0
0.921	0.144	0	0	0	0	0
0.286	0.169	0	0	0	0	0
0.322	0.23	0	0	0	0	0
0.126	0.896	0	0	0	0	0
0.949	0.408	0	0	0	0	0
0.189	0.915	0	0	0	0	0
0.564	0.674	0	9	0	1	0
0.23	0.448	0	0	0	0	0
0.605	0.521	0	0	0	0	0
0.257	0.861	0	0	0	0	0
0.097	0.429	0	2	0	2	0
0.676	0.202	0	0	0	0	0
0.229	0.13	0	0	0	0	0
0.06	0.286	0	0	0	0	0
0.235	0.206	0	0	0	0	0
0.329	0.157	0	0	0	0	0
0.935	0.77	0	0	0	0	0
0.598	0.663	0	0	0	0	0
0.137	0.607	0	10	0	2	0
0.76	0.111	0	0	0	0	0
0.67	0.463	0	0	0	0	0
0.443	0.741	0	0	0	0	0
0.622	0.806	0	0	0	0	0
0.914	0.058	0	0	0	0	0
0.747	0.051	0	0	0	0	0
0.533	0.404	0	0	0	0	0
0.034	0.487	0	11	0	2	0
0.853	0.847	0	0	0	0	0
0.329	0.528	0	0	0	0	0
0.505	0.856	0	0	0	0	0
0.585	0.629	0	0	0	0	0
0.818	0.782	0	0	0	0	0
0.157	0.412	0	0	0	0	0
0.435	0.711	0	0	0	0	0
0.632	0.682	0	0	0	0	0
0.182	0.711	0	0	0	0	0
0.424	0.05	0	0	0	0	0
0.484	0.779	0	0	0	0	0
0.257	0.414	0	0	0	0	0
0.269	0.548	0	0	0	0	0
0.653	0.97	0	0	0	0	0
0.549	0.646	0	12	0	2	0
0.689	0.345	0	0	0	0	0
0.656	0.87	0	0	0	0	0
0.778	0.079	0	13	0	2	0
0.27	0.193	0	0	0	0	0
0.217	0.189	0	0	0	0	0
0.596	0.543	0	0	0	0	0
0.494	0.813	0	0	0	0	0
0.284	0.909	0	0	0	0	0
0.761	0.91	0	0	0	0	0
0.509	0.263	0	0	0	0	0
0.331	0.776	0	0	0	0	0
0.872	0.358	0	0	0	0	0
0.636	0.536	0	0	0	0	0
0.57	0.752	0	0	0	0	0
0.905	0.378	0	0	0	0	0
0.585	0.593	0	0	0	0	0
0.381	0.848	0	0	0	0	0
0.722	0.808	0	0	0	0	0
0.522	0.552	0	0	0	0	0
0.964	0.166	0	0	0	0	0
0.099	0.393	0	0	0	0	0
0.756	0.83	0	0	0	0	0
0.648	0.122	0	0	0	0	0
0.865	0.393	0	0	0	0	0
0.107	0.254	0	0	0	0	0
0.287	0.952	0	0	0	0	0
0.113	0.282	0	0	0	0	0
0.347	0.84	0	0	0	0	0
0.639	0.429	0	14	0	2	0
0.795	0.718	0	0	0	0	0
0.581	0.272	0	0	0	0	0
0.271	0.269	0	0	0	0	0
0.353	0.494	0	0	0	0	0
0.898	0.169	0	0	0	0	0
0.189	0.177	0	0	0	0	0
0.221	0.88	0	0	0	0	0
0.66	0.226	0	0	0	0	0
0.168	0.878	0	0	0	0	0
0.792	0.94	0	0	0	0	0
0.726	0.273	0	0	0	0	0
0.049	0.955	0	0	0	0	0
0.791	0.214	0	0	0	0	0
0.319	0.03	0	0	0	0	0
0.404	0.123	0	0	0	0	0
0.703	0.838	0	0	0	0	0
0.258	0.973	0	0	0	0	0
0.383	0.761	0	0	0	0	0
0.508	0.347	0	0	0	0	0
0.121	0.936	0	15	0	1	0
0.683	0.638	0	0	0	0	0
0.55	0.952	0	0	0	0	0
0.706	0.96	0	0	0	0	0
0.3	0.244	0	0	0	0	0
0.753	0.708	0	0	0	0	0
0.904	0.035	0	0	0	0	0
0.737	0.868	0	0	0	0	0
0.597	0.799	0	0	0	0	0
0.571	0.409	0	0	0	0	0
0.114	0.651	0	7	0	2	0
0.824	0.304	0	0	0	0	0
0.682	0.937	0	0	0	0	0
0.552	0.281	0	0	0	0	0
0.782	0.679	0	0	0	0	0
0.125	0.4	0	0	0	0	0
0.556	0.38	0	0	0	0	0
0.244	0.484	0	0	0	0	0
0.445	0.083	0	0	0	0	0
0.191	0.868	0	0	0	0	0
0.411	0.668	0	0	0	0	0
0.288	0.617	0	1	0	2	0
0.855	0.744	0	0	0	0	0
0.187	0.581	0	10	0	2	0
0.818	0.487	0	0	0	0	0
0.321	0.26	0	0	0	0	0
0.372	0.661	0	0	0	0	0
0.409	0.609	0	0	0	0	0
0.476	0.088	0	16	0	2	0
0.252	0.795	0	0	0	0	0
0.845	0.804	0	0	0	0	0
0.447	0.597	0	0	0	0	0
0.61	0.074	0	0	0	0	0
0.086	0.032	0	0	0	0	0
0.34	0.907	0	0	0	0	0
0.941	0.558	0	0	0	0	0
0.462	0.897	0	0	0	0	0
0.398	0.978	0	0	0	0	0
0.497	0.561	0	0	0	0	0
0.406	0.875	0	0	0	0	0
0.741	0.143	0	0	0	0	0
0.217	0.585	0	0	0	0	0
0.859	0.314	0	0	0	0	0
0.047	0.827	0	0	0	0	0
0.683	0.302	0	0	0	0	0
0.043	0.307	0	0	0	0	0
0.932	0.456	0	17	0	2	0
0.272	0.589	0	0	0	0	0
0.435	0.568	0	0	0	0	0
0.465	0.717	0	5	0	2	0
0.095	0.625	0	0	0	0	0
0.117	0.743	0	0	0	0	0
0.042	0.058	0	0	0	0	0
0.317	0.714	0	0	0	0	0
0.186	0.61	0	0	0	0	0
0.647	0.318	0	0	0	0	0
0.804	0.1	0	0	0	0	0
0.692	0.241	0	0	0	0	0
0.027	0.27	0	0	0	0	0
0.61	0.292	0	0	0	0	0
0.195	0.898	0	0	0	0	0
0.865	0.494	0	0	0	0	0
0.113	0.092	1	18	1	1	0
0.119	0.072	1	18	1	1	0
0.095	0.081	1	18	1	1	0
0.114	0.074	1	18	1	1	0
0.086	0.099	1	18	1	1	0
0.107	0.077	1	18	1	1	0
0.105	0.076	1	18	1	1	0
0.095	0.082	1	18	1	1	0
0.103	0.081	1	18	1	1	0
0.111	0.084	1	18	1	1	0
0.109	0.094	1	18	1	1	0
0.439	0.225	2	19	1	1	0
0.453	0.213	2	19	1	1	0
0.443	0.222	2	19	1	1	0
0.452	0.222	2	19	1	1	0
0.437	0.241	2	19	1	1	0
0.453	0.23	2	19	1	1	0
0.456	0.213	2	19	1	1	0
0.432	0.225	2	19	1	1	0
0.429	0.221	2	19	1	1	0
0.433	0.23	2	19	1	1	0
0.432	0.217	2	19	1	1	0
0.504	0.938	3	20	1	1	0
0.514	0.938	3	20	1	1	0
0.502	0.939	3	20	1	1	0
0.507	0.937	3	20	1	1	0
0.501	0.954	3	20	1	1	0
0.529	0.941	3	20	1	1	0
0.517	0.953	3	20	1	1	0
0.51	0.924	3	20	1	1	0
0.562	0.33	4	21	1	1	0
0.588	0.321	4	21	1	1	0
0.578	0.333	4	21	1	1	0
0.583	0.321	4	21	1	1	0
0.59	0.326	4	21	1	1	0
0.581	0.329	4	21	1	1	0
0.593	0.33	4	21	1	1	0
0.587	0.332	4	21	1	1	0
0.585	0.326	4	21	1	1	0
0.592	0.329	4	21	1	1	0
0.58	0.344	4	21	1	1	0
0.575	0.335	4	21	1	1	0
0.566	0.328	4	21	1	1	0
0.591	0.313	4	21	1	1	0
0.592	0.319	4	21	1	1	0
0.558	0.337	4	21	1	1	0
0.57	0.326	4	21	1	1	0
0.609	0.316	4	21	1	1	0
0.577	0.332	4	21	1	1	0
0.887	0.224	5	22	1	1	0
0.885	0.209	5	22	1	1	0
0.884	0.196	5	22	1	1	0
0.874	0.215	5	22	1	1	0
0.884	0.217	5	22	1	1	0
0.871	0.235	5	22	1	1	0
0.872	0.213	5	22	1	1	0
0.136	0.935	6	15	1	1	0
0.153	0.937	6	15	1	1	0
0.14	0.929	6	15	1	1	0
0.138	0.94	6	15	1	1	0
0.16	0.928	6	15	1	1	0
0.146	0.933	6	15	1	1	0
0.537	0.235	7	23	1	1	0
0.558	0.242	7	23	1	1	0
0.544	0.223	7	23	1	1	0
0.539	0.222	7	23	1	1	0
0.539	0.223	7	23	1	1	0
0.535	0.232	7	23	1	1	0
0.557	0.235	7	23	1	1	0
0.562	0.246	7	23	1	1	0
0.549	0.22	7	23	1	1	0
0.545	0.239	7	23	1	1	0
0.553	0.235	7	23	1	1	0
0.529	0.233	7	23	1	1	0
0.552	0.227	7	23	1	1	0
0.537	0.237	7	23	1	1	0
0.309	0.386	8	24	1	1	0
0.295	0.386	8	24	1	1	0
0.307	0.388	8	24	1	1	0
0.303	0.361	8	24	1	1	0
0.313	0.362	8	24	1	1	0
0.312	0.377	8	24	1	1	0
0.306	0.365	8	24	1	1	0
0.301	0.392	8	24	1	1	0
0.304	0.378	8	24	1	1	0
0.308	0.366	8	24	1	1	0
0.3	0.376	8	24	1	1	0
0.298	0.371	8	24	1	1	0
0.305	0.382	8	24	1	1	0
0.518	0.743	9	25	1	1	0
0.503	0.731	9	25	1	1	0
0.526	0.724	9	25	1	1	0
0.524	0.753	9	25	1	1	0
0.511	0.736	9	25	1	1	0
0.512	0.747	9	25	1	1	0
0.533	0.759	9	25	1	1	0
0.505	0.744	9	25	1	1	0
0.51	0.742	9	25	1	1	0
0.524	0.745	9	25	1	1	0
0.503	0.749	9	25	1	1	0
0.52	0.743	9	25	1	1	0
0.508	0.752	9	25	1	1	0
0.524	0.624	10	12	1	2	0
0.52	0.622	10	12	1	2	0
0.53	0.619	10	12	1	2	0
0.537	0.629	10	12	1	2	0
0.535	0.622	10	12	1	2	0
0.548	0.624	10	0	1	0	0
0.582	0.701	11	9	1	1	0
0.559	0.703	11	9	1	1	0
0.586	0.696	11	9	1	1	0
0.564	0.684	11	9	1	1	0
0.559	0.721	11	9	1	1	0
0.571	0.695	11	9	1	1	0
0.58	0.71	11	9	1	1	0
0.581	0.7	11	9	1	1	0
0.55	0.697	11	9	1	1	0
0.586	0.701	11	9	1	1	0
0.57	0.712	11	9	1	1	0
0.565	0.709	11	9	1	1	0
0.565	0.707	11	9	1	1	0
0.59	0.682	11	9	1	1	0
0.575	0.687	11	9	1	1	0
0.554	0.704	11	9	1	1	0
0.564	0.694	11	9	1	1	0
0.353	0.078	12	26	1	1	0
0.369	0.093	12	26	1	1	0
0.386	0.093	12	26	1	1	0
0.388	0.091	12	26	1	1	0
0.372	0.089	12	26	1	1	0
0.366	0.085	12	26	1	1	0
0.376	0.087	12	26	1	1	0
0.372	0.08	12	26	1	1	0
0.371	0.086	12	26	1	1	0
0.363	0.105	12	26	1	1	0
0.377	0.088	12	26	1	1	0
0.371	0.08	12	26	1	1	0
0.121	0.488	13	2	1	2	0
0.108	0.515	13	27	1	1	0
0.114	0.508	13	27	1	1	0
0.116	0.518	13	27	1	1	0
0.131	0.52	13	27	1	1	0
0.121	0.507	13	27	1	1	0
0.109	0.503	13	27	1	1	0
0.105	0.52	13	27	1	1	0
0.111	0.501	13	27	1	1	0
0.127	0.509	13	27	1	1	0
0.125	0.499	13	27	1	1	0
0.139	0.501	13	27	1	1	0
0.133	0.5	13	27	1	1	0
0.736	0.301	14	28	1	1	0
0.747	0.314	14	28	1	1	0
0.725	0.319	14	28	1	1	0
0.735	0.309	14	28	1	1	0
0.75	0.301	14	28	1	1	0
0.729	0.315	14	28	1	1	0
0.74	0.314	14	28	1	1	0
0.751	0.305	14	28	1	1	0
0.739	0.319	14	28	1	1	0
0.752	0.321	14	28	1	1	0
0.76	0.295	14	28	1	1	0
0.739	0.314	14	28	1	1	0
0.743	0.315	14	28	1	1	0
0.751	0.3	14	28	1	1	0
0.735	0.301	14	28	1	1	0
0.822	0.625	15	29	1	1	0
0.815	0.594	15	29	1	1	0
0.815	0.608	15	29	1	1	0
0.809	0.609	15	29	1	1	0
0.811	0.598	15	29	1	1	0
0.81	0.591	15	29	1	1	0
0.813	0.607	15	29	1	1	0
0.72	0.495	16	30	1	1	0
0.713	0.495	16	30	1	1	0
0.745	0.479	16	30	1	1	0
0.72	0.501	16	30	1	1	0
0.733	0.497	16	30	1	1	0
0.706	0.528	16	0	1	0	0
0.7	0.498	16	30	1	1	0
0.722	0.508	16	30	1	1	0
0.71	0.483	16	30	1	1	0
0.707	0.491	16	30	1	1	0
0.736	0.478	16	30	1	1	0
0.439	0.647	17	31	1	1	0
0.44	0.616	17	31	1	1	0
0.459	0.632	17	31	1	1	0
0.428	0.627	17	31	1	1	0
0.443	0.637	17	31	1	1	0
0.444	0.649	17	31	1	1	0
0.446	0.636	17	31	1	1	0
0.444	0.63	17	31	1	1	0
0.453	0.642	17	31	1	1	0
0.44	0.635	17	31	1	1	0
0.423	0.638	17	31	1	1	0
0.55	0.586	18	32	1	1	0
0.551	0.598	18	32	1	1	0
0.541	0.594	18	32	1	1	0
0.55	0.598	18	32	1	1	0
0.555	0.591	18	32	1	1	0
0.545	0.589	18	32	1	1	0
0.527	0.611	18	0	1	0	0
0.543	0.601	18	32	1	1	0
0.538	0.603	18	32	1	1	0
0.562	0.597	18	32	1	1	0
0.701	0.436	19	33	1	1	0
0.684	0.428	19	33	1	1	0
0.697	0.424	19	33	1	1	0
0.694	0.43	19	33	1	1	0
0.678	0.413	19	33	1	1	0
0.679	0.429	19	33	1	1	0
0.69	0.438	19	33	1	1	0
0.682	0.419	19	33	1	1	0
0.689	0.42	19	33	1	1	0
0.686	0.421	19	33	1	1	0
0.686	0.403	19	33	1	1	0
0.695	0.423	19	33	1	1	0
0.687	0.406	19	33	1	1	0
0.69	0.411	19	33	1	1	0
0.704	0.43	19	33	1	1	0
0.69	0.406	19	33	1	1	0
0.701	0.425	19	33	1	1	0
0.69	0.438	19	33	1	1	0
0.914	0.922	20	34	1	1	0
0.905	0.898	20	34	1	1	0
0.912	0.912	20	34	1	1	0
0.925	0.909	20	34	1	1	0
0.916	0.902	20	34	1	1	0
0.915	0.885	20	34	1	1	0
0.928	0.917	20	34	1	1	0
0.18	0.464	21	35	1	1	0
0.197	0.466	21	35	1	1	0
0.179	0.452	21	35	1	1	0
0.202	0.441	21	35	1	1	0
0.183	0.466	21	35	1	1	0
0.18	0.444	21	35	1	1	0
0.173	0.446	21	35	1	1	0
0.189	0.437	21	35	1	1	0
0.188	0.454	21	35	1	1	0
0.183	0.464	21	35	1	1	0
0.505	0.487	22	36	1	1	0
0.497	0.489	22	36	1	1	0
0.519	0.483	22	36	1	1	0
0.496	0.503	22	36	1	1	0
0.513	0.497	22	36	1	1	0
0.503	0.482	22	36	1	1	0
0.509	0.468	22	36	1	1	0
0.519	0.492	22	36	1	1	0
0.492	0.489	22	37	1	2	0
0.512	0.499	22	36	1	1	0
0.498	0.502	22	36	1	1	0
0.663	0.568	23	38	1	1	0
0.684	0.589	23	38	1	1	0
0.675	0.599	23	38	1	1	0
0.674	0.587	23	38	1	1	0
0.665	0.587	23	38	1	1	0
0.68	0.575	23	38	1	1	0
0.669	0.587	23	38	1	1	0
0.664	0.596	23	38	1	1	0
0.656	0.57	23	38	1	1	0
0.668	0.569	23	38	1	1	0
0.668	0.578	23	38	1	1	0
0.66	0.58	23	38	1	1	0
0.668	0.582	23	38	1	1	0
0.665	0.604	23	38	1	1	0
0.683	0.576	23	38	1	1	0
0.658	0.575	23	38	1	1	0
0.675	0.582	23	38	1	1	0
0.66	0.571	23	38	1	1	0
0.682	0.578	23	38	1	1	0
0.621	0.963	24	39	1	1	0
0.601	0.981	24	39	1	1	0
0.606	0.947	24	0	1	0	0
0.618	0.981	24	39	1	1	0
0.599	0.968	24	39	1	1	0
0.589	1	24	39	1	1	0
0.627	0.984	24	39	1	1	0
0.6	0.974	24	39	1	1	0
0.596	0.983	24	39	1	1	0
0.609	0.735	25	40	1	1	0
0.617	0.732	25	40	1	1	0
0.604	0.732	25	40	1	1	0
0.615	0.734	25	40	1	1	0
0.611	0.743	25	40	1	1	0
0.623	0.727	25	40	1	1	0
0.606	0.708	25	0	1	0	0
0.617	0.738	25	40	1	1	0
0.624	0.724	25	40	1	1	0
0.615	0.733	25	40	1	1	0
0.62	0.721	25	40	1	1	0
0.628	0.729	25	40	1	1	0
0.906	0.5	26	41	1	1	0
0.9	0.483	26	41	1	1	0
0.886	0.488	26	41	1	1	0
0.898	0.506	26	41	1	1	0
0.914	0.494	26	41	1	1	0
0.882	0.506	26	41	1	1	0
0.901	0.488	26	41	1	1	0
0.927	0.503	26	41	1	1	0
0.912	0.502	26	41	1	1	0
0.906	0.491	26	41	1	1	0
0.655	0.064	27	42	1	1	0
0.672	0.078	27	42	1	1	0
0.662	0.066	27	42	1	1	0
0.684	0.058	27	42	1	1	0
0.67	0.057	27	42	1	1	0
0.677	0.049	27	42	1	1	0
0.685	0.076	27	42	1	1	0
0.685	0.071	27	42	1	1	0
0.657	0.073	27	42	1	1	0
0.659	0.05	27	42	1	1	0
0.666	0.075	27	42	1	1	0
0.673	0.08	27	42	1	1	0
0.67	0.077	27	42	1	1	0
0.681	0.05	27	42	1	1	0
0.669	0.052	27	42	1	1	0
0.683	0.059	27	42	1	1	0
0.308	0.102	28	43	1	1	0
0.312	0.11	28	43	1	1	0
0.296	0.112	28	43	1	1	0
0.311	0.101	28	43	1	1	0
0.29	0.11	28	43	1	1	0
0.295	0.101	28	43	1	1	0
0.281	0.121	28	43	1	1	0
0.297	0.11	28	43	1	1	0
0.308	0.103	28	43	1	1	0
0.301	0.103	28	43	1	1	0
0.283	0.092	28	44	1	2	0
0.302	0.106	28	43	1	1	0
0.29	0.124	28	43	1	1	0
0.296	0.106	28	43	1	1	0
0.302	0.114	28	43	1	1	0
0.312	0.092	28	43	1	1	0
0.285	0.101	28	44	1	2	0
0.292	0.113	28	43	1	1	0
0.31	0.111	28	43	1	1	0
0.293	0.089	28	44	1	2	0
0.06	0.136	29	45	1	1	0
0.052	0.131	29	45	1	1	0
0.057	0.101	29	45	1	1	0
0.049	0.137	29	45	1	1	0
0.056	0.125	29	45	1	1	0
0.053	0.129	29	45	1	1	0
0.055	0.129	29	45	1	1	0
0.061	0.128	29	45	1	1	0
0.051	0.13	29	45	1	1	0
0.04	0.132	29	45	1	1	0
0.049	0.108	29	45	1	1	0
0.047	0.146	29	45	1	1	0
0.567	0.075	30	46	1	1	0
0.579	0.087	30	46	1	1	0
0.58	0.083	30	46	1	1	0
0.58	0.089	30	46	1	1	0
0.587	0.095	30	46	1	1	0
0.568	0.082	30	46	1	1	0
0.585	0.069	30	46	1	1	0
0.573	0.082	30	46	1	1	0
0.571	0.088	30	46	1	1	0
0.566	0.09	30	46	1	1	0
0.574	0.097	30	46	1	1	0
0.576	0.089	30	46	1	1	0
0.591	0.071	30	46	1	1	0
0.563	0.069	30	46	1	1	0
0.566	0.071	30	46	1	1	0
0.58	0.08	30	46	1	1	0
0.034	0.399	31	47	1	1	0
0.036	0.411	31	47	1	1	0
0.038	0.403	31	47	1	1	0
0.055	0.411	31	47	1	1	0
0.041	0.394	31	47	1	1	0
0.046	0.396	31	47	1	1	0
0.044	0.404	31	47	1	1	0
0.064	0.4	31	47	1	1	0
0.06	0.42	31	47	1	1	0
0.06	0.41	31	47	1	1	0
0.051	0.39	31	47	1	1	0
0.045	0.405	31	47	1	1	0
0.052	0.407	31	47	1	1	0
0.067	0.401	31	47	1	1	0
0.03	0.398	31	47	1	1	0
0.054	0.388	31	47	1	1	0
0.037	0.404	31	47	1	1	0
0.04	0.388	31	47	1	1	0
0.037	0.394	31	47	1	1	0
0.061	0.408	31	47	1	1	0
0.059	0.422	31	47	1	1	0
0.045	0.408	31	47	1	1	0
0.475	0.135	32	48	1	1	0
0.462	0.141	32	48	1	1	0
0.468	0.146	32	48	1	1	0
0.476	0.14	32	48	1	1	0
0.479	0.142	32	48	1	1	0
0.468	0.163	32	48	1	1	0
0.484	0.157	32	48	1	1	0
0.466	0.141	32	48	1	1	0
0.494	0.149	32	48	1	1	0
0.493	0.157	32	48	1	1	0
0.485	0.138	32	48	1	1	0
0.496	0.139	32	0	1	0	0
0.499	0.137	32	16	1	2	0
0.466	0.156	32	48	1	1	0
0.476	0.156	32	48	1	1	0
0.548	0.79	33	49	1	1	0
0.549	0.785	33	49	1	1	0
0.54	0.796	33	49	1	1	0
0.535	0.781	33	49	1	1	0
0.537	0.794	33	49	1	1	0
0.545	0.796	33	49	1	1	0
0.542	0.782	33	49	1	1	0
0.543	0.793	33	49	1	1	0
0.546	0.795	33	49	1	1	0
0.131	0.471	34	2	2	2	0
0.162	0.461	34	2	2	2	0
0.127	0.437	34	2	2	2	0
0.134	0.453	34	2	2	2	0
0.106	0.487	34	2	2	2	0
0.083	0.466	34	2	2	2	0
0.087	0.459	34	2	2	2	0
0.098	0.412	34	2	2	2	0
0.107	0.484	34	2	2	2	0
0.151	0.453	34	2	2	2	0
0.138	0.436	34	2	2	2	0
0.135	0.459	34	2	2	2	0
0.123	0.492	34	2	2	2	0
0.136	0.459	34	2	2	2	0
0.13	0.437	34	2	2	2	0
0.149	0.435	34	2	2	2	0
0.089	0.451	34	2	2	2	0
0.15	0.444	34	2	2	2	0
0.1	0.46	34	2	2	2	0
0.132	0.483	34	2	2	2	0
0.106	0.443	34	2	2	2	0
0.124	0.422	34	2	2	2	0
0.13	0.468	34	2	2	2	0
0.104	0.456	34	2	2	2	0
0.076	0.443	34	2	2	2	0
0.103	0.492	34	2	2	2	0
0.156	0.448	34	2	2	2	0
0.131	0.409	34	0	2	0	0
0.125	0.473	34	2	2	2	0
0.098	0.423	34	2	2	2	0
0.117	0.48	34	2	2	2	0
0.101	0.414	34	2	2	2	0
0.129	0.434	34	2	2	2	0
0.09	0.422	34	2	2	2	0
0.108	0.482	34	2	2	2	0
0.11	0.413	34	2	2	2	0
0.153	0.47	34	2	2	2	0
0.139	0.46	34	2	2	2	0
0.093	0.485	34	2	2	2	0
0.155	0.461	34	2	2	2	0
0.096	0.469	34	2	2	2	0
0.09	0.442	34	2	2	2	0
0.116	0.426	34	2	2	2	0
0.089	0.423	34	2	2	2	0
0.078	0.443	34	2	2	2	0
0.138	0.438	34	2	2	2	0
0.092	0.457	34	2	2	2	0
0.104	0.489	34	2	2	2	0
0.133	0.491	34	2	2	2	0
0.159	0.451	34	2	2	2	0
0.097	0.448	34	2	2	2	0
0.137	0.574	35	10	2	2	0
0.163	0.547	35	10	2	2	0
0.19	0.552	35	50	2	2	0
0.176	0.598	35	10	2	2	0
0.177	0.552	35	10	2	2	0
0.114	0.569	35	10	2	2	0
0.135	0.589	35	10	2	2	0
0.167	0.602	35	10	2	2	0
0.174	0.578	35	10	2	2	0
0.151	0.584	35	10	2	2	0
0.171	0.593	35	10	2	2	0
0.148	0.601	35	10	2	2	0
0.121	0.544	35	10	2	2	0
0.122	0.542	35	10	2	2	0
0.112	0.586	35	10	2	2	0
0.107	0.563	35	10	2	2	0
0.132	0.544	35	10	2	2	0
0.13	0.56	35	10	2	2	0
0.188	0.567	35	10	2	2	0
0.109	0.55	35	10	2	2	0
0.159	0.54	35	10	2	2	0
0.161	0.525	35	10	2	2	0
0.171	0.537	35	10	2	2	0
0.166	0.599	35	10	2	2	0
0.17	0.542	35	10	2	2	0
0.19	0.57	35	10	2	2	0
0.161	0.549	35	10	2	2	0
0.149	0.587	35	10	2	2	0
0.123	0.595	35	10	2	2	0
0.109	0.558	35	10	2	2	0
0.143	0.528	35	10	2	2	0
0.117	0.563	35	10	2	2	0
0.141	0.537	35	10	2	2	0
0.174	0.533	35	10	2	2	0
0.133	0.595	35	10	2	2	0
0.18	0.543	35	10	2	2	0
0.164	0.549	35	10	2	2	0
0.117	0.588	35	10	2	2	0
0.166	0.575	35	10	2	2	0
0.181	0.543	35	10	2	2	0
0.123	0.541	35	10	2	2	0
0.142	0.585	35	10	2	2	0
0.937	0.252	36	51	2	2	0
0.952	0.192	36	51	2	2	0
0.972	0.23	36	51	2	2	0
0.988	0.195	36	51	2	2	0
0.941	0.253	36	51	2	2	0
0.957	0.187	36	51	2	2	0
0.931	0.244	36	51	2	2	0
0.962	0.209	36	51	2	2	0
0.943	0.263	36	51	2	2	0
0.937	0.223	36	51	2	2	0
0.923	0.219	36	51	2	2	0
0.972	0.2	36	51	2	2	0
0.925	0.206	36	51	2	2	0
0.94	0.253	36	51	2	2	0
0.913	0.224	36	51	2	2	0
0.923	0.21	36	51	2	2	0
0.989	0.203	36	51	2	2	0
0.988	0.211	36	51	2	2	0
0.925	0.24	36	51	2	2	0
0.917	0.209	36	51	2	2	0
0.932	0.227	36	51	2	2	0
0.945	0.204	36	51	2	2	0
0.985	0.235	36	51	2	2	0
0.989	0.209	36	51	2	2	0
0.956	0.184	36	51	2	2	0
0.949	0.242	36	51	2	2	0
0.979	0.253	36	51	2	2	0
0.925	0.248	36	51	2	2	0
0.918	0.237	36	51	2	2	0
0.975	0.262	36	51	2	2	0
0.931	0.219	36	51	2	2	0
0.956	0.242	36	51	2	2	0
0.942	0.186	36	51	2	2	0
0.982	0.223	36	51	2	2	0
0.963	0.244	36	51	2	2	0
0.94	0.252	36	51	2	2	0
0.934	0.246	36	51	2	2	0
0.943	0.231	36	51	2	2	0
0.99	0.252	36	51	2	2	0
0.961	0.26	36	51	2	2	0
0.922	0.25	36	51	2	2	0
0.974	0.248	36	51	2	2	0
0.933	0.235	36	51	2	2	0
0.926	0.252	36	51	2	2	0
0.937	0.21	36	51	2	2	0
0.985	0.211	36	51	2	2	0
0.957	0.192	36	51	2	2	0
0.939	0.192	36	51	2	2	0
0.943	0.212	36	51	2	2	0
0.973	0.249	36	51	2	2	0
0.947	0.254	36	51	2	2	0
0.961	0.205	36	51	2	2	0
0.958	0.197	36	51	2	2	0
0.965	0.249	36	51	2	2	0
0.951	0.202	36	51	2	2	0
0.971	0.184	36	51	2	2	0
0.952	0.242	36	51	2	2	0
0.926	0.223	36	51	2	2	0
0.964	0.261	36	51	2	2	0
0.925	0.249	36	51	2	2	0
0.983	0.247	36	51	2	2	0
0.974	0.246	36	51	2	2	0
0.918	0.243	36	51	2	2	0
0.96	0.203	36	51	2	2	0
0.949	0.184	36	51	2	2	0
0.943	0.202	36	51	2	2	0
0.961	0.182	36	51	2	2	0
0.981	0.188	36	51	2	2	0
0.511	0.644	37	12	2	2	0
0.477	0.671	37	5	2	2	0
0.476	0.67	37	5	2	2	0
0.524	0.638	37	12	2	2	0
0.517	0.683	37	5	2	2	0
0.515	0.675	37	5	2	2	0
0.505	0.684	37	5	2	2	0
0.493	0.62	37	0	2	0	0
0.472	0.644	37	5	2	2	0
0.479	0.641	37	5	2	2	0
0.529	0.628	37	12	2	2	0
0.502	0.629	37	12	2	2	0
0.513	0.676	37	5	2	2	0
0.475	0.676	37	5	2	2	0
0.535	0.643	37	12	2	2	0
0.516	0.617	37	12	2	2	0
0.495	0.694	37	5	2	2	0
0.549	0.647	37	12	2	2	0
0.537	0.624	37	12	2	2	0
0.472	0.656	37	5	2	2	0
0.542	0.639	37	12	2	2	0
0.496	0.662	37	5	2	2	0
0.522	0.623	37	12	2	2	0
0.534	0.627	37	12	2	2	0
0.52	0.7	37	5	2	2	0
0.479	0.683	37	5	2	2	0
0.492	0.631	37	12	2	2	0
0.508	0.689	37	5	2	2	0
0.492	0.688	37	5	2	2	0
0.538	0.631	37	12	2	2	0
0.505	0.697	37	5	2	2	0
0.504	0.702	37	5	2	2	0
0.539	0.676	37	5	2	2	0
0.538	0.694	37	5	2	2	0
0.489	0.652	37	5	2	2	0
0.521	0.643	37	12	2	2	0
0.516	0.638	37	12	2	2	0
0.502	0.696	37	5	2	2	0
0.541	0.663	37	5	2	2	0
0.529	0.668	37	5	2	2	0
0.539	0.692	37	5	2	2	0
0.53	0.678	37	5	2	2	0
0.517	0.682	37	5	2	2	0
0.489	0.662	37	5	2	2	0
0.517	0.632	37	12	2	2	0
0.539	0.63	37	12	2	2	0
0.026	0.524	38	11	2	2	0
0.053	0.54	38	11	2	2	0
0.076	0.506	38	11	2	2	0
0.078	0.552	38	11	2	2	0
0.061	0.489	38	11	2	2	0
0.039	0.524	38	11	2	2	0
0.104	0.512	38	27	2	1	0
0.06	0.484	38	11	2	2	0
0.022	0.524	38	11	2	2	0
0.037	0.513	38	11	2	2	0
0.034	0.515	38	11	2	2	0
0.059	0.553	38	11	2	2	0
0.017	0.518	38	11	2	2	0
0.056	0.565	38	11	2	2	0
0.058	0.555	38	11	2	2	0
0.048	0.492	38	11	2	2	0
0.087	0.55	38	11	2	2	0
0.053	0.55	38	11	2	2	0
0.081	0.548	38	11	2	2	0
0.037	0.55	38	11	2	2	0
0.082	0.538	38	11	2	2	0
0.077	0.502	38	11	2	2	0
0.025	0.544	38	11	2	2	0
0.034	0.546	38	11	2	2	0
0.029	0.503	38	11	2	2	0
0.07	0.488	38	11	2	2	0
0.041	0.499	38	11	2	2	0
0.031	0.512	38	11	2	2	0
0.046	0.489	38	11	2	2	0
0.07	0.496	38	11	2	2	0
0.055	0.559	38	11	2	2	0
0.05	0.504	38	11	2	2	0
0.043	0.531	38	11	2	2	0
0.092	0.505	38	11	2	2	0
0.044	0.512	38	11	2	2	0
0.041	0.55	38	11	2	2	0
0.026	0.516	38	11	2	2	0
0.037	0.552	38	11	2	2	0
0.08	0.553	38	11	2	2	0
0.04	0.545	38	11	2	2	0
0.062	0.506	38	11	2	2	0
0.042	0.502	38	11	2	2	0
0.036	0.544	38	11	2	2	0
0.039	0.494	38	11	2	2	0
0.021	0.516	38	11	2	2	0
0.091	0.506	38	11	2	2	0
0.098	0.542	38	0	2	0	0
0.016	0.516	38	11	2	2	0
0.057	0.549	38	11	2	2	0
0.07	0.51	38	11	2	2	0
0.021	0.508	38	11	2	2	0
0.062	0.558	38	11	2	2	0
0.055	0.477	38	0	2	0	0
0.04	0.506	38	11	2	2	0
0.129	0.66	39	7	2	2	0
0.099	0.678	39	7	2	2	0
0.096	0.689	39	7	2	2	0
0.149	0.701	39	7	2	2	0
0.116	0.711	39	7	2	2	0
0.112	0.702	39	7	2	2	0
0.171	0.667	39	52	2	2	0
0.125	0.705	39	7	2	2	0
0.168	0.688	39	7	2	2	0
0.176	0.675	39	52	2	2	0
0.165	0.671	39	52	2	2	0
0.113	0.681	39	7	2	2	0
0.139	0.728	39	7	2	2	0
0.107	0.684	39	7	2	2	0
0.154	0.704	39	7	2	2	0
0.105	0.662	39	7	2	2	0
0.168	0.721	39	7	2	2	0
0.148	0.72	39	7	2	2	0
0.129	0.734	39	7	2	2	0
0.175	0.667	39	52	2	2	0
0.162	0.701	39	7	2	2	0
0.147	0.726	39	7	2	2	0
0.13	0.709	39	7	2	2	0
0.104	0.713	39	7	2	2	0
0.162	0.663	39	52	2	2	0
0.1	0.676	39	7	2	2	0
0.111	0.715	39	7	2	2	0
0.172	0.71	39	7	2	2	0
0.17	0.681	39	52	2	2	0
0.114	0.7	39	7	2	2	0
0.142	0.706	39	7	2	2	0
0.117	0.689	39	7	2	2	0
0.12	0.704	39	7	2	2	0
0.116	0.714	39	7	2	2	0
0.109	0.706	39	7	2	2	0
0.131	0.718	39	7	2	2	0
0.124	0.673	39	7	2	2	0
0.104	0.673	39	7	2	2	0
0.17	0.703	39	7	2	2	0
0.109	0.663	39	7	2	2	0
0.138	0.654	39	7	2	2	0
0.139	0.675	39	7	2	2	0
0.167	0.699	39	7	2	2	0
0.137	0.714	39	7	2	2	0
0.142	0.669	39	7	2	2	0
0.128	0.666	39	7	2	2	0
0.094	0.696	39	7	2	2	0
0.11	0.7	39	7	2	2	0
0.173	0.688	39	52	2	2	0
0.096	0.695	39	7	2	2	0
0.117	0.718	39	7	2	2	0
0.125	0.651	39	7	2	2	0
0.099	0.688	39	7	2	2	0
0.164	0.685	39	7	2	2	0
0.167	0.682	39	7	2	2	0
0.18	0.682	39	52	2	2	0
0.163	0.692	39	7	2	2	0
0.098	0.679	39	7	2	2	0
0.158	0.678	39	7	2	2	0
0.178	0.691	39	52	2	2	0
0.118	0.71	39	7	2	2	0
0.098	0.699	39	7	2	2	0
0.109	0.685	39	7	2	2	0
0.15	0.667	39	7	2	2	0
0.128	0.66	39	7	2	2	0
0.137	0.727	39	7	2	2	0
0.109	0.715	39	7	2	2	0
0.159	0.668	39	7	2	2	0
0.148	0.73	39	7	2	2	0
0.098	0.679	39	7	2	2	0
0.798	0.847	40	8	2	2	0
0.798	0.87	40	8	2	2	0
0.84	0.896	40	8	2	2	0
0.796	0.897	40	8	2	2	0
0.846	0.873	40	8	2	2	0
0.788	0.864	40	8	2	2	0
0.818	0.904	40	8	2	2	0
0.795	0.893	40	8	2	2	0
0.834	0.875	40	8	2	2	0
0.842	0.901	40	8	2	2	0
0.84	0.914	40	8	2	2	0
0.797	0.875	40	8	2	2	0
0.838	0.919	40	8	2	2	0
0.786	0.898	40	8	2	2	0
0.779	0.908	40	8	2	2	0
0.808	0.867	40	8	2	2	0
0.777	0.916	40	8	2	2	0
0.774	0.861	40	8	2	2	0
0.791	0.89	40	8	2	2	0
0.796	0.85	40	8	2	2	0
0.786	0.918	40	8	2	2	0
0.829	0.869	40	8	2	2	0
0.824	0.859	40	8	2	2	0
0.848	0.868	40	8	2	2	0
0.765	0.891	40	8	2	2	0
0.841	0.904	40	8	2	2	0
0.832	0.893	40	8	2	2	0
0.816	0.899	40	8	2	2	0
0.839	0.889	40	8	2	2	0
0.82	0.844	40	8	2	2	0
0.813	0.858	40	8	2	2	0
0.796	0.91	40	8	2	2	0
0.8	0.927	40	8	2	2	0
0.815	0.853	40	8	2	2	0
0.8	0.843	40	8	2	2	0
0.781	0.901	40	8	2	2	0
0.794	0.873	40	8	2	2	0
0.789	0.874	40	8	2	2	0
0.842	0.869	40	8	2	2	0
0.782	0.87	40	8	2	2	0
0.789	0.866	40	8	2	2	0
0.804	0.921	40	8	2	2	0
0.81	0.908	40	8	2	2	0
0.794	0.912	40	8	2	2	0
0.788	0.887	40	8	2	2	0
0.853	0.881	40	8	2	2	0
0.795	0.878	40	8	2	2	0
0.796	0.872	40	8	2	2	0
0.844	0.882	40	8	2	2	0
0.798	0.898	40	8	2	2	0
0.82	0.925	40	8	2	2	0
0.768	0.89	40	8	2	2	0
0.776	0.884	40	8	2	2	0
0.805	0.842	40	8	2	2	0
0.842	0.881	40	8	2	2	0
0.767	0.893	40	8	2	2	0
0.806	0.862	40	8	2	2	0
0.779	0.871	40	8	2	2	0
0.774	0.879	40	8	2	2	0
0.814	0.843	40	8	2	2	0
0.782	0.887	40	8	2	2	0
0.818	0.847	40	8	2	2	0
0.305	0.059	41	44	2	2	0
0.284	0.028	41	44	2	2	0
0.256	0.097	41	44	2	2	0
0.275	0.027	41	44	2	2	0
0.265	0.035	41	44	2	2	0
0.257	0.049	41	44	2	2	0
0.266	0.094	41	44	2	2	0
0.232	0.054	41	44	2	2	0
0.253	0.028	41	44	2	2	0
0.26	0.1	41	44	2	2	0
0.281	0.063	41	44	2	2	0
0.23	0.081	41	44	2	2	0
0.287	0.094	41	44	2	2	0
0.234	0.036	41	44	2	2	0
0.222	0.045	41	44	2	2	0
0.293	0.085	41	44	2	2	0
0.254	0.076	41	44	2	2	0
0.274	0.03	41	44	2	2	0
0.265	0.1	41	44	2	2	0
0.259	0.019	41	44	2	2	0
0.248	0.069	41	44	2	2	0
0.266	0.037	41	44	2	2	0
0.288	0.069	41	44	2	2	0
0.287	0.037	41	44	2	2	0
0.271	0.098	41	44	2	2	0
0.261	0.034	41	44	2	2	0
0.247	0.04	41	44	2	2	0
0.246	0.089	41	44	2	2	0
0.243	0.043	41	44	2	2	0
0.222	0.063	41	44	2	2	0
0.249	0.089	41	44	2	2	0
0.249	0.092	41	44	2	2	0
0.273	0.033	41	44	2	2	0
0.273	0.096	41	44	2	2	0
0.245	0.074	41	44	2	2	0
0.267	0.045	41	44	2	2	0
0.291	0.078	41	44	2	2	0
0.263	0.104	41	44	2	2	0
0.273	0.053	41	44	2	2	0
0.258	0.046	41	44	2	2	0
0.25	0.043	41	44	2	2	0
0.281	0.061	41	44	2	2	0
0.25	0.077	41	44	2	2	0
0.26	0.043	41	44	2	2	0
0.241	0.103	41	44	2	2	0
0.275	0.087	41	44	2	2	0
0.28	0.095	41	44	2	2	0
0.248	0.074	41	44	2	2	0
0.253	0.042	41	44	2	2	0
0.235	0.089	41	44	2	2	0
0.238	0.077	41	44	2	2	0
0.294	0.047	41	44	2	2	0
0.275	0.099	41	44	2	2	0
0.295	0.077	41	44	2	2	0
0.236	0.029	41	44	2	2	0
0.28	0.075	41	44	2	2	0
0.254	0.105	41	44	2	2	0
0.244	0.088	41	44	2	2	0
0.259	0.1	41	44	2	2	0
0.283	0.025	41	44	2	2	0
0.244	0.04	41	44	2	2	0
0.265	0.103	41	44	2	2	0
0.221	0.071	41	44	2	2	0
0.248	0.083	41	44	2	2	0
0.233	0.094	41	44	2	2	0
0.221	0.621	42	1	2	2	0
0.261	0.657	42	1	2	2	0
0.236	0.654	42	1	2	2	0
0.288	0.658	42	1	2	2	0
0.288	0.623	42	1	2	2	0
0.281	0.624	42	1	2	2	0
0.26	0.596	42	1	2	2	0
0.258	0.626	42	1	2	2	0
0.261	0.607	42	1	2	2	0
0.287	0.619	42	1	2	2	0
0.263	0.657	42	1	2	2	0
0.234	0.673	42	3	2	2	0
0.25	0.669	42	1	2	2	0
0.255	0.665	42	1	2	2	0
0.264	0.625	42	1	2	2	0
0.243	0.622	42	1	2	2	0
0.291	0.658	42	1	2	2	0
0.259	0.597	42	1	2	2	0
0.244	0.599	42	1	2	2	0
0.261	0.6	42	1	2	2	0
0.279	0.62	42	1	2	2	0
0.238	0.627	42	1	2	2	0
0.276	0.658	42	1	2	2	0
0.274	0.632	42	1	2	2	0
0.269	0.604	42	1	2	2	0
0.286	0.631	42	1	2	2	0
0.241	0.619	42	1	2	2	0
0.291	0.641	42	1	2	2	0
0.274	0.626	42	1	2	2	0
0.285	0.649	42	1	2	2	0
0.27	0.668	42	1	2	2	0
0.258	0.6	42	1	2	2	0
0.274	0.679	42	1	2	2	0
0.268	0.652	42	1	2	2	0
0.261	0.625	42	1	2	2	0
0.267	0.598	42	1	2	2	0
0.21	0.638	42	52	2	2	0
0.214	0.648	42	52	2	2	0
0.218	0.662	42	52	2	2	0
0.231	0.63	42	1	2	2	0
0.272	0.622	42	1	2	2	0
0.258	0.676	42	1	2	2	0
0.247	0.662	42	1	2	2	0
0.234	0.645	42	1	2	2	0
0.262	0.673	42	1	2	2	0
0.264	0.613	42	1	2	2	0
0.27	0.665	42	1	2	2	0
0.225	0.605	42	0	2	0	0
0.239	0.626	42	1	2	2	0
0.215	0.627	42	52	2	2	0
0.214	0.623	42	52	2	2	0
0.217	0.617	42	1	2	2	0
0.24	0.669	42	1	2	2	0
0.28	0.648	42	1	2	2	0
0.271	0.623	42	1	2	2	0
0.264	0.651	42	1	2	2	0
0.284	0.661	42	1	2	2	0
0.709	0.18	43	53	2	2	0
0.706	0.134	43	53	2	2	0
0.691	0.135	43	53	2	2	0
0.697	0.177	43	53	2	2	0
0.71	0.191	43	53	2	2	0
0.664	0.156	43	53	2	2	0
0.676	0.173	43	53	2	2	0
0.679	0.172	43	53	2	2	0
0.648	0.16	43	53	2	2	0
0.722	0.183	43	53	2	2	0
0.709	0.137	43	53	2	2	0
0.665	0.176	43	53	2	2	0
0.693	0.172	43	53	2	2	0
0.704	0.143	43	53	2	2	0
0.704	0.124	43	53	2	2	0
0.708	0.163	43	53	2	2	0
0.704	0.152	43	53	2	2	0
0.692	0.113	43	53	2	2	0
0.714	0.121	43	53	2	2	0
0.656	0.179	43	53	2	2	0
0.711	0.175	43	53	2	2	0
0.713	0.148	43	53	2	2	0
0.666	0.144	43	53	2	2	0
0.702	0.146	43	53	2	2	0
0.701	0.141	43	53	2	2	0
0.653	0.169	43	53	2	2	0
0.717	0.137	43	53	2	2	0
0.709	0.191	43	53	2	2	0
0.682	0.134	43	53	2	2	0
0.712	0.142	43	53	2	2	0
0.656	0.138	43	53	2	2	0
0.69	0.133	43	53	2	2	0
0.651	0.138	43	53	2	2	0
0.687	0.132	43	53	2	2	0
0.708	0.128	43	53	2	2	0
0.721	0.128	43	53	2	2	0
0.657	0.144	43	53	2	2	0
0.723	0.151	43	53	2	2	0
0.714	0.162	43	53	2	2	0
0.714	0.153	43	53	2	2	0
0.677	0.17	43	53	2	2	0
0.684	0.123	43	53	2	2	0
0.663	0.131	43	53	2	2	0
0.671	0.144	43	53	2	2	0
0.663	0.152	43	53	2	2	0
0.67	0.149	43	53	2	2	0
0.689	0.189	43	53	2	2	0
0.675	0.162	43	53	2	2	0
0.662	0.168	43	53	2	2	0
0.655	0.177	43	53	2	2	0
0.662	0.122	43	53	2	2	0
0.711	0.194	43	53	2	2	0
0.708	0.117	43	53	2	2	0
0.72	0.154	43	53	2	2	0
0.651	0.168	43	53	2	2	0
0.674	0.119	43	53	2	2	0
0.722	0.149	43	53	2	2	0
0.714	0.176	43	53	2	2	0
0.679	0.128	43	53	2	2	0
0.668	0.163	43	53	2	2	0
0.684	0.195	43	53	2	2	0
0.665	0.135	43	53	2	2	0
0.707	0.173	43	53	2	2	0
0.706	0.16	43	53	2	2	0
0.726	0.174	43	53	2	2	0
0.697	0.119	43	53	2	2	0
0.646	0.735	44	54	2	2	0
0.683	0.757	44	54	2	2	0
0.685	0.769	44	54	2	2	0
0.658	0.793	44	54	2	2	0
0.614	0.766	44	54	2	2	0
0.629	0.808	44	54	2	2	0
0.659	0.736	44	54	2	2	0
0.667	0.754	44	54	2	2	0
0.68	0.773	44	54	2	2	0
0.62	0.761	44	54	2	2	0
0.643	0.802	44	54	2	2	0
0.671	0.75	44	54	2	2	0
0.638	0.811	44	54	2	2	0
0.64	0.763	44	54	2	2	0
0.676	0.793	44	54	2	2	0
0.66	0.81	44	54	2	2	0
0.638	0.787	44	54	2	2	0
0.685	0.744	44	54	2	2	0
0.627	0.782	44	54	2	2	0
0.626	0.795	44	54	2	2	0
0.624	0.786	44	54	2	2	0
0.627	0.767	44	54	2	2	0
0.676	0.799	44	54	2	2	0
0.646	0.802	44	54	2	2	0
0.673	0.735	44	54	2	2	0
0.659	0.807	44	54	2	2	0
0.632	0.77	44	54	2	2	0
0.641	0.759	44	54	2	2	0
0.68	0.799	44	54	2	2	0
0.641	0.816	44	54	2	2	0
0.636	0.783	44	54	2	2	0
0.655	0.744	44	54	2	2	0
0.619	0.79	44	54	2	2	0
0.623	0.797	44	54	2	2	0
0.619	0.766	44	54	2	2	0
0.623	0.766	44	54	2	2	0
0.67	0.805	44	54	2	2	0
0.632	0.806	44	54	2	2	0
0.65	0.806	44	54	2	2	0
0.618	0.748	44	40	2	1	0
0.614	0.756	44	54	2	2	0
0.668	0.742	44	54	2	2	0
0.697	0.767	44	54	2	2	0
0.61	0.766	44	54	2	2	0
0.659	0.814	44	54	2	2	0
0.631	0.794	44	54	2	2	0
0.664	0.743	44	54	2	2	0
0.639	0.745	44	54	2	2	0
0.662	0.803	44	54	2	2	0
0.65	0.805	44	54	2	2	0
0.649	0.752	44	54	2	2	0
0.26	0.474	45	55	2	2	0
0.325	0.45	45	55	2	2	0
0.276	0.469	45	55	2	2	0
0.317	0.494	45	55	2	2	0
0.269	0.486	45	55	2	2	0
0.33	0.426	45	55	2	2	0
0.309	0.469	45	55	2	2	0
0.28	0.441	45	55	2	2	0
0.272	0.463	45	55	2	2	0
0.278	0.48	45	55	2	2	0
0.322	0.445	45	55	2	2	0
0.276	0.455	45	55	2	2	0
0.336	0.434	45	55	2	2	0
0.275	0.483	45	55	2	2	0
0.274	0.481	45	55	2	2	0
0.272	0.422	45	55	2	2	0
0.295	0.494	45	55	2	2	0
0.299	0.415	45	55	2	2	0
0.311	0.483	45	55	2	2	0
0.272	0.489	45	55	2	2	0
0.28	0.485	45	55	2	2	0
0.277	0.462	45	55	2	2	0
0.323	0.454	45	55	2	2	0
0.315	0.422	45	55	2	2	0
0.333	0.472	45	55	2	2	0
0.268	0.478	45	55	2	2	0
0.313	0.485	45	55	2	2	0
0.282	0.479	45	55	2	2	0
0.304	0.443	45	55	2	2	0
0.293	0.487	45	55	2	2	0
0.269	0.449	45	55	2	2	0
0.326	0.48	45	55	2	2	0
0.303	0.428	45	55	2	2	0
0.263	0.45	45	55	2	2	0
0.281	0.432	45	55	2	2	0
0.283	0.465	45	55	2	2	0
0.299	0.439	45	55	2	2	0
0.279	0.46	45	55	2	2	0
0.279	0.423	45	55	2	2	0
0.283	0.422	45	55	2	2	0
0.329	0.477	45	55	2	2	0
0.265	0.445	45	55	2	2	0
0.31	0.449	45	55	2	2	0
0.333	0.441	45	55	2	2	0
0.3	0.488	45	55	2	2	0
0.267	0.453	45	55	2	2	0
0.314	0.471	45	55	2	2	0
0.273	0.491	45	55	2	2	0
0.293	0.484	45	55	2	2	0
0.336	0.475	45	55	2	2	0
0.277	0.487	45	55	2	2	0
0.258	0.463	45	55	2	2	0
0.28	0.449	45	55	2	2	0
0.329	0.477	45	55	2	2	0
0.339	0.447	45	55	2	2	0
0.271	0.462	45	55	2	2	0
0.269	0.473	45	55	2	2	0
0.315	0.429	45	55	2	2	0
0.273	0.483	45	55	2	2	0
0.279	0.468	45	55	2	2	0
0.287	0.443	45	55	2	2	0
0.311	0.485	45	55	2	2	0
0.267	0.428	45	55	2	2	0
0.596	0.814	46	56	2	2	0
0.598	0.874	46	56	2	2	0
0.563	0.819	46	56	2	2	0
0.609	0.858	46	56	2	2	0
0.574	0.871	46	56	2	2	0
0.558	0.817	46	56	2	2	0
0.578	0.877	46	56	2	2	0
0.59	0.88	46	56	2	2	0
0.587	0.868	46	56	2	2	0
0.566	0.806	46	56	2	2	0
0.586	0.834	46	56	2	2	0
0.578	0.824	46	56	2	2	0
0.611	0.86	46	56	2	2	0
0.588	0.828	46	56	2	2	0
0.582	0.835	46	56	2	2	0
0.589	0.874	46	56	2	2	0
0.574	0.831	46	56	2	2	0
0.555	0.872	46	56	2	2	0
0.592	0.85	46	56	2	2	0
0.55	0.834	46	56	2	2	0
0.561	0.887	46	56	2	2	0
0.607	0.826	46	56	2	2	0
0.565	0.874	46	56	2	2	0
0.58	0.829	46	56	2	2	0
0.557	0.821	46	56	2	2	0
0.546	0.87	46	56	2	2	0
0.529	0.835	46	56	2	2	0
0.59	0.888	46	56	2	2	0
0.601	0.847	46	56	2	2	0
0.548	0.868	46	56	2	2	0
0.595	0.836	46	56	2	2	0
0.601	0.869	46	56	2	2	0
0.585	0.82	46	56	2	2	0
0.609	0.869	46	56	2	2	0
0.545	0.859	46	56	2	2	0
0.542	0.818	46	56	2	2	0
0.527	0.847	46	56	2	2	0
0.566	0.89	46	56	2	2	0
0.546	0.813	46	56	2	2	0
0.573	0.871	46	56	2	2	0
0.527	0.856	46	56	2	2	0
0.604	0.874	46	56	2	2	0
0.549	0.86	46	56	2	2	0
0.566	0.83	46	56	2	2	0
0.566	0.868	46	56	2	2	0
0.552	0.825	46	56	2	2	0
0.538	0.836	46	56	2	2	0
0.586	0.815	46	56	2	2	0
0.553	0.886	46	56	2	2	0
0.599	0.875	46	56	2	2	0
0.535	0.844	46	56	2	2	0
0.593	0.877	46	56	2	2	0
0.547	0.877	46	56	2	2	0
0.587	0.89	46	56	2	2	0
0.597	0.885	46	56	2	2	0
0.55	0.82	46	56	2	2	0
0.551	0.884	46	56	2	2	0
0.587	0.89	46	56	2	2	0
0.588	0.883	46	56	2	2	0
0.545	0.825	46	56	2	2	0
0.581	0.872	46	56	2	2	0
0.562	0.878	46	56	2	2	0
0.534	0.837	46	56	2	2	0
0.537	0.864	46	56	2	2	0
0.588	0.82	46	56	2	2	0
0.573	0.877	46	56	2	2	0
0.577	0.826	46	56	2	2	0
0.574	0.807	46	56	2	2	0
0.553	0.851	46	56	2	2	0
0.888	0.827	47	57	2	2	0
0.881	0.796	47	57	2	2	0
0.882	0.837	47	57	2	2	0
0.901	0.873	47	57	2	2	0
0.887	0.854	47	57	2	2	0
0.935	0.822	47	57	2	2	0
0.889	0.852	47	57	2	2	0
0.92	0.835	47	57	2	2	0
0.922	0.821	47	57	2	2	0
0.908	0.798	47	57	2	2	0
0.918	0.796	47	57	2	2	0
0.938	0.851	47	57	2	2	0
0.878	0.836	47	57	2	2	0
0.907	0.859	47	57	2	2	0
0.925	0.852	47	57	2	2	0
0.887	0.798	47	57	2	2	0
0.869	0.815	47	57	2	2	0
0.934	0.851	47	57	2	2	0
0.899	0.869	47	57	2	2	0
0.917	0.871	47	57	2	2	0
0.874	0.845	47	57	2	2	0
0.887	0.831	47	57	2	2	0
0.878	0.8	47	57	2	2	0
0.894	0.85	47	57	2	2	0
0.869	0.827	47	57	2	2	0
0.894	0.799	47	57	2	2	0
0.939	0.818	47	57	2	2	0
0.892	0.816	47	57	2	2	0
0.876	0.82	47	57	2	2	0
0.908	0.847	47	57	2	2	0
0.928	0.798	47	57	2	2	0
0.942	0.852	47	57	2	2	0
0.931	0.852	47	57	2	2	0
0.938	0.841	47	57	2	2	0
0.875	0.806	47	57	2	2	0
0.935	0.836	47	57	2	2	0
0.875	0.805	47	57	2	2	0
0.917	0.791	47	57	2	2	0
0.923	0.824	47	57	2	2	0
0.876	0.812	47	57	2	2	0
0.933	0.805	47	57	2	2	0
0.864	0.852	47	0	2	0	0
0.927	0.854	47	57	2	2	0
0.935	0.803	47	57	2	2	0
0.878	0.864	47	57	2	2	0
0.911	0.862	47	57	2	2	0
0.94	0.848	47	57	2	2	0
0.872	0.838	47	57	2	2	0
0.925	0.803	47	57	2	2	0
0.876	0.836	47	57	2	2	0
0.883	0.867	47	57	2	2	0
0.896	0.803	47	57	2	2	0
0.918	0.844	47	57	2	2	0
0.875	0.84	47	57	2	2	0
0.935	0.827	47	57	2	2	0
0.919	0.8	47	57	2	2	0
0.93	0.863	47	57	2	2	0
0.891	0.819	47	57	2	2	0
0.879	0.806	47	57	2	2	0
0.878	0.868	47	57	2	2	0
0.944	0.836	47	57	2	2	0
0.891	0.818	47	57	2	2	0
0.921	0.821	47	57	2	2	0
0.935	0.803	47	57	2	2	0
0.934	0.814	47	57	2	2	0
0.88	0.871	47	0	2	0	0
0.895	0.871	47	57	2	2	0
0.592	0.426	48	14	2	2	0
0.603	0.428	48	14	2	2	0
0.582	0.373	48	14	2	2	0
0.597	0.359	48	14	2	2	0
0.614	0.409	48	14	2	2	0
0.615	0.368	48	14	2	2	0
0.632	0.373	48	14	2	2	0
0.617	0.427	48	14	2	2	0
0.646	0.375	48	14	2	2	0
0.661	0.392	48	14	2	2	0
0.648	0.386	48	14	2	2	0
0.639	0.426	48	14	2	2	0
0.632	0.378	48	14	2	2	0
0.634	0.431	48	14	2	2	0
0.606	0.352	48	14	2	2	0
0.646	0.407	48	14	2	2	0
0.638	0.397	48	14	2	2	0
0.582	0.394	48	14	2	2	0
0.617	0.419	48	14	2	2	0
0.624	0.422	48	14	2	2	0
0.623	0.417	48	14	2	2	0
0.649	0.412	48	14	2	2	0
0.637	0.413	48	14	2	2	0
0.58	0.379	48	14	2	2	0
0.602	0.405	48	14	2	2	0
0.594	0.378	48	14	2	2	0
0.661	0.401	48	14	2	2	0
0.61	0.373	48	14	2	2	0
0.625	0.411	48	14	2	2	0
0.62	0.411	48	14	2	2	0
0.641	0.376	48	14	2	2	0
0.606	0.356	48	14	2	2	0
0.663	0.399	48	14	2	2	0
0.615	0.421	48	14	2	2	0
0.641	0.41	48	14	2	2	0
0.605	0.365	48	14	2	2	0
0.661	0.407	48	14	2	2	0
0.654	0.401	48	14	2	2	0
0.6	0.431	48	14	2	2	0
0.658	0.408	48	14	2	2	0
0.59	0.403	48	14	2	2	0
0.626	0.354	48	14	2	2	0
0.636	0.39	48	14	2	2	0
0.646	0.422	48	14	2	2	0
0.648	0.396	48	14	2	2	0
0.642	0.4	48	14	2	2	0
0.602	0.356	48	14	2	2	0
0.6	0.424	48	14	2	2	0
0.639	0.387	48	14	2	2	0
0.591	0.362	48	14	2	2	0
0.652	0.368	48	14	2	2	0
0.623	0.349	48	14	2	2	0
0.659	0.373	48	14	2	2	0
0.65	0.392	48	14	2	2	0
0.579	0.385	48	14	2	2	0
0.598	0.395	48	14	2	2	0
0.607	0.402	48	14	2	2	0
0.611	0.377	48	14	2	2	0
0.634	0.352	48	14	2	2	0
0.612	0.348	48	14	2	2	0
0.609	0.412	48	14	2	2	0
0.606	0.417	48	14	2	2	0
0.601	0.358	48	14	2	2	0
0.644	0.394	48	14	2	2	0
0.617	0.353	48	14	2	2	0
0.64	0.415	48	14	2	2	0
0.601	0.421	48	14	2	2	0
0.588	0.401	48	14	2	2	0
0.612	0.427	48	14	2	2	0
0.216	0.694	49	3	2	2	0
0.2	0.692	49	52	2	2	0
0.167	0.648	49	52	2	2	0
0.184	0.651	49	52	2	2	0
0.191	0.673	49	52	2	2	0
0.18	0.633	49	52	2	2	0
0.227	0.65	49	1	2	2	0
0.209	0.636	49	52	2	2	0
0.213	0.648	49	52	2	2	0
0.189	0.616	49	52	2	2	0
0.224	0.679	49	3	2	2	0
0.218	0.622	49	1	2	2	0
0.158	0.667	49	7	2	2	0
0.189	0.7	49	52	2	2	0
0.23	0.684	49	3	2	2	0
0.162	0.681	49	7	2	2	0
0.229	0.665	49	0	2	0	0
0.23	0.675	49	3	2	2	0
0.23	0.667	49	0	2	0	0
0.176	0.623	49	52	2	2	0
0.174	0.622	49	52	2	2	0
0.171	0.652	49	52	2	2	0
0.169	0.648	49	52	2	2	0
0.189	0.642	49	52	2	2	0
0.17	0.643	49	52	2	2	0
0.239	0.66	49	1	2	2	0
0.202	0.627	49	52	2	2	0
0.222	0.633	49	1	2	2	0
0.204	0.692	49	52	2	2	0
0.216	0.673	49	52	2	2	0
0.205	0.627	49	52	2	2	0
0.217	0.644	49	52	2	2	0
0.164	0.676	49	7	2	2	0
0.193	0.634	49	52	2	2	0
0.236	0.659	49	1	2	2	0
0.167	0.65	49	52	2	2	0
0.208	0.623	49	52	2	2	0
0.235	0.676	49	3	2	2	0
0.184	0.642	49	52	2	2	0
0.219	0.653	49	52	2	2	0
0.202	0.68	49	52	2	2	0
0.196	0.633	49	52	2	2	0
0.223	0.694	49	3	2	2	0
0.215	0.624	49	52	2	2	0
0.199	0.677	49	52	2	2	0
0.177	0.686	49	52	2	2	0
0.221	0.679	49	52	2	2	0
0.161	0.648	49	52	2	2	0
0.159	0.669	49	7	2	2	0
0.213	0.692	49	3	2	2	0
0.194	0.682	49	52	2	2	0
0.165	0.661	49	52	2	2	0
0.197	0.693	49	52	2	2	0
0.195	0.643	49	52	2	2	0
0.202	0.63	49	52	2	2	0
0.162	0.671	49	7	2	2	0
0.18	0.632	49	52	2	2	0
0.223	0.682	49	3	2	2	0
0.185	0.626	49	52	2	2	0
0.237	0.636	49	1	2	2	0
0.185	0.693	49	52	2	2	0
0.208	0.68	49	52	2	2	0
0.228	0.645	49	1	2	2	0
0.204	0.636	49	52	2	2	0
0.211	0.617	49	52	2	2	0
0.16	0.668	49	7	2	2	0
0.224	0.676	49	52	2	2	0
0.178	0.644	49	52	2	2	0
0.231	0.662	49	1	2	2	0
0.211	0.667	49	52	2	2	0
0.188	0.677	49	52	2	2	0
0.22	0.625	49	1	2	2	0
0.187	0.631	49	52	2	2	0
0.186	0.636	49	52	2	2	0
0.207	0.622	49	52	2	2	0
0.173	0.656	49	52	2	2	0
0.21	0.644	49	52	2	2	0
0.209	0.621	49	52	2	2	0
0.154	0.385	50	58	2	2	0
0.156	0.38	50	58	2	2	0
0.183	0.37	50	58	2	2	0
0.176	0.387	50	58	2	2	0
0.165	0.367	50	58	2	2	0
0.166	0.33	50	58	2	2	0
0.151	0.35	50	58	2	2	0
0.207	0.353	50	58	2	2	0
0.186	0.334	50	58	2	2	0
0.176	0.332	50	58	2	2	0
0.213	0.336	50	58	2	2	0
0.184	0.335	50	58	2	2	0
0.213	0.372	50	58	2	2	0
0.2	0.351	50	58	2	2	0
0.164	0.361	50	58	2	2	0
0.181	0.321	50	58	2	2	0
0.152	0.325	50	58	2	2	0
0.183	0.32	50	58	2	2	0
0.175	0.387	50	58	2	2	0
0.179	0.324	50	58	2	2	0
0.173	0.332	50	58	2	2	0
0.163	0.37	50	58	2	2	0
0.156	0.379	50	58	2	2	0
0.155	0.37	50	58	2	2	0
0.161	0.355	50	58	2	2	0
0.135	0.353	50	58	2	2	0
0.204	0.346	50	58	2	2	0
0.17	0.366	50	58	2	2	0
0.166	0.315	50	0	2	0	0
0.214	0.325	50	58	2	2	0
0.207	0.379	50	58	2	2	0
0.197	0.32	50	58	2	2	0
0.217	0.368	50	58	2	2	0
0.169	0.31	50	59	2	2	0
0.137	0.353	50	58	2	2	0
0.151	0.357	50	58	2	2	0
0.21	0.361	50	58	2	2	0
0.152	0.367	50	58	2	2	0
0.203	0.317	50	58	2	2	0
0.155	0.333	50	58	2	2	0
0.19	0.315	50	59	2	2	0
0.146	0.373	50	58	2	2	0
0.137	0.367	50	58	2	2	0
0.148	0.346	50	58	2	2	0
0.179	0.321	50	58	2	2	0
0.147	0.368	50	58	2	2	0
0.211	0.332	50	58	2	2	0
0.161	0.377	50	58	2	2	0
0.148	0.381	50	58	2	2	0
0.209	0.373	50	58	2	2	0
0.202	0.373	50	58	2	2	0
0.184	0.334	50	58	2	2	0
0.21	0.325	50	58	2	2	0
0.217	0.34	50	58	2	2	0
0.172	0.363	50	58	2	2	0
0.157	0.34	50	58	2	2	0
0.155	0.367	50	58	2	2	0
0.178	0.322	50	58	2	2	0
0.153	0.362	50	58	2	2	0
0.191	0.328	50	58	2	2	0
0.166	0.371	50	58	2	2	0
0.138	0.333	50	58	2	2	0
0.152	0.321	50	58	2	2	0
0.153	0.324	50	58	2	2	0
0.192	0.356	50	58	2	2	0
0.179	0.324	50	58	2	2	0
0.16	0.345	50	58	2	2	0
0.156	0.347	50	58	2	2	0
0.152	0.38	50	58	2	2	0
0.19	0.116	51	60	2	2	0
0.179	0.109	51	60	2	2	0
0.178	0.117	51	60	2	2	0
0.192	0.103	51	60	2	2	0
0.148	0.143	51	60	2	2	0
0.151	0.099	51	60	2	2	0
0.125	0.105	51	60	2	2	0
0.191	0.122	51	60	2	2	0
0.165	0.095	51	60	2	2	0
0.195	0.136	51	60	2	2	0
0.2	0.106	51	60	2	2	0
0.125	0.104	51	60	2	2	0
0.133	0.134	51	60	2	2	0
0.134	0.156	51	0	2	0	0
0.16	0.096	51	60	2	2	0
0.189	0.112	51	60	2	2	0
0.188	0.108	51	60	2	2	0
0.128	0.109	51	60	2	2	0
0.157	0.155	51	60	2	2	0
0.121	0.115	51	60	2	2	0
0.184	0.106	51	60	2	2	0
0.115	0.123	51	60	2	2	0
0.138	0.134	51	60	2	2	0
0.186	0.097	51	60	2	2	0
0.168	0.092	51	60	2	2	0
0.13	0.138	51	60	2	2	0
0.193	0.117	51	60	2	2	0
0.168	0.153	51	60	2	2	0
0.125	0.104	51	60	2	2	0
0.165	0.163	51	60	2	2	0
0.172	0.109	51	60	2	2	0
0.133	0.089	51	60	2	2	0
0.121	0.11	51	60	2	2	0
0.182	0.096	51	60	2	2	0
0.163	0.082	51	60	2	2	0
0.176	0.111	51	60	2	2	0
0.179	0.099	51	60	2	2	0
0.164	0.139	51	60	2	2	0
0.188	0.095	51	60	2	2	0
0.162	0.104	51	60	2	2	0
0.203	0.13	51	60	2	2	0
0.182	0.126	51	60	2	2	0
0.159	0.16	51	60	2	2	0
0.198	0.121	51	60	2	2	0
0.168	0.15	51	60	2	2	0
0.151	0.082	51	60	2	2	0
0.148	0.159	51	60	2	2	0
0.189	0.101	51	60	2	2	0
0.171	0.132	51	60	2	2	0
0.136	0.136	51	60	2	2	0
0.121	0.132	51	60	2	2	0
0.146	0.105	51	60	2	2	0
0.137	0.122	51	60	2	2	0
0.183	0.12	51	60	2	2	0
0.178	0.092	51	60	2	2	0
0.163	0.078	51	60	2	2	0
0.185	0.115	51	60	2	2	0
0.13	0.871	52	61	2	2	0
0.109	0.815	52	61	2	2	0
0.125	0.828	52	61	2	2	0
0.086	0.809	52	4	2	2	0
0.083	0.817	52	0	2	0	0
0.096	0.876	52	61	2	2	0
0.079	0.83	52	61	2	2	0
0.133	0.84	52	61	2	2	0
0.097	0.885	52	61	2	2	0
0.101	0.89	52	61	2	2	0
0.085	0.849	52	61	2	2	0
0.113	0.861	52	61	2	2	0
0.131	0.823	52	61	2	2	0
0.092	0.806	52	4	2	2	0
0.106	0.889	52	61	2	2	0
0.097	0.816	52	61	2	2	0
0.105	0.89	52	61	2	2	0
0.121	0.876	52	61	2	2	0
0.118	0.811	52	61	2	2	0
0.066	0.828	52	61	2	2	0
0.126	0.877	52	61	2	2	0
0.127	0.81	52	61	2	2	0
0.12	0.836	52	61	2	2	0
0.076	0.843	52	61	2	2	0
0.109	0.87	52	61	2	2	0
0.08	0.811	52	4	2	2	0
0.131	0.861	52	61	2	2	0
0.13	0.856	52	61	2	2	0
0.089	0.834	52	61	2	2	0
0.078	0.824	52	61	2	2	0
0.109	0.812	52	61	2	2	0
0.119	0.867	52	61	2	2	0
0.107	0.821	52	61	2	2	0
0.063	0.833	52	61	2	2	0
0.125	0.85	52	61	2	2	0
0.075	0.855	52	61	2	2	0
0.102	0.882	52	61	2	2	0
0.065	0.866	52	61	2	2	0
0.136	0.858	52	61	2	2	0
0.073	0.834	52	61	2	2	0
0.081	0.821	52	61	2	2	0
0.113	0.81	52	61	2	2	0
0.118	0.851	52	61	2	2	0
0.073	0.815	52	4	2	2	0
0.134	0.872	52	61	2	2	0
0.121	0.809	52	61	2	2	0
0.14	0.824	52	61	2	2	0
0.142	0.83	52	61	2	2	0
0.105	0.877	52	61	2	2	0
0.12	0.862	52	61	2	2	0
0.117	0.859	52	61	2	2	0
0.096	0.877	52	61	2	2	0
0.11	0.805	52	61	2	2	0
0.606	0.503	53	62	2	2	0
0.656	0.486	53	62	2	2	0
0.611	0.51	53	62	2	2	0
0.593	0.478	53	62	2	2	0
0.605	0.504	53	62	2	2	0
0.596	0.51	53	62	2	2	0
0.637	0.47	53	62	2	2	0
0.577	0.465	53	62	2	2	0
0.597	0.504	53	62	2	2	0
0.649	0.451	53	62	2	2	0
0.608	0.437	53	14	2	2	0
0.638	0.454	53	62	2	2	0
0.596	0.502	53	62	2	2	0
0.629	0.505	53	62	2	2	0
0.66	0.486	53	62	2	2	0
0.626	0.433	53	14	2	2	0
0.607	0.505	53	62	2	2	0
0.632	0.457	53	62	2	2	0
0.601	0.514	53	62	2	2	0
0.618	0.5	53	62	2	2	0
0.649	0.449	53	62	2	2	0
0.63	0.484	53	62	2	2	0
0.649	0.491	53	62	2	2	0
0.58	0.498	53	62	2	2	0
0.626	0.461	53	62	2	2	0
0.581	0.497	53	62	2	2	0
0.623	0.494	53	62	2	2	0
0.598	0.48	53	62	2	2	0
0.634	0.454	53	62	2	2	0
0.625	0.459	53	62	2	2	0
0.633	0.451	53	62	2	2	0
0.631	0.496	53	62	2	2	0
0.623	0.446	53	62	2	2	0
0.61	0.511	53	62	2	2	0
0.634	0.457	53	62	2	2	0
0.608	0.495	53	62	2	2	0
0.639	0.512	53	62	2	2	0
0.657	0.46	53	62	2	2	0
0.65	0.499	53	62	2	2	0
0.622	0.437	53	14	2	2	0
0.645	0.507	53	62	2	2	0
0.628	0.463	53	62	2	2	0
0.611	0.497	53	62	2	2	0
0.63	0.512	53	62	2	2	0
0.632	0.499	53	62	2	2	0
0.642	0.464	53	62	2	2	0
0.636	0.502	53	62	2	2	0
0.593	0.467	53	62	2	2	0
0.595	0.469	53	62	2	2	0
0.645	0.5	53	62	2	2	0
0.582	0.478	53	62	2	2	0
0.576	0.462	53	62	2	2	0
0.616	0.439	53	0	2	0	0
0.596	0.471	53	62	2	2	0
0.637	0.45	53	62	2	2	0
0.64	0.463	53	62	2	2	0
0.596	0.502	53	62	2	2	0
0.642	0.47	53	62	2	2	0
0.61	0.51	53	62	2	2	0
0.633	0.498	53	62	2	2	0
0.657	0.453	53	62	2	2	0
0.597	0.493	53	62	2	2	0
0.614	0.443	53	62	2	2	0
0.622	0.456	53	62	2	2	0
0.637	0.465	53	62	2	2	0
0.64	0.456	53	62	2	2	0
0.602	0.491	53	62	2	2	0
0.604	0.462	53	62	2	2	0
0.608	0.446	53	62	2	2	0
0.646	0.45	53	62	2	2	0
0.642	0.488	53	62	2	2	0
0.634	0.44	53	62	2	2	0
0.618	0.451	53	62	2	2	0
0.658	0.487	53	62	2	2	0
0.055	0.33	54	6	2	2	0
0.06	0.305	54	6	2	2	0
0.103	0.346	54	6	2	2	0
0.066	0.361	54	6	2	2	0
0.092	0.356	54	6	2	2	0
0.081	0.342	54	6	2	2	0
0.062	0.314	54	6	2	2	0
0.109	0.294	54	6	2	2	0
0.116	0.334	54	6	2	2	0
0.055	0.347	54	6	2	2	0
0.072	0.335	54	6	2	2	0
0.067	0.334	54	6	2	2	0
0.057	0.328	54	6	2	2	0
0.051	0.34	54	6	2	2	0
0.116	0.34	54	6	2	2	0
0.082	0.309	54	6	2	2	0
0.062	0.348	54	6	2	2	0
0.094	0.313	54	6	2	2	0
0.07	0.362	54	6	2	2	0
0.068	0.294	54	6	2	2	0
0.111	0.308	54	6	2	2	0
0.111	0.337	54	6	2	2	0
0.136	0.324	54	0	2	0	0
0.124	0.347	54	6	2	2	0
0.111	0.335	54	6	2	2	0
0.125	0.347	54	6	2	2	0
0.118	0.336	54	6	2	2	0
0.121	0.31	54	6	2	2	0
0.107	0.341	54	6	2	2	0
0.064	0.362	54	6	2	2	0
0.061	0.355	54	6	2	2	0
0.095	0.373	54	6	2	2	0
0.096	0.293	54	6	2	2	0
0.074	0.32	54	6	2	2	0
0.082	0.352	54	6	2	2	0
0.085	0.315	54	6	2	2	0
0.107	0.345	54	6	2	2	0
0.088	0.349	54	6	2	2	0
0.074	0.366	54	6	2	2	0
0.111	0.346	54	6	2	2	0
0.058	0.344	54	6	2	2	0
0.509	0.063	55	16	2	2	0
0.507	0.141	55	16	2	2	0
0.5	0.077	55	16	2	2	0
0.561	0.114	55	16	2	2	0
0.533	0.111	55	16	2	2	0
0.543	0.131	55	16	2	2	0
0.478	0.106	55	16	2	2	0
0.543	0.115	55	16	2	2	0
0.5	0.097	55	16	2	2	0
0.532	0.06	55	16	2	2	0
0.523	0.084	55	16	2	2	0
0.539	0.064	55	16	2	2	0
0.528	0.126	55	16	2	2	0
0.526	0.081	55	16	2	2	0
0.497	0.094	55	16	2	2	0
0.494	0.094	55	16	2	2	0
0.557	0.124	55	16	2	2	0
0.538	0.136	55	16	2	2	0
0.498	0.063	55	0	2	0	0
0.497	0.078	55	16	2	2	0
0.509	0.123	55	16	2	2	0
0.497	0.115	55	16	2	2	0
0.539	0.102	55	16	2	2	0
0.539	0.132	55	16	2	2	0
0.516	0.13	55	16	2	2	0
0.527	0.12	55	16	2	2	0
0.556	0.123	55	16	2	2	0
0.48	0.085	55	16	2	2	0
0.537	0.109	55	16	2	2	0
0.531	0.075	55	16	2	2	0
0.551	0.083	55	16	2	2	0
0.498	0.081	55	16	2	2	0
0.545	0.137	55	16	2	2	0
0.528	0.114	55	16	2	2	0
0.561	0.106	55	16	2	2	0
0.533	0.072	55	16	2	2	0
0.487	0.091	55	16	2	2	0
0.493	0.132	55	16	2	2	0
0.507	0.076	55	16	2	2	0
0.555	0.086	55	16	2	2	0
0.553	0.123	55	16	2	2	0
0.507	0.081	55	16	2	2	0
0.546	0.076	55	16	2	2	0
0.504	0.077	55	16	2	2	0
0.507	0.069	55	16	2	2	0
0.496	0.133	55	16	2	2	0
0.504	0.107	55	16	2	2	0
0.538	0.138	55	16	2	2	0
0.553	0.121	55	16	2	2	0
0.536	0.084	55	16	2	2	0
0.531	0.123	55	16	2	2	0
0.538	0.137	55	16	2	2	0
0.523	0.143	55	16	2	2	0
0.56	0.115	55	16	2	2	0
0.5	0.128	55	16	2	2	0
0.495	0.105	55	16	2	2	0
0.524	0.14	55	16	2	2	0
0.512	0.134	55	16	2	2	0
[truncated: 133,555 more rows]

## Sheet: Fig. 3g-i
x	y	index	clustering-MIRO	class	pclass	set
0.243	0.533	0	0	0	0	0
0.558	0.115	0	0	0	0	0
0.19	0.206	0	0	0	0	0
0.911	0.645	0	0	0	0	0
0.478	0.605	0	1	0	2	0
0.075	0.09	0	0	0	0	0
0.495	0.363	0	0	0	0	0
0.463	0.157	0	2	0	1	0
0.465	0.542	0	0	0	0	0
0.798	0.679	0	0	0	0	0
0.073	0.484	0	0	0	0	0
0.524	0.707	0	3	0	1	0
0.428	0.317	0	0	0	0	0
0.279	0.65	0	0	0	0	0
0.83	0.509	0	0	0	0	0
0.051	0.888	0	0	0	0	0
0.587	0.792	0	0	0	0	0
0.596	0.443	0	0	0	0	0
0.146	0.404	0	0	0	0	0
0.777	0.123	0	0	0	0	0
0.914	0.774	0	0	0	0	0
0.087	0.248	0	4	0	1	0
0.048	0.66	0	5	0	1	0
0.887	0.544	0	0	0	0	0
0.158	0.67	0	0	0	0	0
0.891	0.623	0	0	0	0	0
0.41	0.69	0	0	0	0	0
0.716	0.727	0	6	0	1	0
0.099	0.102	0	7	0	2	0
0.136	0.257	0	8	0	1	0
0.146	0.276	0	0	0	0	0
0.448	0.258	0	0	0	0	0
0.632	0.344	0	0	0	0	0
0.17	0.467	0	0	0	0	0
0.541	0.683	0	0	0	0	0
0.382	0.016	0	0	0	0	0
0.767	0.926	0	0	0	0	0
0.328	0.08	0	9	0	2	0
0.509	0.038	0	0	0	0	0
0.209	0.759	0	0	0	0	0
0.845	0.081	0	10	0	2	0
0.352	0.384	0	11	0	2	0
0.807	0.184	0	0	0	0	0
0.948	0.779	0	0	0	0	0
0.23	0.696	0	0	0	0	0
0.039	0.202	0	0	0	0	0
0.436	0.445	0	12	0	2	0
0.587	0.697	0	0	0	0	0
0.037	0.037	0	0	0	0	0
0.708	0.75	0	6	0	1	0
0.723	0.928	0	0	0	0	0
0.588	0.349	0	0	0	0	0
0.528	0.109	0	0	0	0	0
0.576	0.299	0	13	0	2	0
0.592	0.31	0	0	0	0	0
0.12	0.503	0	0	0	0	0
0.762	0.252	0	0	0	0	0
0.292	0.253	0	0	0	0	0
0.591	0.09	0	0	0	0	0
0.251	0.097	0	9	0	2	0
0.771	0.406	0	0	0	0	0
0.447	0.04	0	0	0	0	0
0.04	0.373	0	0	0	0	0
0.393	0.416	0	0	0	0	0
0.727	0.848	0	0	0	0	0
0.721	0.581	0	0	0	0	0
0.254	0.859	0	14	0	2	0
0.962	0.929	0	0	0	0	0
0.912	0.324	0	0	0	0	0
0.159	0.169	0	15	0	1	0
0.145	0.049	0	16	0	1	0
0.63	0.786	0	0	0	0	0
0.151	0.722	0	0	0	0	0
0.218	0.828	0	14	0	2	0
0.934	0.402	0	0	0	0	0
0.965	0.68	0	0	0	0	0
0.367	0.084	0	0	0	0	0
0.269	0.941	0	0	0	0	0
0.24	0.314	0	0	0	0	0
0.59	0.676	0	17	0	2	0
0.551	0.8	0	0	0	0	0
0.747	0.367	0	0	0	0	0
0.443	0.419	0	18	0	2	0
0.17	0.334	0	0	0	0	0
0.84	0.277	0	0	0	0	0
0.683	0.089	0	0	0	0	0
0.093	0.551	0	0	0	0	0
0.928	0.021	0	0	0	0	0
0.476	0.828	0	0	0	0	0
0.634	0.957	0	0	0	0	0
0.776	0.34	0	0	0	0	0
0.793	0.284	0	0	0	0	0
0.231	0.135	0	0	0	0	0
0.68	0.799	0	0	0	0	0
0.503	0.945	0	19	0	2	0
0.254	0.263	0	0	0	0	0
0.68	0.531	0	0	0	0	0
0.963	0.903	0	0	0	0	0
0.847	0.157	0	0	0	0	0
0.072	0.047	0	0	0	0	0
0.26	0.042	0	0	0	0	0
0.226	0.418	0	0	0	0	0
0.617	0.449	0	20	0	2	0
0.705	0.687	0	21	0	2	0
0.498	0.429	0	22	0	2	0
0.949	0.189	0	0	0	0	0
0.429	0.145	0	0	0	0	0
0.65	0.517	0	20	0	2	0
0.345	0.034	0	0	0	0	0
0.728	0.023	0	0	0	0	0
0.358	0.96	0	0	0	0	0
0.519	0.49	0	0	0	0	0
0.732	0.062	0	0	0	0	0
0.502	0.873	0	23	0	1	0
0.061	0.772	0	0	0	0	0
0.891	0.351	0	0	0	0	0
0.182	0.692	0	0	0	0	0
0.877	0.137	0	0	0	0	0
0.131	0.311	0	0	0	0	0
0.265	0.376	0	0	0	0	0
0.902	0.234	0	0	0	0	0
0.389	0.199	0	0	0	0	0
0.415	0.911	0	0	0	0	0
0.645	0.569	0	0	0	0	0
0.173	0.443	0	0	0	0	0
0.217	0.038	0	0	0	0	0
0.172	0.856	0	0	0	0	0
0.084	0.455	0	24	0	2	0
0.348	0.779	0	0	0	0	0
0.791	0.548	0	25	0	2	0
0.605	0.377	0	0	0	0	0
0.445	0.72	0	0	0	0	0
0.098	0.965	0	26	0	2	0
0.915	0.867	0	0	0	0	0
0.24	0.875	0	14	0	2	0
0.319	0.055	0	0	0	0	0
0.123	0.718	0	0	0	0	0
0.653	0.752	0	27	0	2	0
0.473	0.691	0	0	0	0	0
0.372	0.163	0	0	0	0	0
0.542	0.264	0	13	0	2	0
0.207	0.698	0	0	0	0	0
0.936	0.878	0	0	0	0	0
0.893	0.821	0	0	0	0	0
0.787	0.368	0	0	0	0	0
0.943	0.526	0	0	0	0	0
0.409	0.063	0	0	0	0	0
0.163	0.093	0	0	0	0	0
0.141	0.349	0	0	0	0	0
0.331	0.115	0	9	0	2	0
0.06	0.107	0	7	0	2	0
0.168	0.916	0	0	0	0	0
0.326	0.569	0	0	0	0	0
0.191	0.434	0	0	0	0	0
0.128	0.454	0	0	0	0	0
0.232	0.45	0	0	0	0	0
0.478	0.255	0	28	0	2	0
0.964	0.826	0	0	0	0	0
0.759	0.861	0	0	0	0	0
0.693	0.828	0	0	0	0	0
0.696	0.876	0	0	0	0	0
0.262	0.68	0	0	0	0	0
0.145	0.782	0	29	0	1	0
0.203	0.542	0	30	0	2	0
0.526	0.875	0	23	0	1	0
0.274	0.565	0	31	0	1	0
0.817	0.965	0	0	0	0	0
0.794	0.33	0	0	0	0	0
0.604	0.327	0	0	0	0	0
0.355	0.491	0	0	0	0	0
0.181	0.586	0	32	0	2	0
0.656	0.494	0	20	0	2	0
0.65	0.552	0	0	0	0	0
0.627	0.296	0	0	0	0	0
0.951	0.307	0	0	0	0	0
0.584	0.058	0	0	0	0	0
0.781	0.227	0	0	0	0	0
0.409	0.949	0	19	0	2	0
0.878	0.683	0	0	0	0	0
0.608	0.92	0	0	0	0	0
0.189	0.907	0	0	0	0	0
0.097	0.221	0	33	0	2	0
0.519	0.385	0	0	0	0	0
0.776	0.078	0	0	0	0	0
0.782	0.655	0	0	0	0	0
0.923	0.362	0	0	0	0	0
0.066	0.558	0	0	0	0	0
0.257	0.639	0	0	0	0	0
0.803	0.955	0	0	0	0	0
0.607	0.13	0	0	0	0	0
0.905	0.076	0	0	0	0	0
0.257	0.398	0	0	0	0	0
0.964	0.575	0	0	0	0	0
0.308	0.94	0	0	0	0	0
0.931	0.751	0	0	0	0	0
0.388	0.913	0	0	0	0	0
0.645	0.198	0	0	0	0	0
0.181	0.037	0	0	0	0	0
0.322	0.175	0	0	0	0	0
0.475	0.435	0	0	0	0	0
0.811	0.237	0	0	0	0	0
0.114	0.262	0	0	0	0	0
0.105	0.601	0	32	0	2	0
0.543	0.181	0	0	0	0	0
0.842	0.605	0	34	0	2	0
0.152	0.689	0	0	0	0	0
0.467	0.23	0	28	0	2	0
0.644	0.327	0	35	0	1	0
0.873	0.77	0	0	0	0	0
0.351	0.131	0	0	0	0	0
0.481	0.333	0	0	0	0	0
0.618	0.173	0	0	0	0	0
0.238	0.387	0	0	0	0	0
0.577	0.872	0	36	0	2	0
0.365	0.534	0	0	0	0	0
0.726	0.745	0	6	0	1	0
0.294	0.216	0	0	0	0	0
0.735	0.272	0	37	0	2	0
0.233	0.735	0	0	0	0	0
0.857	0.868	0	0	0	0	0
0.187	0.933	0	38	0	1	0
0.752	0.211	0	0	0	0	0
0.651	0.382	0	39	0	2	0
0.252	0.911	0	0	0	0	0
0.691	0.909	0	0	0	0	0
0.319	0.504	0	0	0	0	0
0.191	0.255	0	8	0	1	0
0.866	0.386	0	40	0	1	0
0.812	0.135	0	0	0	0	0
0.296	0.594	0	0	0	0	0
0.935	0.71	0	0	0	0	0
0.506	0.932	0	0	0	0	0
0.204	0.874	0	0	0	0	0
0.739	0.793	0	0	0	0	0
0.556	0.693	0	0	0	0	0
0.456	0.812	0	41	0	1	0
0.667	0.064	0	0	0	0	0
0.96	0.653	0	0	0	0	0
0.802	0.527	0	0	0	0	0
0.329	0.512	0	0	0	0	0
0.385	0.501	0	0	0	0	0
0.957	0.217	0	0	0	0	0
0.497	0.765	0	0	0	0	0
0.526	0.555	0	1	0	2	0
0.826	0.687	0	0	0	0	0
0.087	0.516	0	0	0	0	0
0.25	0.078	0	0	0	0	0
0.812	0.289	0	0	0	0	0
0.806	0.472	0	0	0	0	0
0.681	0.75	0	0	0	0	0
0.213	0.657	0	0	0	0	0
0.863	0.533	0	0	0	0	0
0.48	0.513	0	12	0	2	0
0.927	0.939	0	42	0	2	0
0.598	0.84	0	0	0	0	0
0.271	0.306	0	0	0	0	0
0.804	0.784	0	0	0	0	0
0.276	0.719	0	0	0	0	0
0.327	0.842	0	43	0	2	0
0.34	0.56	0	0	0	0	0
0.869	0.101	0	0	0	0	0
0.267	0.198	0	0	0	0	0
0.401	0.454	0	0	0	0	0
0.884	0.202	0	0	0	0	0
0.945	0.69	0	0	0	0	0
0.291	0.398	0	11	0	2	0
0.901	0.488	0	0	0	0	0
0.728	0.838	0	0	0	0	0
0.206	0.594	0	0	0	0	0
0.563	0.098	0	0	0	0	0
0.405	0.233	0	0	0	0	0
0.518	0.747	0	3	0	1	0
0.825	0.844	0	0	0	0	0
0.454	0.754	0	41	0	1	0
0.23	0.802	0	0	0	0	0
0.458	0.355	0	18	0	2	0
0.383	0.433	0	0	0	0	0
0.574	0.403	0	0	0	0	0
0.057	0.168	0	7	0	2	0
0.538	0.059	0	0	0	0	0
0.518	0.079	0	0	0	0	0
0.366	0.901	0	43	0	2	0
0.241	0.605	0	0	0	0	0
0.69	0.607	0	0	0	0	0
0.262	0.802	0	44	0	1	0
0.601	0.907	0	36	0	2	0
0.613	0.55	0	0	0	0	0
0.845	0.941	0	0	0	0	0
0.248	0.35	0	0	0	0	0
0.664	0.674	0	0	0	0	0
0.202	0.081	0	0	0	0	0
0.057	0.052	0	0	0	0	0
0.871	0.583	0	0	0	0	0
0.683	0.947	0	0	0	0	0
0.22	0.048	0	0	0	0	0
0.273	0.429	0	45	0	1	0
0.726	0.807	0	0	0	0	0
0.557	0.339	0	0	0	0	0
0.818	0.554	0	0	0	0	0
0.352	0.199	0	0	0	0	0
0.304	0.688	0	0	0	0	0
0.12	0.285	0	0	0	0	0
0.747	0.431	0	0	0	0	0
0.267	0.073	0	9	0	2	0
0.417	0.5	0	12	0	2	0
0.761	0.813	0	0	0	0	0
0.927	0.212	0	0	0	0	0
0.678	0.711	0	27	0	2	0
0.158	0.615	0	32	0	2	0
0.874	0.5	0	0	0	0	0
0.965	0.958	0	0	0	0	0
0.134	0.749	0	0	0	0	0
0.781	0.782	0	0	0	0	0
0.763	0.153	0	0	0	0	0
0.404	0.547	0	0	0	0	0
0.704	0.77	0	0	0	0	0
0.357	0.726	0	0	0	0	0
0.189	0.645	0	0	0	0	0
0.332	0.275	0	0	0	0	0
0.245	0.785	0	0	0	0	0
0.616	0.593	0	0	0	0	0
0.305	0.136	0	9	0	2	0
0.412	0.291	0	0	0	0	0
0.586	0.461	0	20	0	2	0
0.751	0.823	0	0	0	0	0
0.863	0.557	0	0	0	0	0
0.532	0.622	0	17	0	2	0
0.86	0.839	0	0	0	0	0
0.861	0.308	0	0	0	0	0
0.89	0.262	0	0	0	0	0
0.193	0.569	0	0	0	0	0
0.768	0.894	0	0	0	0	0
0.125	0.124	0	7	0	2	0
0.6	0.94	0	0	0	0	0
0.532	0.96	0	0	0	0	0
0.906	0.914	0	42	0	2	0
0.501	0.261	0	28	0	2	0
0.334	0.326	0	0	0	0	0
0.188	0.75	0	0	0	0	0
0.789	0.821	0	0	0	0	0
0.169	0.282	0	0	0	0	0
0.211	0.391	0	0	0	0	0
0.694	0.237	0	0	0	0	0
0.918	0.061	0	0	0	0	0
0.499	0.804	0	0	0	0	0
0.207	0.964	0	0	0	0	0
0.453	0.282	0	0	0	0	0
0.815	0.401	0	0	0	0	0
0.515	0.875	0	23	0	1	0
0.097	0.388	1	24	2	2	0
0.048	0.403	1	24	2	2	0
0.059	0.405	1	24	2	2	0
0.108	0.447	1	24	2	2	0
0.122	0.384	1	24	2	2	0
0.092	0.391	1	24	2	2	0
0.075	0.38	1	24	2	2	0
0.115	0.4	1	24	2	2	0
0.114	0.387	1	24	2	2	0
0.077	0.392	1	24	2	2	0
0.06	0.428	1	24	2	2	0
0.053	0.423	1	24	2	2	0
0.063	0.422	1	24	2	2	0
0.101	0.426	1	24	2	2	0
0.068	0.383	1	24	2	2	0
0.077	0.374	1	24	2	2	0
0.077	0.397	1	24	2	2	0
0.093	0.376	1	24	2	2	0
0.092	0.434	1	24	2	2	0
0.105	0.434	1	24	2	2	0
0.075	0.374	1	24	2	2	0
0.093	0.398	1	24	2	2	0
0.081	0.394	1	24	2	2	0
0.056	0.414	1	24	2	2	0
0.066	0.434	1	24	2	2	0
0.115	0.448	1	24	2	2	0
0.063	0.417	1	24	2	2	0
0.07	0.441	1	24	2	2	0
0.058	0.407	1	24	2	2	0
0.062	0.435	1	24	2	2	0
0.102	0.389	1	24	2	2	0
0.067	0.393	1	24	2	2	0
0.095	0.395	1	24	2	2	0
0.106	0.395	1	24	2	2	0
0.108	0.381	1	24	2	2	0
0.076	0.43	1	24	2	2	0
0.059	0.382	1	24	2	2	0
0.081	0.456	1	24	2	2	0
0.11	0.378	1	24	2	2	0
0.05	0.408	1	24	2	2	0
0.073	0.43	1	24	2	2	0
0.099	0.374	1	24	2	2	0
0.084	0.394	1	24	2	2	0
0.064	0.386	1	24	2	2	0
0.052	0.427	1	24	2	2	0
0.109	0.411	1	24	2	2	0
0.061	0.427	1	24	2	2	0
0.093	0.379	1	24	2	2	0
0.069	0.396	1	24	2	2	0
0.079	0.444	1	24	2	2	0
0.118	0.407	1	24	2	2	0
0.118	0.409	1	24	2	2	0
0.07	0.401	1	24	2	2	0
0.063	0.381	1	24	2	2	0
0.059	0.381	1	24	2	2	0
0.07	0.395	1	24	2	2	0
0.065	0.376	1	24	2	2	0
0.128	0.4	1	24	2	2	0
0.107	0.427	1	24	2	2	0
0.009	0.29	2	0	1	0	0
0.013	0.278	2	4	1	1	0
0.025	0.267	2	4	1	1	0
0.024	0.26	2	4	1	1	0
0.007	0.247	2	4	1	1	0
0.028	0.245	2	4	1	1	0
0.035	0.233	2	4	1	1	0
0.039	0.237	2	4	1	1	0
0.042	0.243	2	4	1	1	0
0.045	0.231	2	4	1	1	0
0.047	0.242	2	4	1	1	0
0.052	0.232	2	4	1	1	0
0.053	0.248	2	4	1	1	0
0.073	0.238	2	4	1	1	0
0.066	0.249	2	4	1	1	0
0.071	0.253	2	4	1	1	0
0.755	0.313	3	37	2	2	0
0.746	0.333	3	37	2	2	0
0.749	0.333	3	37	2	2	0
0.715	0.311	3	37	2	2	0
0.745	0.282	3	37	2	2	0
0.755	0.324	3	37	2	2	0
0.733	0.271	3	37	2	2	0
0.716	0.273	3	37	2	2	0
0.687	0.308	3	37	2	2	0
0.746	0.276	3	37	2	2	0
0.742	0.344	3	37	2	2	0
0.714	0.286	3	37	2	2	0
0.766	0.288	3	37	2	2	0
0.7	0.282	3	37	2	2	0
0.712	0.348	3	37	2	2	0
0.771	0.307	3	37	2	2	0
0.757	0.282	3	37	2	2	0
0.698	0.313	3	37	2	2	0
0.725	0.34	3	37	2	2	0
0.711	0.345	3	37	2	2	0
0.716	0.318	3	37	2	2	0
0.714	0.334	3	37	2	2	0
0.748	0.34	3	37	2	2	0
0.71	0.327	3	37	2	2	0
0.748	0.313	3	37	2	2	0
0.727	0.34	3	37	2	2	0
0.739	0.296	3	37	2	2	0
0.716	0.327	3	37	2	2	0
0.747	0.308	3	37	2	2	0
0.705	0.326	3	37	2	2	0
0.703	0.338	3	37	2	2	0
0.733	0.295	3	37	2	2	0
0.695	0.331	3	37	2	2	0
0.706	0.311	3	37	2	2	0
0.766	0.298	3	37	2	2	0
0.763	0.296	3	37	2	2	0
0.692	0.304	3	37	2	2	0
0.707	0.336	3	37	2	2	0
0.759	0.31	3	37	2	2	0
0.763	0.322	3	37	2	2	0
0.699	0.342	3	37	2	2	0
0.697	0.308	3	37	2	2	0
0.737	0.288	3	37	2	2	0
0.713	0.317	3	37	2	2	0
0.755	0.312	3	37	2	2	0
0.696	0.29	3	37	2	2	0
0.758	0.336	3	37	2	2	0
0.76	0.293	3	37	2	2	0
0.738	0.28	3	37	2	2	0
0.713	0.29	3	37	2	2	0
0.73	0.28	3	37	2	2	0
0.719	0.273	3	37	2	2	0
0.728	0.28	3	37	2	2	0
0.693	0.32	3	37	2	2	0
0.701	0.333	3	37	2	2	0
0.772	0.313	3	37	2	2	0
0.706	0.289	3	37	2	2	0
0.748	0.342	3	37	2	2	0
0.194	0.508	4	30	2	2	0
0.184	0.51	4	30	2	2	0
0.206	0.483	4	30	2	2	0
0.188	0.482	4	30	2	2	0
0.244	0.487	4	30	2	2	0
0.248	0.52	4	30	2	2	0
0.226	0.525	4	30	2	2	0
0.178	0.49	4	30	2	2	0
0.238	0.502	4	30	2	2	0
0.236	0.495	4	30	2	2	0
0.23	0.465	4	30	2	2	0
0.248	0.516	4	30	2	2	0
0.246	0.494	4	30	2	2	0
0.174	0.478	4	30	2	2	0
0.23	0.474	4	30	2	2	0
0.209	0.463	4	30	2	2	0
0.182	0.484	4	30	2	2	0
0.204	0.461	4	30	2	2	0
0.174	0.493	4	30	2	2	0
0.184	0.493	4	30	2	2	0
0.231	0.51	4	30	2	2	0
0.233	0.501	4	30	2	2	0
0.247	0.52	4	30	2	2	0
0.232	0.531	4	30	2	2	0
0.2	0.512	4	30	2	2	0
0.24	0.473	4	30	2	2	0
0.243	0.465	4	30	2	2	0
0.249	0.482	4	45	2	1	0
0.219	0.484	4	30	2	2	0
0.195	0.462	4	30	2	2	0
0.192	0.458	4	30	2	2	0
0.198	0.526	4	30	2	2	0
0.224	0.47	4	30	2	2	0
0.217	0.517	4	30	2	2	0
0.208	0.538	4	30	2	2	0
0.213	0.476	4	30	2	2	0
0.246	0.486	4	30	2	2	0
0.245	0.484	4	30	2	2	0
0.21	0.52	4	30	2	2	0
0.193	0.494	4	30	2	2	0
0.196	0.479	4	30	2	2	0
0.171	0.505	4	30	2	2	0
0.208	0.534	4	30	2	2	0
0.2	0.47	4	30	2	2	0
0.234	0.491	4	30	2	2	0
0.254	0.491	4	45	2	1	0
0.208	0.538	4	30	2	2	0
0.248	0.512	4	30	2	2	0
0.215	0.531	4	30	2	2	0
0.176	0.503	4	30	2	2	0
0.531	0.246	5	28	2	2	0
0.492	0.257	5	28	2	2	0
0.49	0.207	5	28	2	2	0
0.493	0.202	5	28	2	2	0
0.484	0.217	5	28	2	2	0
0.489	0.224	5	28	2	2	0
0.544	0.223	5	28	2	2	0
0.487	0.23	5	28	2	2	0
0.486	0.225	5	28	2	2	0
0.52	0.255	5	13	2	2	0
0.553	0.215	5	28	2	2	0
0.502	0.193	5	28	2	2	0
0.541	0.196	5	28	2	2	0
0.534	0.266	5	13	2	2	0
0.536	0.225	5	28	2	2	0
0.524	0.262	5	13	2	2	0
0.539	0.222	5	28	2	2	0
0.482	0.213	5	28	2	2	0
0.533	0.216	5	28	2	2	0
0.562	0.23	5	0	2	0	0
0.491	0.208	5	28	2	2	0
0.506	0.273	5	13	2	2	0
0.559	0.251	5	13	2	2	0
0.545	0.263	5	13	2	2	0
0.538	0.258	5	13	2	2	0
0.505	0.202	5	28	2	2	0
0.485	0.209	5	28	2	2	0
0.526	0.19	5	28	2	2	0
0.516	0.251	5	13	2	2	0
0.505	0.192	5	28	2	2	0
0.523	0.218	5	28	2	2	0
0.509	0.215	5	28	2	2	0
0.536	0.217	5	28	2	2	0
0.484	0.21	5	28	2	2	0
0.54	0.201	5	28	2	2	0
0.484	0.229	5	28	2	2	0
0.545	0.247	5	13	2	2	0
0.549	0.236	5	28	2	2	0
0.515	0.201	5	28	2	2	0
0.855	0.387	6	46	1	1	0
0.843	0.377	6	46	1	1	0
0.839	0.386	6	46	1	1	0
0.836	0.385	6	46	1	1	0
0.835	0.369	6	46	1	1	0
0.837	0.36	6	46	1	1	0
0.826	0.365	6	46	1	1	0
0.817	0.356	6	46	1	1	0
0.822	0.35	6	46	1	1	0
0.819	0.343	6	46	1	1	0
0.813	0.336	6	46	1	1	0
0.825	0.336	6	46	1	1	0
0.815	0.331	6	46	1	1	0
0.827	0.334	6	46	1	1	0
0.828	0.331	6	46	1	1	0
0.823	0.325	6	46	1	1	0
0.82	0.321	6	46	1	1	0
0.833	0.329	6	46	1	1	0
0.824	0.315	6	46	1	1	0
0.837	0.325	6	46	1	1	0
0.846	0.326	6	46	1	1	0
0.266	0.484	7	45	1	1	0
0.265	0.48	7	45	1	1	0
0.269	0.471	7	45	1	1	0
0.264	0.47	7	45	1	1	0
0.25	0.47	7	45	1	1	0
0.252	0.461	7	45	1	1	0
0.252	0.457	7	45	1	1	0
0.252	0.449	7	45	1	1	0
0.279	0.453	7	45	1	1	0
0.259	0.438	7	45	1	1	0
0.26	0.434	7	45	1	1	0
0.282	0.447	7	45	1	1	0
0.273	0.424	7	45	1	1	0
0.282	0.425	7	11	1	2	0
0.284	0.416	7	11	1	2	0
0.293	0.426	7	11	1	2	0
0.301	0.419	7	11	1	2	0
0.3	0.437	7	11	1	2	0
0.306	0.435	7	11	1	2	0
0.314	0.429	7	11	1	2	0
0.318	0.431	7	11	1	2	0
0.289	0.803	8	44	2	1	0
0.32	0.862	8	43	2	2	0
0.316	0.833	8	44	2	1	0
0.319	0.819	8	44	2	1	0
0.252	0.83	8	14	2	2	0
0.302	0.813	8	44	2	1	0
0.281	0.875	8	0	2	0	0
0.277	0.815	8	44	2	1	0
0.313	0.83	8	44	2	1	0
0.285	0.824	8	44	2	1	0
0.285	0.865	8	14	2	2	0
0.291	0.823	8	44	2	1	0
0.288	0.83	8	44	2	1	0
0.311	0.882	8	43	2	2	0
0.253	0.851	8	14	2	2	0
0.31	0.825	8	44	2	1	0
0.321	0.873	8	43	2	2	0
0.26	0.853	8	14	2	2	0
0.268	0.879	8	14	2	2	0
0.32	0.817	8	44	2	1	0
0.263	0.869	8	14	2	2	0
0.311	0.845	8	43	2	2	0
0.308	0.855	8	43	2	2	0
0.28	0.863	8	14	2	2	0
0.32	0.816	8	44	2	1	0
0.252	0.833	8	14	2	2	0
0.255	0.862	8	14	2	2	0
0.292	0.806	8	44	2	1	0
0.302	0.874	8	43	2	2	0
0.287	0.82	8	44	2	1	0
0.303	0.818	8	44	2	1	0
0.768	0.641	9	47	2	2	0
0.769	0.608	9	25	2	2	0
0.739	0.663	9	21	2	2	0
0.7	0.631	9	47	2	2	0
0.774	0.621	9	25	2	2	0
0.705	0.651	9	47	2	2	0
0.766	0.648	9	47	2	2	0
0.725	0.612	9	47	2	2	0
0.719	0.609	9	47	2	2	0
0.749	0.645	9	47	2	2	0
0.742	0.6	9	47	2	2	0
0.749	0.675	9	21	2	2	0
0.758	0.639	9	47	2	2	0
0.756	0.662	9	21	2	2	0
0.764	0.641	9	47	2	2	0
0.72	0.621	9	47	2	2	0
0.73	0.671	9	21	2	2	0
0.732	0.664	9	47	2	2	0
0.731	0.599	9	47	2	2	0
0.732	0.599	9	47	2	2	0
0.756	0.622	9	47	2	2	0
0.704	0.629	9	47	2	2	0
0.719	0.659	9	47	2	2	0
0.746	0.619	9	47	2	2	0
0.777	0.625	9	25	2	2	0
0.712	0.601	9	47	2	2	0
0.736	0.607	9	47	2	2	0
0.708	0.632	9	47	2	2	0
0.711	0.603	9	47	2	2	0
0.744	0.591	9	25	2	2	0
0.714	0.603	9	47	2	2	0
0.744	0.594	9	25	2	2	0
0.777	0.62	9	25	2	2	0
0.739	0.599	9	47	2	2	0
0.708	0.65	9	47	2	2	0
0.714	0.605	9	47	2	2	0
0.716	0.653	9	47	2	2	0
0.773	0.64	9	47	2	2	0
0.704	0.655	9	47	2	2	0
0.76	0.605	9	25	2	2	0
0.758	0.654	9	47	2	2	0
0.701	0.644	9	47	2	2	0
0.717	0.66	9	47	2	2	0
0.737	0.664	9	21	2	2	0
0.712	0.64	9	47	2	2	0
0.771	0.656	9	47	2	2	0
0.716	0.635	9	47	2	2	0
0.751	0.674	9	21	2	2	0
0.757	0.596	9	25	2	2	0
0.714	0.672	9	21	2	2	0
0.748	0.658	9	47	2	2	0
0.772	0.642	9	47	2	2	0
0.747	0.649	9	47	2	2	0
0.715	0.648	9	47	2	2	0
0.749	0.655	9	47	2	2	0
0.758	0.618	9	25	2	2	0
0.773	0.648	9	47	2	2	0
0.728	0.652	9	47	2	2	0
0.516	0.098	10	48	1	1	0
0.514	0.1	10	48	1	1	0
0.514	0.103	10	48	1	1	0
0.493	0.093	10	48	1	1	0
0.491	0.095	10	48	1	1	0
0.495	0.102	10	48	1	1	0
0.49	0.101	10	48	1	1	0
0.492	0.108	10	48	1	1	0
0.487	0.103	10	48	1	1	0
0.488	0.12	10	48	1	1	0
0.484	0.119	10	48	1	1	0
0.482	0.122	10	48	1	1	0
0.479	0.119	10	48	1	1	0
0.476	0.121	10	48	1	1	0
0.475	0.111	10	48	1	1	0
0.47	0.123	10	48	1	1	0
0.471	0.109	10	48	1	1	0
0.456	0.104	10	48	1	1	0
0.454	0.102	10	48	1	1	0
0.447	0.101	10	48	1	1	0
0.45	0.094	10	48	1	1	0
0.437	0.093	10	48	1	1	0
0.461	0.083	10	48	1	1	0
0.444	0.081	10	48	1	1	0
0.445	0.073	10	48	1	1	0
0.145	0.185	11	33	2	2	0
0.089	0.205	11	33	2	2	0
0.141	0.199	11	33	2	2	0
0.096	0.199	11	33	2	2	0
0.132	0.161	11	33	2	2	0
0.139	0.183	11	33	2	2	0
0.095	0.18	11	33	2	2	0
0.108	0.145	11	7	2	2	0
0.121	0.169	11	33	2	2	0
0.081	0.21	11	33	2	2	0
0.095	0.168	11	33	2	2	0
0.097	0.212	11	33	2	2	0
0.131	0.22	11	33	2	2	0
0.09	0.162	11	7	2	2	0
0.15	0.17	11	33	2	2	0
0.14	0.22	11	33	2	2	0
0.074	0.198	11	33	2	2	0
0.112	0.206	11	33	2	2	0
0.126	0.157	11	33	2	2	0
0.131	0.166	11	33	2	2	0
0.127	0.212	11	33	2	2	0
0.105	0.148	11	7	2	2	0
0.103	0.166	11	33	2	2	0
0.142	0.178	11	33	2	2	0
0.08	0.198	11	33	2	2	0
0.096	0.204	11	33	2	2	0
0.114	0.167	11	33	2	2	0
0.081	0.163	11	7	2	2	0
0.112	0.211	11	33	2	2	0
0.151	0.214	11	33	2	2	0
0.126	0.23	11	8	2	1	0
0.101	0.212	11	33	2	2	0
0.153	0.186	11	33	2	2	0
0.127	0.228	11	8	2	1	0
0.091	0.171	11	33	2	2	0
0.139	0.186	11	33	2	2	0
0.132	0.158	11	33	2	2	0
0.141	0.197	11	33	2	2	0
0.083	0.209	11	33	2	2	0
0.083	0.199	11	33	2	2	0
0.087	0.166	11	7	2	2	0
0.145	0.177	11	33	2	2	0
0.118	0.151	11	7	2	2	0
0.086	0.177	11	33	2	2	0
0.094	0.184	11	33	2	2	0
0.105	0.177	11	33	2	2	0
0.1	0.149	11	7	2	2	0
0.092	0.151	11	7	2	2	0
0.128	0.179	11	33	2	2	0
0.136	0.149	11	0	2	0	0
0.143	0.193	11	33	2	2	0
0.129	0.162	11	33	2	2	0
0.092	0.185	11	33	2	2	0
0.146	0.174	11	33	2	2	0
0.138	0.212	11	33	2	2	0
0.083	0.375	12	24	1	2	0
0.066	0.376	12	24	1	2	0
0.063	0.368	12	24	1	2	0
0.078	0.365	12	24	1	2	0
0.069	0.36	12	24	1	2	0
0.084	0.362	12	24	1	2	0
0.08	0.357	12	24	1	2	0
0.07	0.348	12	24	1	2	0
0.078	0.348	12	24	1	2	0
0.087	0.352	12	24	1	2	0
0.094	0.357	12	24	1	2	0
0.087	0.335	12	24	1	2	0
0.096	0.349	12	24	1	2	0
0.095	0.335	12	24	1	2	0
0.102	0.354	12	24	1	2	0
0.102	0.339	12	24	1	2	0
0.119	0.339	12	24	1	2	0
0.13	0.348	12	24	1	2	0
0.467	0.581	13	1	2	2	0
0.492	0.595	13	1	2	2	0
0.48	0.584	13	1	2	2	0
0.474	0.587	13	1	2	2	0
0.484	0.606	13	1	2	2	0
0.471	0.584	13	1	2	2	0
0.494	0.605	13	1	2	2	0
0.54	0.589	13	1	2	2	0
0.515	0.606	13	1	2	2	0
0.512	0.595	13	1	2	2	0
0.507	0.546	13	1	2	2	0
0.501	0.541	13	1	2	2	0
0.542	0.573	13	1	2	2	0
0.495	0.597	13	1	2	2	0
0.503	0.611	13	1	2	2	0
0.529	0.609	13	1	2	2	0
0.497	0.601	13	1	2	2	0
0.544	0.589	13	1	2	2	0
0.487	0.538	13	1	2	2	0
0.519	0.616	13	1	2	2	0
0.499	0.535	13	1	2	2	0
0.471	0.567	13	1	2	2	0
0.504	0.549	13	1	2	2	0
0.501	0.62	13	49	2	1	0
0.511	0.614	13	1	2	2	0
0.499	0.549	13	1	2	2	0
0.492	0.608	13	1	2	2	0
0.51	0.606	13	1	2	2	0
0.475	0.547	13	1	2	2	0
0.498	0.545	13	1	2	2	0
0.495	0.598	13	1	2	2	0
0.522	0.548	13	1	2	2	0
0.536	0.573	13	1	2	2	0
0.468	0.589	13	1	2	2	0
0.963	0.162	14	0	1	0	0
0.951	0.153	14	50	1	1	0
0.943	0.141	14	50	1	1	0
0.94	0.164	14	50	1	1	0
0.933	0.16	14	50	1	1	0
0.931	0.147	14	50	1	1	0
0.926	0.152	14	50	1	1	0
0.923	0.152	14	50	1	1	0
0.917	0.155	14	50	1	1	0
0.923	0.14	14	50	1	1	0
0.913	0.145	14	50	1	1	0
0.904	0.138	14	50	1	1	0
0.908	0.133	14	50	1	1	0
0.908	0.13	14	50	1	1	0
0.902	0.127	14	50	1	1	0
0.908	0.124	14	50	1	1	0
0.897	0.119	14	50	1	1	0
0.903	0.113	14	50	1	1	0
0.917	0.112	14	50	1	1	0
0.923	0.113	14	50	1	1	0
0.701	0.3	15	37	1	2	0
0.69	0.298	15	37	1	2	0
0.7	0.314	15	37	1	2	0
0.696	0.325	15	37	1	2	0
0.688	0.313	15	37	1	2	0
0.677	0.321	15	35	1	1	0
0.674	0.324	15	35	1	1	0
0.673	0.317	15	35	1	1	0
0.669	0.32	15	35	1	1	0
0.667	0.312	15	35	1	1	0
0.659	0.317	15	35	1	1	0
0.648	0.304	15	35	1	1	0
0.654	0.299	15	35	1	1	0
0.653	0.297	15	35	1	1	0
0.527	0.738	16	3	1	1	0
0.513	0.733	16	3	1	1	0
0.536	0.736	16	3	1	1	0
0.52	0.724	16	3	1	1	0
0.528	0.717	16	3	1	1	0
0.539	0.725	16	3	1	1	0
0.53	0.709	16	3	1	1	0
0.537	0.71	16	3	1	1	0
0.541	0.71	16	3	1	1	0
0.544	0.711	16	3	1	1	0
0.546	0.706	16	3	1	1	0
0.549	0.701	16	3	1	1	0
0.553	0.702	16	3	1	1	0
0.555	0.712	16	3	1	1	0
0.558	0.712	16	3	1	1	0
0.561	0.712	16	3	1	1	0
0.567	0.703	16	3	1	1	0
0.567	0.722	16	3	1	1	0
0.567	0.725	16	3	1	1	0
0.569	0.732	16	3	1	1	0
0.584	0.734	16	3	1	1	0
0.584	0.737	16	3	1	1	0
0.797	0.57	17	25	2	2	0
0.793	0.615	17	25	2	2	0
0.785	0.618	17	25	2	2	0
0.782	0.612	17	25	2	2	0
0.758	0.579	17	25	2	2	0
0.776	0.63	17	25	2	2	0
0.812	0.598	17	25	2	2	0
0.799	0.573	17	25	2	2	0
0.8	0.605	17	25	2	2	0
0.8	0.579	17	25	2	2	0
0.753	0.575	17	25	2	2	0
0.797	0.562	17	25	2	2	0
0.769	0.584	17	25	2	2	0
0.743	0.603	17	47	2	2	0
0.797	0.564	17	25	2	2	0
0.781	0.629	17	25	2	2	0
0.816	0.589	17	25	2	2	0
0.795	0.555	17	25	2	2	0
0.749	0.573	17	25	2	2	0
0.812	0.577	17	25	2	2	0
0.788	0.634	17	25	2	2	0
0.795	0.56	17	25	2	2	0
0.777	0.627	17	25	2	2	0
0.804	0.562	17	25	2	2	0
0.779	0.552	17	25	2	2	0
0.81	0.608	17	25	2	2	0
0.747	0.592	17	25	2	2	0
0.777	0.628	17	25	2	2	0
0.793	0.555	17	25	2	2	0
0.791	0.62	17	25	2	2	0
0.797	0.557	17	25	2	2	0
0.765	0.563	17	25	2	2	0
0.751	0.565	17	25	2	2	0
0.751	0.578	17	25	2	2	0
0.787	0.563	17	25	2	2	0
0.817	0.575	17	25	2	2	0
0.79	0.631	17	25	2	2	0
0.793	0.567	17	25	2	2	0
0.799	0.574	17	25	2	2	0
0.79	0.577	17	25	2	2	0
0.782	0.557	17	25	2	2	0
0.776	0.561	17	25	2	2	0
0.768	0.586	17	25	2	2	0
0.775	0.62	17	25	2	2	0
0.748	0.57	17	25	2	2	0
0.785	0.566	17	25	2	2	0
0.86	0.427	18	40	1	1	0
0.871	0.424	18	40	1	1	0
0.874	0.421	18	40	1	1	0
0.856	0.41	18	40	1	1	0
0.853	0.406	18	40	1	1	0
0.871	0.399	18	40	1	1	0
0.875	0.396	18	40	1	1	0
0.872	0.389	18	40	1	1	0
0.873	0.385	18	40	1	1	0
0.88	0.389	18	40	1	1	0
0.887	0.397	18	40	1	1	0
0.892	0.392	18	40	1	1	0
0.896	0.387	18	40	1	1	0
0.896	0.405	18	40	1	1	0
0.902	0.379	18	40	1	1	0
0.899	0.4	18	40	1	1	0
0.9	0.406	18	40	1	1	0
0.908	0.391	18	40	1	1	0
0.911	0.39	18	40	1	1	0
0.916	0.392	18	40	1	1	0
0.917	0.394	18	40	1	1	0
0.922	0.391	18	40	1	1	0
0.912	0.405	18	40	1	1	0
0.908	0.411	18	40	1	1	0
0.917	0.405	18	40	1	1	0
0.915	0.411	18	40	1	1	0
0.909	0.419	18	40	1	1	0
0.935	0.414	18	40	1	1	0
0.935	0.419	18	40	1	1	0
0.64	0.905	19	51	1	1	0
0.635	0.898	19	51	1	1	0
0.627	0.897	19	51	1	1	0
0.62	0.897	19	51	1	1	0
0.627	0.893	19	51	1	1	0
0.62	0.89	19	51	1	1	0
0.63	0.887	19	51	1	1	0
0.614	0.885	19	51	1	1	0
0.622	0.883	19	51	1	1	0
0.618	0.878	19	51	1	1	0
0.63	0.879	19	51	1	1	0
0.627	0.876	19	51	1	1	0
0.623	0.872	19	51	1	1	0
0.624	0.864	19	51	1	1	0
0.641	0.873	19	51	1	1	0
0.632	0.859	19	51	1	1	0
0.635	0.859	19	51	1	1	0
0.643	0.868	19	51	1	1	0
0.646	0.867	19	51	1	1	0
0.65	0.872	19	51	1	1	0
0.645	0.848	19	51	1	1	0
0.651	0.852	19	51	1	1	0
0.655	0.846	19	51	1	1	0
0.66	0.845	19	51	1	1	0
0.661	0.852	19	51	1	1	0
0.668	0.854	19	51	1	1	0
0.674	0.856	19	51	1	1	0
0.536	0.164	20	52	1	1	0
0.545	0.162	20	52	1	1	0
0.544	0.155	20	52	1	1	0
0.536	0.151	20	52	1	1	0
0.548	0.147	20	52	1	1	0
0.546	0.142	20	52	1	1	0
0.553	0.142	20	52	1	1	0
0.557	0.144	20	52	1	1	0
0.553	0.126	20	52	1	1	0
0.564	0.143	20	52	1	1	0
0.562	0.135	20	52	1	1	0
0.567	0.135	20	52	1	1	0
0.574	0.141	20	52	1	1	0
0.577	0.132	20	52	1	1	0
0.579	0.143	20	52	1	1	0
0.589	0.124	20	52	1	1	0
0.592	0.133	20	52	1	1	0
0.594	0.133	20	52	1	1	0
0.594	0.136	20	52	1	1	0
0.592	0.141	20	52	1	1	0
0.591	0.145	20	52	1	1	0
0.599	0.144	20	52	1	1	0
0.606	0.141	20	52	1	1	0
0.594	0.151	20	52	1	1	0
0.605	0.153	20	52	1	1	0
0.6	0.157	20	52	1	1	0
0.606	0.158	20	52	1	1	0
0.547	0.247	21	13	2	2	0
0.582	0.28	21	13	2	2	0
0.545	0.258	21	13	2	2	0
0.564	0.294	21	13	2	2	0
0.544	0.266	21	13	2	2	0
0.583	0.286	21	13	2	2	0
0.543	0.304	21	13	2	2	0
0.503	0.299	21	13	2	2	0
0.538	0.264	21	13	2	2	0
0.51	0.275	21	13	2	2	0
0.522	0.308	21	13	2	2	0
0.531	0.269	21	13	2	2	0
0.523	0.32	21	13	2	2	0
0.517	0.321	21	13	2	2	0
0.565	0.285	21	13	2	2	0
0.55	0.263	21	13	2	2	0
0.557	0.323	21	13	2	2	0
0.509	0.297	21	13	2	2	0
0.523	0.285	21	13	2	2	0
0.529	0.253	21	13	2	2	0
0.556	0.314	21	13	2	2	0
0.502	0.276	21	13	2	2	0
0.56	0.285	21	13	2	2	0
0.584	0.276	21	13	2	2	0
0.563	0.301	21	13	2	2	0
0.55	0.323	21	13	2	2	0
0.542	0.326	21	13	2	2	0
0.515	0.255	21	13	2	2	0
0.537	0.248	21	13	2	2	0
0.518	0.296	21	13	2	2	0
0.561	0.304	21	13	2	2	0
0.551	0.307	21	13	2	2	0
0.552	0.295	21	13	2	2	0
0.524	0.282	21	13	2	2	0
0.514	0.291	21	13	2	2	0
0.522	0.316	21	13	2	2	0
0.563	0.247	21	13	2	2	0
0.525	0.268	21	13	2	2	0
0.577	0.263	21	13	2	2	0
0.565	0.284	21	13	2	2	0
0.568	0.258	21	13	2	2	0
0.563	0.266	21	13	2	2	0
0.514	0.271	21	13	2	2	0
0.508	0.306	21	13	2	2	0
0.576	0.298	21	13	2	2	0
0.548	0.257	21	13	2	2	0
0.523	0.322	21	13	2	2	0
0.581	0.278	21	13	2	2	0
0.508	0.307	21	13	2	2	0
0.563	0.263	21	13	2	2	0
0.559	0.315	21	13	2	2	0
0.538	0.256	21	13	2	2	0
0.561	0.317	21	13	2	2	0
0.549	0.305	21	13	2	2	0
0.512	0.314	21	13	2	2	0
0.52	0.312	21	13	2	2	0
0.578	0.261	21	13	2	2	0
0.541	0.241	21	28	2	2	0
0.543	0.326	21	13	2	2	0
0.169	0.243	22	8	1	1	0
0.177	0.259	22	8	1	1	0
0.172	0.254	22	8	1	1	0
0.165	0.273	22	8	1	1	0
0.163	0.273	22	8	1	1	0
0.151	0.271	22	8	1	1	0
0.135	0.257	22	8	1	1	0
0.137	0.249	22	8	1	1	0
0.137	0.242	22	8	1	1	0
0.122	0.241	22	8	1	1	0
0.137	0.235	22	8	1	1	0
0.122	0.236	22	8	1	1	0
0.143	0.231	22	8	1	1	0
0.119	0.225	22	33	1	2	0
0.131	0.222	22	33	1	2	0
0.139	0.22	22	33	1	2	0
0.125	0.21	22	33	1	2	0
0.141	0.217	22	33	1	2	0
0.137	0.212	22	33	1	2	0
0.151	0.217	22	33	1	2	0
0.89	0.072	23	10	2	2	0
0.867	0.008	23	10	2	2	0
0.898	0.035	23	10	2	2	0
0.892	0.042	23	10	2	2	0
0.901	0.055	23	10	2	2	0
0.885	0.037	23	10	2	2	0
0.866	0.022	23	10	2	2	0
0.904	0.044	23	10	2	2	0
0.85	0.014	23	10	2	2	0
0.847	0.041	23	10	2	2	0
0.857	0.074	23	10	2	2	0
0.849	0.053	23	10	2	2	0
0.857	0.084	23	10	2	2	0
0.891	0.06	23	10	2	2	0
0.836	0.023	23	10	2	2	0
0.835	0.052	23	10	2	2	0
0.877	0.053	23	10	2	2	0
0.825	0.052	23	10	2	2	0
0.874	0	23	10	2	2	0
0.894	0.01	23	10	2	2	0
0.898	0.054	23	10	2	2	0
0.889	0.032	23	10	2	2	0
0.821	0.048	23	10	2	2	0
0.852	0.072	23	10	2	2	0
0.897	0.037	23	10	2	2	0
0.896	0.027	23	10	2	2	0
0.836	0.021	23	10	2	2	0
0.883	0.058	23	10	2	2	0
0.831	0.053	23	10	2	2	0
0.822	0.035	23	10	2	2	0
0.864	0.013	23	10	2	2	0
0.846	0.064	23	10	2	2	0
0.827	0.052	23	10	2	2	0
0.846	0.037	23	10	2	2	0
0.843	0.015	23	10	2	2	0
0.892	0.066	23	10	2	2	0
0.873	0.068	23	10	2	2	0
0.849	0.026	23	10	2	2	0
0.34	0.887	24	43	2	2	0
0.317	0.877	24	43	2	2	0
0.35	0.897	24	43	2	2	0
0.351	0.852	24	43	2	2	0
0.337	0.845	24	43	2	2	0
0.362	0.897	24	43	2	2	0
0.332	0.903	24	43	2	2	0
0.354	0.833	24	43	2	2	0
0.319	0.889	24	43	2	2	0
0.332	0.889	24	43	2	2	0
0.327	0.848	24	43	2	2	0
0.364	0.833	24	43	2	2	0
0.352	0.887	24	43	2	2	0
0.372	0.846	24	43	2	2	0
0.33	0.849	24	43	2	2	0
0.31	0.88	24	43	2	2	0
0.325	0.859	24	43	2	2	0
0.345	0.894	24	43	2	2	0
0.327	0.889	24	43	2	2	0
0.345	0.838	24	43	2	2	0
0.345	0.9	24	43	2	2	0
0.321	0.827	24	44	2	1	0
0.352	0.9	24	43	2	2	0
0.312	0.855	24	43	2	2	0
0.312	0.849	24	43	2	2	0
0.332	0.904	24	43	2	2	0
0.349	0.886	24	43	2	2	0
0.381	0.867	24	43	2	2	0
0.309	0.869	24	43	2	2	0
0.362	0.903	24	43	2	2	0
0.326	0.827	24	44	2	1	0
0.37	0.885	24	43	2	2	0
0.329	0.89	24	43	2	2	0
0.334	0.806	25	44	1	1	0
0.321	0.806	25	44	1	1	0
0.338	0.814	25	44	1	1	0
0.343	0.819	25	44	1	1	0
0.325	0.818	25	44	1	1	0
0.321	0.819	25	44	1	1	0
0.332	0.834	25	43	1	2	0
0.315	0.821	25	44	1	1	0
0.311	0.836	25	44	1	1	0
0.304	0.82	25	44	1	1	0
0.299	0.833	25	44	1	1	0
0.294	0.844	25	0	1	0	0
0.28	0.837	25	14	1	2	0
0.284	0.827	25	44	1	1	0
0.27	0.829	25	14	1	2	0
0.266	0.821	25	14	1	2	0
0.262	0.819	25	14	1	2	0
0.274	0.805	25	44	1	1	0
0.27	0.803	25	44	1	1	0
0.707	0.386	26	53	1	2	0
0.708	0.398	26	0	1	0	0
0.698	0.375	26	53	1	2	0
0.697	0.376	26	53	1	2	0
0.697	0.397	26	53	1	2	0
0.69	0.398	26	39	1	2	0
0.673	0.387	26	0	1	0	0
0.664	0.383	26	39	1	2	0
0.654	0.375	26	53	1	2	0
0.656	0.371	26	53	1	2	0
0.651	0.352	26	53	1	2	0
0.653	0.344	26	53	1	2	0
0.673	0.349	26	53	1	2	0
0.665	0.342	26	53	1	2	0
0.682	0.341	26	53	1	2	0
0.686	0.341	26	53	1	2	0
0.945	0.462	27	54	2	2	0
0.938	0.509	27	54	2	2	0
0.923	0.476	27	54	2	2	0
0.942	0.516	27	54	2	2	0
0.99	0.5	27	54	2	2	0
0.946	0.503	27	54	2	2	0
0.924	0.485	27	54	2	2	0
0.989	0.477	27	54	2	2	0
0.928	0.483	27	54	2	2	0
0.923	0.446	27	54	2	2	0
0.928	0.472	27	54	2	2	0
0.923	0.501	27	54	2	2	0
0.974	0.472	27	54	2	2	0
0.976	0.478	27	54	2	2	0
0.985	0.486	27	54	2	2	0
0.95	0.521	27	54	2	2	0
0.984	0.49	27	54	2	2	0
0.924	0.45	27	54	2	2	0
0.967	0.52	27	54	2	2	0
0.969	0.491	27	54	2	2	0
0.912	0.493	27	54	2	2	0
0.936	0.501	27	54	2	2	0
0.925	0.443	27	54	2	2	0
0.937	0.513	27	54	2	2	0
0.962	0.5	27	54	2	2	0
0.946	0.502	27	54	2	2	0
0.936	0.442	27	54	2	2	0
0.952	0.451	27	54	2	2	0
0.975	0.484	27	54	2	2	0
0.919	0.491	27	54	2	2	0
0.98	0.482	27	54	2	2	0
0.93	0.475	27	54	2	2	0
0.943	0.444	27	54	2	2	0
0.969	0.442	27	55	2	1	0
0.927	0.5	27	54	2	2	0
0.969	0.472	27	54	2	2	0
0.937	0.488	27	54	2	2	0
0.938	0.498	27	54	2	2	0
0.976	0.473	27	54	2	2	0
0.99	0.487	27	54	2	2	0
0.957	0.496	27	54	2	2	0
0.926	0.472	27	54	2	2	0
0.931	0.515	27	54	2	2	0
0.937	0.448	27	54	2	2	0
0.97	0.502	27	54	2	2	0
0.922	0.454	27	54	2	2	0
0.923	0.464	27	54	2	2	0
0.948	0.507	27	54	2	2	0
0.956	0.435	27	55	2	1	0
0.969	0.456	27	54	2	2	0
0.943	0.509	27	54	2	2	0
0.725	0.482	28	39	2	2	0
0.732	0.457	28	39	2	2	0
0.717	0.441	28	39	2	2	0
0.704	0.422	28	39	2	2	0
0.666	0.45	28	39	2	2	0
0.697	0.477	28	39	2	2	0
0.68	0.449	28	39	2	2	0
0.722	0.444	28	39	2	2	0
0.691	0.428	28	39	2	2	0
0.711	0.481	28	39	2	2	0
0.695	0.419	28	39	2	2	0
0.7	0.477	28	39	2	2	0
0.72	0.438	28	39	2	2	0
0.67	0.471	28	39	2	2	0
0.668	0.466	28	39	2	2	0
0.725	0.432	28	39	2	2	0
0.701	0.435	28	39	2	2	0
0.691	0.415	28	39	2	2	0
0.685	0.499	28	39	2	2	0
0.684	0.497	28	39	2	2	0
0.698	0.487	28	39	2	2	0
0.659	0.435	28	39	2	2	0
0.668	0.457	28	39	2	2	0
0.67	0.443	28	39	2	2	0
0.659	0.447	28	39	2	2	0
0.659	0.473	28	39	2	2	0
0.712	0.456	28	39	2	2	0
0.704	0.443	28	39	2	2	0
0.666	0.444	28	39	2	2	0
0.673	0.479	28	39	2	2	0
0.693	0.427	28	39	2	2	0
0.657	0.477	28	39	2	2	0
0.699	0.481	28	39	2	2	0
0.668	0.473	28	39	2	2	0
0.685	0.438	28	39	2	2	0
0.664	0.483	28	39	2	2	0
0.718	0.48	28	39	2	2	0
0.722	0.49	28	39	2	2	0
0.651	0.473	28	20	2	2	0
0.667	0.46	28	39	2	2	0
0.714	0.451	28	39	2	2	0
0.661	0.448	28	39	2	2	0
0.731	0.452	28	39	2	2	0
0.676	0.493	28	39	2	2	0
0.704	0.49	28	39	2	2	0
0.662	0.435	28	39	2	2	0
0.71	0.462	28	39	2	2	0
0.675	0.493	28	39	2	2	0
0.698	0.497	28	39	2	2	0
0.706	0.494	28	39	2	2	0
0.464	0.676	29	49	1	1	0
0.462	0.672	29	49	1	1	0
0.466	0.665	29	49	1	1	0
0.458	0.661	29	49	1	1	0
0.455	0.657	29	49	1	1	0
0.478	0.652	29	49	1	1	0
0.463	0.645	29	49	1	1	0
0.466	0.643	29	49	1	1	0
0.478	0.644	29	49	1	1	0
0.46	0.632	29	49	1	1	0
0.465	0.631	29	49	1	1	0
0.466	0.627	29	49	1	1	0
0.483	0.627	29	49	1	1	0
0.488	0.632	29	49	1	1	0
0.488	0.607	29	1	1	2	0
0.496	0.615	29	49	1	1	0
0.501	0.608	29	1	1	2	0
0.511	0.617	29	49	1	1	0
0.518	0.62	29	49	1	1	0
0.506	0.639	29	49	1	1	0
0.517	0.631	29	49	1	1	0
0.582	0.514	30	20	2	2	0
0.603	0.516	30	20	2	2	0
0.624	0.469	30	20	2	2	0
0.588	0.466	30	20	2	2	0
0.595	0.509	30	20	2	2	0
0.584	0.475	30	20	2	2	0
0.65	0.508	30	20	2	2	0
0.594	0.497	30	20	2	2	0
0.63	0.531	30	20	2	2	0
0.607	0.538	30	20	2	2	0
0.621	0.544	30	20	2	2	0
0.61	0.523	30	20	2	2	0
0.59	0.517	30	20	2	2	0
0.593	0.492	30	20	2	2	0
0.599	0.463	30	20	2	2	0
0.588	0.466	30	20	2	2	0
0.629	0.464	30	20	2	2	0
0.595	0.495	30	20	2	2	0
0.597	0.513	30	20	2	2	0
0.608	0.461	30	20	2	2	0
0.588	0.469	30	20	2	2	0
0.64	0.479	30	20	2	2	0
0.601	0.476	30	20	2	2	0
0.595	0.538	30	20	2	2	0
0.585	0.528	30	20	2	2	0
0.596	0.503	30	20	2	2	0
0.601	0.483	30	20	2	2	0
0.59	0.534	30	20	2	2	0
0.589	0.502	30	20	2	2	0
0.656	0.506	30	20	2	2	0
0.599	0.477	30	20	2	2	0
0.635	0.523	30	20	2	2	0
0.608	0.474	30	20	2	2	0
0.601	0.522	30	20	2	2	0
0.645	0.489	30	20	2	2	0
0.64	0.485	30	20	2	2	0
0.632	0.475	30	20	2	2	0
0.607	0.527	30	20	2	2	0
0.585	0.496	30	20	2	2	0
0.619	0.539	30	20	2	2	0
0.622	0.539	30	20	2	2	0
0.638	0.519	30	20	2	2	0
0.576	0.484	30	20	2	2	0
0.619	0.544	30	20	2	2	0
0.594	0.491	30	20	2	2	0
0.61	0.464	30	20	2	2	0
0.637	0.526	30	20	2	2	0
0.646	0.487	30	20	2	2	0
0.6	0.54	30	20	2	2	0
0.591	0.475	30	20	2	2	0
0.581	0.524	30	20	2	2	0
0.635	0.509	30	20	2	2	0
0.617	0.455	30	20	2	2	0
0.584	0.495	30	20	2	2	0
0.632	0.461	30	20	2	2	0
0.324	0.082	31	9	2	2	0
0.31	0.097	31	9	2	2	0
0.303	0.142	31	9	2	2	0
0.271	0.11	31	9	2	2	0
0.321	0.097	31	9	2	2	0
0.302	0.091	31	9	2	2	0
0.266	0.094	31	9	2	2	0
0.339	0.105	31	9	2	2	0
0.326	0.131	31	9	2	2	0
0.318	0.132	31	9	2	2	0
0.255	0.12	31	9	2	2	0
0.28	0.132	31	9	2	2	0
0.303	0.151	31	9	2	2	0
0.326	0.076	31	9	2	2	0
0.283	0.121	31	9	2	2	0
0.308	0.128	31	9	2	2	0
0.333	0.13	31	9	2	2	0
0.305	0.139	31	9	2	2	0
0.315	0.094	31	9	2	2	0
0.289	0.085	31	9	2	2	0
0.318	0.129	31	9	2	2	0
0.324	0.107	31	9	2	2	0
0.325	0.106	31	9	2	2	0
0.273	0.079	31	9	2	2	0
0.307	0.124	31	9	2	2	0
0.278	0.096	31	9	2	2	0
0.303	0.148	31	9	2	2	0
0.33	0.095	31	9	2	2	0
0.32	0.086	31	9	2	2	0
0.276	0.099	31	9	2	2	0
0.269	0.109	31	9	2	2	0
0.265	0.121	31	9	2	2	0
0.281	0.1	31	9	2	2	0
0.324	0.128	31	9	2	2	0
0.271	0.116	31	9	2	2	0
0.267	0.131	31	9	2	2	0
0.332	0.093	31	9	2	2	0
0.339	0.107	31	9	2	2	0
0.333	0.13	31	9	2	2	0
0.256	0.11	31	9	2	2	0
0.331	0.097	31	9	2	2	0
0.271	0.084	31	9	2	2	0
0.259	0.1	31	9	2	2	0
0.042	0.972	32	56	2	2	0
0.072	0.969	32	56	2	2	0
0.034	0.91	32	56	2	2	0
0.073	0.939	32	26	2	2	0
0.036	0.903	32	56	2	2	0
0.071	0.906	32	56	2	2	0
0.084	0.936	32	26	2	2	0
0.027	0.908	32	56	2	2	0
0.052	0.909	32	56	2	2	0
0.031	0.956	32	56	2	2	0
0.07	0.947	32	56	2	2	0
0.019	0.919	32	56	2	2	0
0.061	0.897	32	56	2	2	0
0.072	0.949	32	56	2	2	0
0.052	0.914	32	56	2	2	0
0.034	0.949	32	56	2	2	0
0.025	0.921	32	56	2	2	0
0.051	0.905	32	56	2	2	0
0.053	0.974	32	56	2	2	0
0.023	0.935	32	56	2	2	0
0.018	0.921	32	56	2	2	0
0.088	0.956	32	26	2	2	0
0.078	0.956	32	56	2	2	0
0.015	0.939	32	56	2	2	0
0.044	0.957	32	56	2	2	0
0.068	0.904	32	56	2	2	0
0.061	0.903	32	56	2	2	0
0.035	0.924	32	56	2	2	0
0.03	0.909	32	56	2	2	0
0.089	0.919	32	26	2	2	0
0.071	0.974	32	56	2	2	0
0.036	0.942	32	56	2	2	0
0.029	0.904	32	56	2	2	0
0.035	0.942	32	56	2	2	0
0.013	0.945	32	56	2	2	0
0.067	0.905	32	56	2	2	0
0.081	0.943	32	26	2	2	0
0.056	0.952	32	56	2	2	0
0.076	0.917	32	26	2	2	0
0.051	0.921	32	56	2	2	0
0.076	0.904	32	26	2	2	0
0.107	0.105	33	7	1	2	0
0.112	0.092	33	16	1	1	0
0.1	0.106	33	7	1	2	0
0.097	0.102	33	7	1	2	0
0.1	0.094	33	16	1	1	0
0.1	0.089	33	16	1	1	0
0.099	0.085	33	16	1	1	0
0.095	0.084	33	16	1	1	0
0.093	0.083	33	16	1	1	0
0.091	0.079	33	16	1	1	0
0.1	0.075	33	16	1	1	0
0.097	0.07	33	16	1	1	0
0.083	0.064	33	16	1	1	0
0.082	0.058	33	16	1	1	0
0.09	0.052	33	16	1	1	0
0.093	0.045	33	16	1	1	0
0.113	0.052	33	16	1	1	0
0.105	0.035	33	16	1	1	0
0.116	0.052	33	16	1	1	0
0.117	0.038	33	16	1	1	0
0.118	0.033	33	16	1	1	0
0.128	0.037	33	16	1	1	0
0.135	0.038	33	16	1	1	0
0.132	0.053	33	16	1	1	0
0.441	0.51	34	12	2	2	0
0.457	0.463	34	12	2	2	0
0.477	0.455	34	12	2	2	0
0.488	0.487	34	12	2	2	0
0.459	0.516	34	12	2	2	0
0.491	0.48	34	12	2	2	0
0.463	0.441	34	12	2	2	0
0.465	0.453	34	12	2	2	0
0.47	0.446	34	12	2	2	0
0.44	0.514	34	12	2	2	0
0.417	0.465	34	12	2	2	0
0.425	0.456	34	12	2	2	0
0.441	0.452	34	12	2	2	0
0.481	0.515	34	12	2	2	0
0.49	0.5	34	12	2	2	0
0.439	0.513	34	12	2	2	0
0.442	0.459	34	12	2	2	0
0.465	0.462	34	12	2	2	0
0.471	0.484	34	12	2	2	0
0.458	0.456	34	12	2	2	0
0.429	0.497	34	12	2	2	0
0.408	0.473	34	12	2	2	0
0.443	0.499	34	12	2	2	0
0.427	0.453	34	12	2	2	0
0.47	0.493	34	12	2	2	0
0.457	0.512	34	12	2	2	0
0.419	0.469	34	12	2	2	0
0.478	0.513	34	12	2	2	0
0.458	0.467	34	12	2	2	0
0.459	0.453	34	12	2	2	0
0.479	0.453	34	12	2	2	0
0.619	0.731	35	27	2	2	0
0.675	0.716	35	27	2	2	0
0.659	0.701	35	27	2	2	0
0.604	0.723	35	27	2	2	0
0.604	0.681	35	27	2	2	0
0.651	0.738	35	27	2	2	0
0.604	0.74	35	27	2	2	0
0.619	0.688	35	27	2	2	0
0.642	0.671	35	27	2	2	0
0.615	0.675	35	27	2	2	0
0.624	0.681	35	27	2	2	0
0.638	0.73	35	27	2	2	0
0.677	0.716	35	27	2	2	0
0.61	0.677	35	27	2	2	0
0.678	0.708	35	27	2	2	0
0.639	0.731	35	27	2	2	0
0.637	0.682	35	27	2	2	0
0.657	0.717	35	27	2	2	0
0.654	0.736	35	27	2	2	0
0.667	0.714	35	27	2	2	0
0.653	0.712	35	27	2	2	0
0.665	0.713	35	27	2	2	0
0.645	0.752	35	27	2	2	0
0.612	0.688	35	27	2	2	0
0.625	0.685	35	27	2	2	0
0.603	0.716	35	27	2	2	0
0.62	0.687	35	27	2	2	0
0.677	0.701	35	27	2	2	0
0.631	0.696	35	27	2	2	0
0.65	0.684	35	27	2	2	0
0.594	0.697	35	27	2	2	0
0.116	0.678	36	57	1	1	0
0.11	0.676	36	57	1	1	0
0.109	0.676	36	57	1	1	0
0.119	0.692	36	57	1	1	0
0.112	0.687	36	57	1	1	0
0.117	0.699	36	57	1	1	0
0.117	0.705	36	57	1	1	0
0.111	0.698	36	57	1	1	0
0.1	0.69	36	57	1	1	0
0.099	0.704	36	57	1	1	0
0.092	0.708	36	57	1	1	0
0.088	0.705	36	57	1	1	0
0.086	0.705	36	57	1	1	0
0.083	0.707	36	57	1	1	0
0.08	0.706	36	57	1	1	0
0.086	0.688	36	57	1	1	0
0.087	0.682	36	57	1	1	0
0.077	0.697	36	57	1	1	0
0.083	0.681	36	57	1	1	0
0.075	0.687	36	57	1	1	0
0.072	0.688	36	57	1	1	0
0.075	0.681	36	57	1	1	0
0.059	0.689	36	57	1	1	0
0.055	0.68	36	57	1	1	0
0.056	0.677	36	57	1	1	0
0.068	0.668	36	57	1	1	0
0.057	0.667	36	57	1	1	0
0.076	0.665	36	57	1	1	0
0.057	0.657	36	5	1	1	0
0.057	0.647	36	5	1	1	0
0.941	0.937	37	42	2	2	0
0.91	0.898	37	42	2	2	0
0.878	0.908	37	42	2	2	0
0.935	0.938	37	42	2	2	0
0.913	0.91	37	42	2	2	0
0.898	0.982	37	42	2	2	0
0.912	0.966	37	42	2	2	0
0.876	0.967	37	42	2	2	0
0.875	0.958	37	42	2	2	0
0.905	0.91	37	42	2	2	0
0.874	0.929	37	42	2	2	0
0.897	0.904	37	42	2	2	0
0.866	0.942	37	42	2	2	0
0.922	0.973	37	42	2	2	0
0.87	0.96	37	42	2	2	0
0.915	0.965	37	42	2	2	0
0.916	0.96	37	42	2	2	0
0.927	0.914	37	42	2	2	0
0.911	0.956	37	42	2	2	0
0.926	0.967	37	42	2	2	0
0.878	0.907	37	42	2	2	0
0.887	0.902	37	42	2	2	0
0.874	0.96	37	42	2	2	0
0.935	0.938	37	42	2	2	0
0.898	0.903	37	42	2	2	0
0.869	0.967	37	42	2	2	0
0.874	0.953	37	42	2	2	0
0.936	0.944	37	42	2	2	0
0.907	0.952	37	42	2	2	0
0.912	0.934	37	42	2	2	0
0.915	0.975	37	42	2	2	0
0.922	0.91	37	42	2	2	0
0.881	0.948	37	42	2	2	0
0.914	0.908	37	42	2	2	0
0.868	0.93	37	42	2	2	0
0.911	0.911	37	42	2	2	0
0.881	0.978	37	42	2	2	0
0.895	0.922	37	42	2	2	0
0.92	0.917	37	42	2	2	0
0.906	0.979	37	42	2	2	0
0.872	0.911	37	42	2	2	0
0.938	0.929	37	42	2	2	0
0.908	0.93	37	42	2	2	0
0.905	0.953	37	42	2	2	0
0.867	0.963	37	42	2	2	0
0.879	0.925	37	42	2	2	0
0.939	0.931	37	42	2	2	0
0.866	0.94	37	42	2	2	0
0.872	0.955	37	42	2	2	0
0.879	0.93	37	42	2	2	0
0.873	0.946	37	42	2	2	0
0.913	0.944	37	42	2	2	0
0.866	0.918	37	42	2	2	0
0.15	0.549	38	32	2	2	0
0.114	0.614	38	32	2	2	0
0.135	0.622	38	32	2	2	0
0.166	0.558	38	32	2	2	0
0.162	0.613	38	32	2	2	0
0.119	0.569	38	32	2	2	0
0.157	0.556	38	32	2	2	0
0.122	0.622	38	32	2	2	0
0.166	0.596	38	32	2	2	0
0.137	0.619	38	32	2	2	0
0.149	0.591	38	32	2	2	0
0.122	0.554	38	32	2	2	0
0.167	0.566	38	32	2	2	0
0.131	0.554	38	32	2	2	0
0.14	0.622	38	32	2	2	0
0.159	0.572	38	32	2	2	0
0.136	0.554	38	32	2	2	0
0.13	0.607	38	32	2	2	0
0.153	0.585	38	32	2	2	0
0.168	0.6	38	32	2	2	0
0.134	0.559	38	32	2	2	0
0.124	0.607	38	32	2	2	0
0.169	0.559	38	32	2	2	0
0.1	0.586	38	32	2	2	0
0.162	0.572	38	32	2	2	0
0.164	0.605	38	32	2	2	0
0.114	0.604	38	32	2	2	0
0.121	0.615	38	32	2	2	0
0.148	0.546	38	32	2	2	0
0.103	0.567	38	32	2	2	0
0.109	0.613	38	32	2	2	0
0.185	0.178	39	15	1	1	0
0.178	0.177	39	15	1	1	0
0.177	0.162	39	15	1	1	0
0.17	0.171	39	15	1	1	0
0.166	0.17	39	15	1	1	0
0.161	0.165	39	15	1	1	0
0.171	0.153	39	15	1	1	0
0.163	0.153	39	15	1	1	0
0.143	0.144	39	15	1	1	0
0.153	0.137	39	15	1	1	0
0.157	0.131	39	15	1	1	0
0.152	0.125	39	15	1	1	0
0.159	0.117	39	15	1	1	0
0.159	0.111	39	15	1	1	0
0.163	0.11	39	15	1	1	0
0.165	0.107	39	15	1	1	0
0.147	0.987	40	38	1	1	0
0.14	0.991	40	38	1	1	0
0.137	0.992	40	38	1	1	0
0.143	0.982	40	38	1	1	0
0.144	0.975	40	38	1	1	0
0.14	0.974	40	38	1	1	0
0.132	0.974	40	38	1	1	0
0.142	0.969	40	38	1	1	0
0.118	0.971	40	38	1	1	0
0.12	0.968	40	38	1	1	0
0.118	0.965	40	26	1	2	0
0.118	0.963	40	26	1	2	0
0.118	0.957	40	26	1	2	0
0.145	0.957	40	38	1	1	0
0.141	0.953	40	38	1	1	0
0.129	0.935	40	26	1	2	0
0.139	0.926	40	26	1	2	0
0.149	0.94	40	38	1	1	0
0.155	0.948	40	38	1	1	0
0.157	0.939	40	38	1	1	0
0.158	0.931	40	38	1	1	0
0.16	0.936	40	38	1	1	0
0.164	0.921	40	38	1	1	0
0.165	0.932	40	38	1	1	0
0.169	0.925	40	38	1	1	0
0.169	0.939	40	38	1	1	0
0.276	0.419	41	11	2	2	0
0.273	0.421	41	0	2	0	0
0.351	0.433	41	11	2	2	0
0.287	0.433	41	11	2	2	0
0.276	0.426	41	45	2	1	0
0.358	0.409	41	11	2	2	0
0.337	0.446	41	11	2	2	0
0.29	0.44	41	11	2	2	0
0.296	0.412	41	11	2	2	0
0.306	0.43	41	11	2	2	0
0.34	0.42	41	11	2	2	0
0.359	0.407	41	11	2	2	0
0.314	0.396	41	11	2	2	0
0.281	0.416	41	11	2	2	0
0.299	0.387	41	11	2	2	0
0.288	0.431	41	11	2	2	0
0.328	0.441	41	11	2	2	0
0.281	0.433	41	45	2	1	0
0.334	0.407	41	11	2	2	0
0.339	0.402	41	11	2	2	0
0.289	0.398	41	11	2	2	0
0.334	0.443	41	11	2	2	0
0.353	0.392	41	11	2	2	0
0.314	0.44	41	11	2	2	0
0.305	0.383	41	11	2	2	0
0.342	0.448	41	11	2	2	0
0.306	0.374	41	11	2	2	0
0.306	0.395	41	11	2	2	0
0.341	0.418	41	11	2	2	0
0.344	0.388	41	11	2	2	0
0.284	0.435	41	45	2	1	0
0.347	0.407	41	11	2	2	0
0.279	0.43	41	45	2	1	0
0.306	0.377	41	11	2	2	0
0.298	0.408	41	11	2	2	0
0.283	0.425	41	11	2	2	0
0.339	0.393	41	11	2	2	0
0.306	0.455	41	11	2	2	0
0.316	0.453	41	11	2	2	0
0.325	0.449	41	11	2	2	0
0.297	0.441	41	11	2	2	0
0.287	0.429	41	11	2	2	0
0.325	0.442	41	11	2	2	0
0.301	0.422	41	11	2	2	0
0.314	0.375	41	11	2	2	0
0.287	0.4	41	11	2	2	0
0.315	0.433	41	11	2	2	0
0.33	0.448	41	11	2	2	0
0.782	0.71	42	21	2	2	0
0.739	0.659	42	47	2	2	0
0.774	0.679	42	21	2	2	0
0.751	0.664	42	21	2	2	0
0.736	0.673	42	21	2	2	0
0.768	0.676	42	21	2	2	0
0.754	0.657	42	47	2	2	0
0.73	0.699	42	21	2	2	0
0.777	0.709	42	21	2	2	0
0.746	0.662	42	21	2	2	0
0.738	0.652	42	47	2	2	0
0.723	0.703	42	21	2	2	0
0.742	0.66	42	47	2	2	0
0.763	0.699	42	21	2	2	0
0.731	0.711	42	21	2	2	0
0.74	0.722	42	6	2	1	0
0.726	0.697	42	21	2	2	0
0.779	0.723	42	6	2	1	0
0.758	0.726	42	6	2	1	0
0.765	0.685	42	21	2	2	0
0.733	0.696	42	21	2	2	0
0.735	0.721	42	21	2	2	0
0.77	0.727	42	6	2	1	0
0.719	0.721	42	21	2	2	0
0.732	0.705	42	21	2	2	0
0.762	0.706	42	21	2	2	0
0.756	0.657	42	47	2	2	0
0.757	0.709	42	21	2	2	0
0.782	0.692	42	21	2	2	0
0.75	0.719	42	21	2	2	0
0.739	0.667	42	21	2	2	0
0.77	0.686	42	21	2	2	0
0.745	0.729	42	6	2	1	0
0.789	0.692	42	21	2	2	0
0.754	0.67	42	21	2	2	0
0.771	0.727	42	6	2	1	0
0.74	0.719	42	21	2	2	0
0.744	0.729	42	6	2	1	0
0.749	0.674	42	21	2	2	0
0.732	0.697	42	21	2	2	0
0.771	0.71	42	21	2	2	0
0.729	0.726	42	6	2	1	0
0.732	0.717	42	21	2	2	0
0.78	0.712	42	21	2	2	0
0.756	0.708	42	21	2	2	0
0.719	0.721	42	21	2	2	0
0.752	0.714	42	21	2	2	0
0.783	0.689	42	21	2	2	0
0.73	0.67	42	21	2	2	0
0.784	0.681	42	21	2	2	0
0.746	0.724	42	6	2	1	0
0.757	0.679	42	21	2	2	0
0.737	0.712	42	21	2	2	0
0.779	0.669	42	21	2	2	0
0.744	0.707	42	21	2	2	0
0.927	0.613	43	58	1	1	0
0.926	0.613	43	58	1	1	0
0.923	0.62	43	58	1	1	0
0.923	0.609	43	58	1	1	0
0.917	0.625	43	58	1	1	0
0.914	0.614	43	58	1	1	0
0.911	0.613	43	58	1	1	0
0.917	0.596	43	58	1	1	0
0.899	0.608	43	58	1	1	0
0.903	0.599	43	58	1	1	0
0.888	0.601	43	58	1	1	0
0.896	0.595	43	58	1	1	0
0.895	0.594	43	58	1	1	0
0.901	0.59	43	58	1	1	0
0.901	0.589	43	58	1	1	0
0.895	0.588	43	58	1	1	0
0.894	0.576	43	58	1	1	0
0.906	0.576	43	58	1	1	0
0.902	0.569	43	58	1	1	0
0.892	0.56	43	58	1	1	0
0.902	0.564	43	58	1	1	0
0.915	0.573	43	58	1	1	0
0.915	0.572	43	58	1	1	0
0.905	0.556	43	58	1	1	0
0.904	0.551	43	58	1	1	0
0.909	0.555	43	58	1	1	0
0.911	0.545	43	58	1	1	0
0.923	0.57	43	58	1	1	0
0.926	0.555	43	58	1	1	0
0.803	0.061	44	59	1	1	0
0.801	0.058	44	59	1	1	0
0.783	0.061	44	59	1	1	0
0.786	0.056	44	59	1	1	0
0.779	0.049	44	59	1	1	0
0.771	0.042	44	59	1	1	0
0.775	0.027	44	59	1	1	0
0.78	0.026	44	59	1	1	0
0.778	0.02	44	59	1	1	0
0.785	0.021	44	59	1	1	0
0.794	0.025	44	59	1	1	0
0.796	0.02	44	59	1	1	0
0.8	0.02	44	59	1	1	0
0.796	0.007	44	59	1	1	0
0.807	0.022	44	59	1	1	0
0.809	0.016	44	59	1	1	0
0.811	0.01	44	59	1	1	0
0.819	0.015	44	59	1	1	0
0.825	0.022	44	59	1	1	0
0.266	0.514	45	31	1	1	0
0.256	0.521	45	31	1	1	0
0.257	0.508	45	0	1	0	0
0.258	0.501	45	45	1	1	0
0.249	0.504	45	30	1	2	0
0.244	0.505	45	30	1	2	0
0.241	0.503	45	30	1	2	0
0.224	0.499	45	30	1	2	0
0.23	0.494	45	30	1	2	0
0.246	0.487	45	30	1	2	0
0.231	0.488	45	30	1	2	0
0.24	0.484	45	30	1	2	0
0.231	0.482	45	30	1	2	0
0.249	0.474	45	45	1	1	0
0.231	0.456	45	30	1	2	0
0.247	0.466	45	45	1	1	0
0.248	0.463	45	45	1	1	0
0.249	0.458	45	45	1	1	0
0.255	0.462	45	45	1	1	0
0.254	0.456	45	45	1	1	0
0.26	0.469	45	45	1	1	0
0.473	0.209	46	28	1	2	0
0.474	0.178	46	2	1	1	0
0.482	0.168	46	2	1	1	0
0.5	0.19	46	28	1	2	0
0.501	0.172	46	2	1	1	0
0.505	0.181	46	2	1	1	0
0.507	0.174	46	2	1	1	0
0.515	0.18	46	2	1	1	0
0.525	0.165	46	2	1	1	0
0.52	0.181	46	2	1	1	0
0.524	0.18	46	2	1	1	0
0.526	0.187	46	2	1	1	0
0.535	0.188	46	28	1	2	0
0.141	0.817	47	29	1	1	0
0.134	0.819	47	29	1	1	0
0.156	0.806	47	29	1	1	0
0.133	0.814	47	29	1	1	0
0.141	0.801	47	29	1	1	0
0.142	0.8	47	29	1	1	0
0.132	0.795	47	29	1	1	0
0.136	0.785	47	29	1	1	0
0.153	0.789	47	29	1	1	0
0.138	0.778	47	29	1	1	0
0.138	0.776	47	29	1	1	0
0.152	0.783	47	29	1	1	0
0.149	0.771	47	29	1	1	0
0.163	0.783	47	29	1	1	0
0.159	0.768	47	29	1	1	0
0.167	0.779	47	29	1	1	0
0.167	0.779	47	29	1	1	0
0.165	0.758	47	29	1	1	0
0.168	0.764	47	29	1	1	0
0.172	0.758	47	29	1	1	0
0.175	0.784	47	29	1	1	0
0.178	0.77	47	29	1	1	0
0.182	0.769	47	29	1	1	0
0.189	0.762	47	29	1	1	0
0.189	0.768	47	29	1	1	0
0.195	0.761	47	29	1	1	0
0.199	0.764	47	29	1	1	0
0.193	0.78	47	29	1	1	0
0.205	0.774	47	29	1	1	0
0.202	0.779	47	29	1	1	0
0.73	0.76	48	6	1	1	0
0.719	0.745	48	6	1	1	0
0.726	0.737	48	6	1	1	0
0.741	0.715	48	21	1	2	0
0.749	0.714	48	21	1	2	0
0.754	0.727	48	6	1	1	0
0.757	0.739	48	6	1	1	0
0.764	0.717	48	21	1	2	0
0.765	0.726	48	6	1	1	0
0.772	0.717	48	21	1	2	0
0.775	0.733	48	6	1	1	0
0.773	0.739	48	6	1	1	0
0.779	0.737	48	6	1	1	0
0.787	0.746	48	6	1	1	0
0.794	0.748	48	6	1	1	0
0.596	0.629	49	17	2	2	0
0.547	0.628	49	17	2	2	0
0.592	0.641	49	17	2	2	0
0.538	0.629	49	17	2	2	0
0.553	0.615	49	17	2	2	0
0.56	0.661	49	17	2	2	0
0.615	0.64	49	17	2	2	0
0.557	0.659	49	17	2	2	0
0.596	0.662	49	17	2	2	0
0.57	0.616	49	17	2	2	0
0.606	0.643	49	17	2	2	0
0.608	0.633	49	17	2	2	0
0.597	0.636	49	17	2	2	0
0.592	0.603	49	17	2	2	0
0.549	0.62	49	17	2	2	0
0.546	0.621	49	17	2	2	0
0.548	0.664	49	17	2	2	0
0.556	0.633	49	17	2	2	0
0.555	0.641	49	17	2	2	0
0.568	0.599	49	17	2	2	0
0.614	0.627	49	17	2	2	0
0.56	0.609	49	17	2	2	0
0.562	0.596	49	17	2	2	0
0.605	0.628	49	17	2	2	0
0.558	0.599	49	17	2	2	0
0.599	0.659	49	17	2	2	0
0.601	0.641	49	17	2	2	0
0.555	0.651	49	17	2	2	0
0.562	0.621	49	17	2	2	0
0.543	0.654	49	17	2	2	0
0.557	0.653	49	17	2	2	0
0.615	0.631	49	17	2	2	0
0.607	0.64	49	17	2	2	0
0.574	0.654	49	17	2	2	0
0.559	0.606	49	17	2	2	0
0.588	0.649	49	17	2	2	0
0.549	0.604	49	17	2	2	0
0.568	0.603	49	17	2	2	0
0.601	0.67	49	17	2	2	0
0.566	0.611	49	17	2	2	0
0.535	0.625	49	17	2	2	0
0.535	0.632	49	17	2	2	0
0.563	0.605	49	17	2	2	0
0.552	0.61	49	17	2	2	0
0.544	0.654	49	17	2	2	0
0.483	0.81	50	41	1	1	0
0.481	0.811	50	41	1	1	0
0.477	0.806	50	41	1	1	0
0.471	0.807	50	41	1	1	0
0.47	0.819	50	41	1	1	0
0.467	0.818	50	41	1	1	0
0.453	0.818	50	41	1	1	0
0.453	0.812	50	41	1	1	0
0.453	0.807	50	41	1	1	0
0.447	0.812	50	41	1	1	0
0.433	0.799	50	41	1	1	0
0.448	0.787	50	41	1	1	0
0.434	0.79	50	41	1	1	0
0.425	0.79	50	41	1	1	0
0.425	0.787	50	41	1	1	0
0.426	0.781	50	41	1	1	0
0.435	0.778	50	41	1	1	0
[truncated: 117,382 more rows]
