# Supplementary material for: Enhanced spatial clustering of single-molecule localizations with graph neural networks
Source: Nat Commun. 2025 Nov 3;16:9693. doi: 10.1038/s41467-025-65557-7 (PMC12583556; doi:10.1038/s41467-025-65557-7)
Supplement: Supplementary file 4 — Source Data [file 41467_2025_65557_MOESM4_ESM.zip › source data/Fig. 2.xlsx]

## Sheet: Instructions
Validation Results – Figure 2
Column glossary
Column	Meaning
x	Localization x‑coordinate (rounded to max 3 decimals in data sheets).
y	Localization y‑coordinate (rounded to max 3 decimals in data sheets).
index	Ground‑truth index label (reference grouping for evaluation).
clustering-MIRO	Clustering assignment produced by MIRO (predicted grouping).
clustering-DBSCAN	Clustering assignment produced by DBSCAN (baseline).
set	Label indicating the ID of the validation video (validation set identifier).
Computing validation results
Access the DataFrames in the subsequent worksheets and compute metrics for each validation scenario with the function calculate_metrics_for_experiments. For a complete description of the data and processing pipeline, consult the tutorial: https://github.com/DeepTrackAI/MIRO/blob/master/benchmark/tutorial.ipynb

## Sheet: Fig. 2a
x	y	index	clustering-MIRO	clustering-DBSCAN	set
142.822	890.899	1	1	1	0
121.867	851.195	1	1	1	0
141.663	861.357	1	1	1	0
95.527	890.266	1	1	1	0
149.989	864.831	1	1	1	0
108.823	908.016	1	1	1	0
91.711	876.677	1	1	1	0
108.675	905.339	1	1	1	0
98.881	917.924	1	1	1	0
101.785	852.953	1	1	1	0
140.194	872.774	1	1	1	0
109.098	860.534	1	1	1	0
106.527	859.247	1	1	1	0
97.637	900.263	1	1	1	0
96.428	869.157	1	1	1	0
1727.56	652.558	2	2	2	0
1734.46	656.37	2	2	2	0
1764.29	645.105	2	2	2	0
1749.16	650.795	2	2	2	0
1752.6	643.058	2	2	2	0
1722.32	666.461	2	2	2	0
1729.22	648.473	2	2	2	0
1765.18	640.664	2	2	2	0
1700.36	715.346	2	0	2	0
1806.54	637.257	2	2	2	0
1781.05	678.102	2	2	2	0
1747.62	672.156	2	2	2	0
1740.84	624.948	2	2	2	0
1744.22	685.25	2	2	2	0
1743.16	695.128	2	2	2	0
1272.05	812.35	3	3	3	0
1295.85	840.57	3	3	3	0
1249.97	877.882	3	3	3	0
1253.82	823.925	3	3	3	0
1235.29	829.676	3	3	3	0
1263.53	916.255	3	0	3	0
1249.7	850.589	3	3	3	0
1293.18	833.723	3	3	3	0
1231.53	813.445	3	3	3	0
1279.37	803.012	3	3	3	0
1285.5	828.235	3	3	3	0
1272.51	843.575	3	3	3	0
1223.52	875.223	3	3	3	0
1253.63	763.724	3	3	3	0
1297.04	872.009	3	3	3	0
1365.56	118.719	4	4	4	0
1369.73	168.837	4	4	4	0
1374.63	195.8	4	4	4	0
1379.56	156.696	4	4	4	0
1372.61	154.373	4	4	4	0
1329.64	140.845	4	4	4	0
1347.47	165.993	4	4	4	0
1389.54	157.254	4	4	4	0
1399.51	156.905	4	4	4	0
1426.13	174.903	4	0	4	0
1364.63	174.703	4	4	4	0
1330.15	151.272	4	4	4	0
1376.15	194.271	4	4	4	0
1312.71	171	4	4	4	0
1355.87	144.573	4	4	4	0
804.669	1850.79	5	5	5	0
788.629	1862.61	5	5	5	0
747.172	1846.39	5	5	5	0
739.325	1840.72	5	5	5	0
765.064	1833.05	5	5	5	0
800.847	1853.96	5	5	5	0
771.801	1842.62	5	5	5	0
737.856	1869.31	5	5	5	0
756.496	1856.48	5	5	5	0
770.195	1851.38	5	5	5	0
797.899	1843.93	5	5	5	0
755.684	1854.34	5	5	5	0
742.824	1809.34	5	5	5	0
783.542	1867.9	5	5	5	0
784.633	1838.17	5	5	5	0
472.356	586.563	6	6	6	0
488.415	545.484	6	6	6	0
467.018	569.567	6	6	6	0
469.791	555.149	6	6	6	0
474.774	564.983	6	6	6	0
478.629	534.989	6	6	6	0
455.77	555.281	6	6	6	0
462.007	554.881	6	6	6	0
455.563	588.81	6	6	6	0
493.861	539.772	6	6	6	0
531.564	539.291	6	6	6	0
462.649	552.374	6	6	6	0
461.164	526.225	6	6	6	0
485.064	597.45	6	6	6	0
517.482	534.859	6	6	6	0
363.268	302.093	7	7	7	0
338.249	344.225	7	7	7	0
350.339	330.803	7	7	7	0
359.391	301.135	7	7	7	0
353.808	313.07	7	7	7	0
359.484	324.119	7	7	7	0
323.588	316.93	7	7	7	0
374.777	401.609	7	0	7	0
323.454	332.614	7	7	7	0
361.569	332.626	7	7	7	0
354.195	340.112	7	7	7	0
363.638	356.789	7	7	7	0
395.297	254.02	7	0	0	0
369.235	301.095	7	7	7	0
375.173	346.115	7	7	7	0
2016.45	597.38	8	8	8	0
2010.5	624.503	8	8	8	0
2017.86	580.305	8	8	8	0
2004.57	590.049	8	8	8	0
2004.55	603.972	8	8	8	0
1994.9	576.665	8	8	8	0
1979.57	560.11	8	8	8	0
1969.46	578.078	8	8	8	0
1976.06	598.296	8	8	8	0
1948.26	565.061	8	8	8	0
1962.21	589.978	8	8	8	0
1982.63	582.18	8	8	8	0
1950.62	599.019	8	8	8	0
1957.83	598.51	8	8	8	0
2004.08	546.448	8	8	8	0
1827.1	1417.61	9	9	9	0
1795.97	1388.43	9	9	9	0
1829.85	1393.21	9	9	9	0
1889.38	1453.87	9	9	9	0
1873.55	1440.13	9	9	9	0
1887.63	1370.51	9	9	9	0
1871.87	1405.78	9	9	9	0
1847.65	1410.78	9	9	9	0
1868.41	1402.66	9	9	9	0
1848.4	1410.58	9	9	9	0
1835.38	1362.27	9	9	9	0
1904.47	1389.41	9	9	9	0
1857.17	1391.36	9	9	9	0
1863.65	1421.22	9	9	9	0
1884.97	1410.28	9	9	9	0
901.649	1612	10	10	10	0
881.824	1566.31	10	10	10	0
877.357	1557.12	10	10	10	0
864.657	1617.19	10	10	10	0
875.09	1619.72	10	10	10	0
910.388	1562.21	10	10	10	0
905.349	1586.79	10	10	10	0
861.418	1604.04	10	10	10	0
928.727	1583.95	10	10	10	0
884.695	1641.11	10	10	10	0
898.706	1584.42	10	10	10	0
919.24	1575.4	10	10	10	0
859.854	1580.35	10	10	10	0
875.233	1554.45	10	10	10	0
880.122	1564.49	10	10	10	0
689.553	510.879	11	11	11	0
678.025	542.321	11	11	11	0
687.631	541.847	11	11	11	0
705.494	596.444	11	11	0	0
677.847	551.813	11	11	11	0
492.734	1521.85	12	0	12	0
516.6	1464.95	12	0	12	0
476.385	1428.73	12	12	12	0
477.866	1460.95	12	0	12	0
478.537	1483.11	12	0	12	0
233.025	776.275	13	13	13	0
250.932	758.347	13	13	13	0
233.35	767.788	13	13	13	0
241.44	739.119	13	13	13	0
216.165	739.711	13	13	13	0
1903.87	37.305	14	0	0	0
1861.55	148.824	14	14	14	0
1883.71	91.115	14	14	14	0
1862.42	99.595	14	14	14	0
1821.3	103.324	14	14	14	0
1843.04	1644.33	15	0	0	0
1731.36	1614.02	15	0	0	0
1785.39	1596.49	15	0	0	0
1831.55	1578.48	15	0	0	0
1785	1622.73	15	0	0	0
414.558	1221.77	16	0	15	0
307.051	1212.43	16	15	15	0
385.501	1249.44	16	15	15	0
339.055	1257.76	16	15	15	0
340.602	1248.52	16	15	15	0
495.63	1134.34	17	16	16	0
517.486	1165.29	17	16	16	0
511.264	1149.74	17	16	16	0
492.637	1120.97	17	16	16	0
490.859	1123.42	17	16	16	0
334.979	960.603	18	17	17	0
318.373	951.944	18	17	17	0
310.817	924.089	18	17	17	0
342.34	927.538	18	17	17	0
323.946	967.392	18	17	17	0
298.045	1108.56	19	18	18	0
323.118	1118.69	19	18	18	0
325.981	1127.77	19	18	18	0
349.708	1145.1	19	18	18	0
287.193	1107.19	19	18	18	0
448.357	1379.02	20	12	19	0
518.227	1344.53	20	12	19	0
521.581	1384.87	20	12	19	0
451.174	1405.11	20	12	0	0
485.124	1361.06	20	12	19	0
477.384	1558.32	0	0	0	0
1081.65	1230.76	0	0	0	0
933.492	479.445	0	0	0	0
1505.08	1996.63	0	0	0	0
1136.55	315.57	0	0	0	0
1241.8	1359.4	0	0	0	0
313.771	1854	0	0	0	0
107.77	1427.79	0	0	0	0
1008.93	1785.18	0	0	0	0
111.675	1753.75	0	0	0	0
154.545	1860.95	0	0	0	0
1649.63	438.185	0	0	0	0
939.855	1521.34	0	0	0	0
1424.67	1195.02	0	0	0	0
1440.35	5.298	0	0	0	0
288.934	581.235	0	19	21	0
1792.3	1911.18	0	0	0	0
305.413	652.681	0	19	0	0
7.941	1739.86	0	0	0	0
1067.04	1575.97	0	0	0	0
877.039	631.418	0	0	0	0
1238.55	661.663	0	0	0	0
967.112	51.211	0	0	0	0
1983.91	946.019	0	0	0	0
1789.61	1283.16	0	0	0	0
915.16	1841.37	0	0	0	0
1646.93	1395.11	0	0	0	0
941.668	550.139	0	0	0	0
112.195	433.314	0	0	0	0
1141.35	903.323	0	0	0	0
1248.13	1171.74	0	0	0	0
1894.86	280.151	0	0	0	0
1941.08	1491.47	0	0	0	0
983.608	271.867	0	0	0	0
1115.55	1440.01	0	0	0	0
1819.68	1647.81	0	0	0	0
282.556	1512.5	0	0	0	0
1192.18	388.803	0	0	0	0
749.985	1493.19	0	0	0	0
218.552	950.724	0	0	0	0
747.718	1118.53	0	0	0	0
1932.21	264.752	0	0	0	0
1125.45	108.38	0	0	0	0
956.522	1039.53	0	0	0	0
820.437	371.45	0	0	0	0
157.193	650.162	0	0	0	0
101.217	1477.82	0	20	0	0
1791.41	222.863	0	0	0	0
1926.97	1011.15	0	0	0	0
518.415	1772.58	0	0	0	0
1156.61	1888.36	0	0	0	0
1904.57	1661.49	0	0	0	0
1660.31	1970.66	0	0	0	0
1398.34	1696.2	0	0	0	0
52.236	149.501	0	0	0	0
1991.48	1996.52	0	0	0	0
175.537	1511.72	0	20	20	0
260.921	622.084	0	19	21	0
1759.45	229.911	0	0	0	0
320.09	647.925	0	0	0	0
333.938	1452.6	0	0	0	0
1680.6	311.103	0	0	0	0
1584.45	1530.31	0	0	0	0
1152.21	1465.1	0	0	0	0
236.509	1133.19	0	0	0	0
388.384	485.178	0	0	0	0
444.478	1680.79	0	0	0	0
1428.54	1472.56	0	0	0	0
1311.46	310.476	0	0	0	0
1378.08	1285.35	0	0	0	0
1975.47	199.458	0	0	0	0
1687.34	550.266	0	0	0	0
766.985	1327.25	0	0	0	0
582.793	580.07	0	0	0	0
128.794	635.166	0	0	0	0
438.69	1835.19	0	0	0	0
1304.37	308.727	0	0	0	0
1929.57	1574.43	0	0	0	0
1981.1	1395.59	0	0	0	0
1209.88	21.72	0	0	0	0
415.749	1018.46	0	0	0	0
895.711	1956.52	0	0	0	0
1389.36	1804.31	0	0	0	0
106.153	1707.73	0	0	0	0
462.718	755.635	0	0	0	0
784.865	292.13	0	0	0	0
1156.62	1141.67	0	0	0	0
1869.95	92.407	0	14	14	0
1925.69	1818.71	0	0	0	0
1737.91	816.303	0	0	0	0
714.561	383.521	0	0	0	0
1109.11	1350.48	0	0	0	0
1890.72	945.471	0	0	0	0
1430.44	1713.55	0	0	0	0
997.129	811.237	0	0	0	0
1621.53	915.242	0	0	0	0
1974.1	86.226	0	0	0	0
1632.33	1679.97	0	0	0	0
995.307	557.822	0	0	0	0
1062.26	1127.2	0	0	0	0
205.274	762.618	0	13	13	0
183.287	1471.54	0	20	20	0
1753.13	871.339	0	0	0	0
129.231	299.328	0	0	0	0
489.083	24.805	0	0	0	0
1976.83	76.949	0	0	0	0
1871.77	32.133	0	0	0	0
153.677	1748.18	0	0	0	0
140.075	1518.64	0	20	20	0
1246.18	1959.68	0	0	0	0
1122.55	1622.28	0	0	0	0
1735.61	1752.57	0	0	0	0
279.82	1671.44	0	0	0	0
1091.06	610.717	0	0	0	0
293.915	1277.39	0	15	15	0
106.682	1573.37	0	0	0	0
685.453	1208.58	0	0	0	0
143.434	1252.7	0	0	0	0
1681.1	1138.31	0	0	0	0
709.74	1488.91	0	0	0	0
295.256	1540.08	0	0	0	0
1607.97	574.91	0	0	0	0
1272.55	1977.61	0	0	0	0
1112.38	1846.49	0	0	0	0
348.678	1089.63	0	18	18	0
1267.49	494.345	0	0	0	0
1673.34	234.567	0	0	0	0
660.193	1647.3	0	0	0	0
1495.93	52.621	0	0	0	0
1229.9	952.323	0	0	3	0
461.776	342.183	0	0	0	0
1959.12	41.561	0	0	0	0
1149.37	343.383	0	0	0	0
907.321	592.289	0	0	0	0
103.925	590.502	0	0	0	0
941.299	119.988	0	0	0	0
1870.07	1071.9	0	0	0	0
140.187	163.892	0	0	0	0
1726.58	546.58	0	0	0	0
904.788	1459.24	0	0	0	0
312.516	971.854	0	17	17	0
128.534	958.657	0	0	0	0
921.28	1133.65	0	0	0	0
1180.62	1320.61	0	0	0	0
875.696	1791.26	0	0	0	0
1399.59	1973.48	0	0	0	0
1297.82	664.15	0	0	0	0
1281.2	4.231	0	0	0	0
1690.33	1340.53	0	0	0	0
91.765	997.337	0	0	0	0
1197.32	260.747	0	0	0	0
310.21	1994.87	0	0	0	0
1331.21	212.06	0	4	4	0
1736.39	995.265	0	0	0	0
14.283	376.875	0	0	0	0
1641.3	1427.94	0	0	0	0
1966.7	1526.33	0	0	0	0
260.37	1452.71	0	0	0	0
1228.87	931.292	0	0	3	0
591.752	952.864	0	0	0	0
711.033	479.308	0	11	11	0
1004.14	1123.7	0	0	0	0
1633.49	661.567	0	0	0	0
1683.47	10.107	0	0	0	0
1958.43	375.738	0	0	0	0
1508.67	969.796	0	0	0	0
793.357	1784.42	0	5	0	0
591.621	703.279	0	0	0	0
95.36	1490.03	0	20	0	0
212.175	581.24	0	19	21	0
824.151	984.875	0	0	0	0
1492.52	588.539	0	0	0	0
332.1	1576.36	0	0	0	0
1146.67	1048.26	0	0	0	0
1077.54	1144.87	0	0	0	0
19.657	1296.42	0	0	0	0
781.435	451.455	0	0	0	0
1280.64	1497.47	0	0	0	0
1332.51	722.94	0	0	0	0
974.144	951.813	0	0	0	0
1825.55	675.337	0	0	2	0
257.154	591.71	0	19	21	0
1406.78	350.461	0	0	0	0
745.861	102.491	0	0	0	0
597.459	183	0	0	0	0
801.118	623.212	0	0	0	0
223.15	1453.35	0	0	20	0
1256.65	1281.81	0	0	0	0
1066.57	1995.37	0	0	0	0
1277.73	380.383	0	0	0	0
1870.73	614.778	0	0	0	0
635.208	991.555	0	0	0	0
158.928	1493.58	0	20	20	0
1336.9	1764.7	0	0	0	0
206.4	1747.54	0	0	0	0
408.249	314.119	0	7	7	0
1383.98	1049.13	0	0	0	0
1903.76	1454.84	0	9	9	0
1144.19	818.142	0	0	0	0
128.407	1138.76	0	0	0	0
1002.96	1407.83	1	1	1	1
1030.41	1379.22	1	1	1	1
1016.97	1352.19	1	1	1	1
1019.58	1397.53	1	1	1	1
1076.33	1383.65	1	1	1	1
1015.68	1417.22	1	1	1	1
983.836	1416.57	1	1	1	1
1019.05	1386.44	1	1	1	1
978.711	1408.26	1	1	1	1
992.807	1406.17	1	1	1	1
994.635	1373.74	1	1	1	1
1056.16	1421.77	1	1	1	1
1047.05	1351.91	1	1	1	1
1039.46	1369.63	1	1	1	1
1007.94	1374.95	1	1	1	1
312.783	1556.28	2	2	2	1
295.312	1531.58	2	2	2	1
385.885	1547.11	2	2	2	1
358.462	1553.28	2	2	2	1
340.763	1535.72	2	2	2	1
324.973	1511.04	2	2	2	1
377.554	1575.84	2	2	2	1
326.449	1520.66	2	2	2	1
330.447	1533.21	2	2	2	1
291.67	1523.37	2	2	2	1
362.298	1581.02	2	2	2	1
370.252	1565.1	2	2	2	1
346.911	1581.75	2	2	2	1
325.67	1525.03	2	2	2	1
378.678	1552.26	2	2	2	1
974.212	73.113	3	3	3	1
992.415	75.738	3	3	3	1
983.964	78.7	3	3	3	1
953.446	129.573	3	3	3	1
970.921	132.505	3	3	3	1
978.421	118.445	3	3	3	1
985.282	56.485	3	3	3	1
976.995	113.809	3	3	3	1
959.951	92.069	3	3	3	1
977.131	27.935	3	3	3	1
974.872	107.576	3	3	3	1
972.825	62.692	3	3	3	1
945.247	81.926	3	3	3	1
926.694	78.917	3	3	3	1
996	139.835	3	3	3	1
811.535	179.004	4	4	4	1
743.114	212.27	4	4	4	1
771.564	151.613	4	4	4	1
734.678	166.181	4	4	4	1
724.663	158.112	4	4	4	1
731.398	147.381	4	4	4	1
712.076	152.935	4	4	4	1
785.371	152.128	4	4	4	1
743.065	199.57	4	4	4	1
758.254	174.567	4	4	4	1
766.067	189.43	4	4	4	1
754.783	155.713	4	4	4	1
733.442	199.874	4	4	4	1
758.197	169.935	4	4	4	1
695.122	136.433	4	4	4	1
756.591	1976.53	5	5	5	1
777.843	1906.2	5	5	5	1
760.02	1967.15	5	5	5	1
762.921	1930.2	5	5	5	1
789.49	1962.01	5	5	5	1
778.198	1956.08	5	5	5	1
769.999	1975.66	5	5	5	1
811.387	1990.65	5	5	5	1
778.711	1924.87	5	5	5	1
737.544	1940.65	5	5	5	1
777.972	1969.94	5	5	5	1
743.358	1985.58	5	5	5	1
755.105	1963.97	5	5	5	1
783.846	1953	5	5	5	1
754.304	1958.91	5	5	5	1
1034.74	132.421	6	0	3	1
1043.36	155.334	6	0	3	1
1089.79	137.774	6	6	3	1
1119.32	113.208	6	6	3	1
1084.39	86.977	6	6	3	1
1105.93	47.879	6	6	3	1
1081.71	117.633	6	6	3	1
1082.69	82.469	6	6	3	1
1048.65	97.111	6	6	3	1
1080.18	95.248	6	6	3	1
1091.09	106.819	6	6	3	1
1074.14	97.305	6	6	3	1
1097.7	61.175	6	6	3	1
1065.86	93.049	6	6	3	1
1040.46	110.86	6	6	3	1
1733.26	1328.75	7	7	6	1
1805.41	1334.59	7	7	6	1
1774.72	1274.36	7	7	6	1
1786.45	1302.97	7	7	6	1
1737.1	1298.2	7	7	6	1
1749.47	1306.1	7	7	6	1
1751.89	1272.67	7	7	6	1
1765.98	1304.66	7	7	6	1
1767.65	1249.25	7	7	6	1
1756.44	1312.85	7	7	6	1
1753.14	1304.01	7	7	6	1
1790.15	1268.87	7	7	6	1
1749.19	1262.11	7	7	6	1
1748.82	1301.57	7	7	6	1
1747.86	1276.26	7	7	6	1
283.614	1629.63	8	8	2	1
218.87	1651.98	8	8	2	1
207.769	1587.65	8	8	2	1
221.128	1606.21	8	8	2	1
290.602	1584.64	8	8	2	1
258.957	1580.63	8	8	2	1
245.036	1645.34	8	8	2	1
276.465	1641.67	8	8	2	1
308.605	1610.88	8	8	2	1
245.399	1614.28	8	8	2	1
261.755	1634.87	8	8	2	1
294.626	1601.39	8	8	2	1
227.522	1649.98	8	8	2	1
306.82	1602.63	8	8	2	1
258.932	1599.88	8	8	2	1
874.334	801.717	9	0	7	1
792.537	836.316	9	9	7	1
808.732	822.418	9	9	7	1
790.751	800.282	9	9	7	1
783.503	816.547	9	9	7	1
809.527	825.337	9	9	7	1
796.998	817.669	9	9	7	1
760.635	794.277	9	9	7	1
785.396	797.611	9	9	7	1
780.919	798.285	9	9	7	1
826.45	803.998	9	9	7	1
806.102	829.133	9	9	7	1
827.673	835.002	9	9	7	1
791.347	786.609	9	9	7	1
785.105	808.512	9	9	7	1
174.489	1138.12	10	10	8	1
187.401	1226.72	10	10	8	1
152.841	1194.66	10	10	8	1
175.656	1213.48	10	10	8	1
188.502	1216.64	10	10	8	1
201.888	1159.14	10	10	8	1
174.482	1204.75	10	10	8	1
184.547	1193.59	10	10	8	1
158.468	1203.67	10	10	8	1
170.336	1263.73	10	0	8	1
183.46	1212.99	10	10	8	1
192.424	1176.66	10	10	8	1
183.172	1170.01	10	10	8	1
147.449	1196.14	10	10	8	1
175.384	1188.79	10	10	8	1
1500.7	40.064	11	0	0	1
1456.99	102.509	11	0	9	1
1469.02	54.919	11	0	9	1
1569.4	62.281	11	0	0	1
1448.82	107.751	11	0	9	1
1895.06	1460.72	12	11	10	1
1909.91	1494.88	12	11	10	1
1890.65	1465.39	12	11	10	1
1898.01	1457.98	12	11	10	1
1888.5	1468.89	12	11	10	1
1663.55	1823.5	13	0	0	1
1659.33	1897.31	13	12	11	1
1648.89	1910	13	12	11	1
1637.26	1933.77	13	12	11	1
1628.72	1898.52	13	12	11	1
855.71	1273.78	14	13	12	1
848.816	1232.22	14	13	12	1
789.381	1262.78	14	13	0	1
856.366	1228.65	14	13	12	1
851.775	1286.06	14	13	12	1
1094.02	1362.84	15	1	1	1
1108.79	1349.52	15	1	1	1
1064.29	1363.73	15	1	1	1
1066.63	1348.98	15	1	1	1
1051.1	1352.21	15	1	1	1
1267.59	378.659	16	14	13	1
1248.64	413.863	16	14	13	1
1284.17	351.5	16	14	13	1
1294.02	405.403	16	14	13	1
1272.69	431.374	16	14	13	1
251.404	1450.49	17	15	14	1
239.143	1407.36	17	15	14	1
260.336	1375.3	17	0	14	1
235.481	1417.74	17	15	14	1
252.522	1398.26	17	15	14	1
1783.8	1822.85	18	16	15	1
1771.8	1844.29	18	16	15	1
1682.8	1789.92	18	0	0	1
1756.71	1830.19	18	16	15	1
1768.87	1802.15	18	16	15	1
1287.53	200.879	19	17	16	1
1290.22	236.981	19	17	16	1
1287.98	207.836	19	17	16	1
1268.08	241.282	19	17	16	1
1315.52	176.984	19	0	16	1
1994.05	96.794	20	0	0	1
1896.29	120.724	20	0	0	1
1933.9	120.764	20	0	0	1
1941.34	141.735	20	0	0	1
1982.08	68.604	20	0	0	1
1276.37	1918.67	0	0	0	1
1176.28	232.617	0	0	0	1
1439.99	966.153	0	0	0	1
155.056	966.584	0	0	0	1
1276.02	307.452	0	0	0	1
1315.2	76.02	0	0	0	1
338.518	294.168	0	0	0	1
351.841	1202.54	0	0	0	1
1243.94	102.052	0	0	0	1
972.24	923.545	0	18	17	1
840.462	748.985	0	0	0	1
329.813	1860.74	0	0	0	1
385.518	1602.11	0	2	2	1
877.354	1367.11	0	0	0	1
850.604	1768.62	0	0	0	1
734.374	200.886	0	4	4	1
357.721	1016.67	0	0	0	1
873.861	835.767	0	0	7	1
1265.72	994.029	0	0	0	1
271.704	250.026	0	0	0	1
69.721	94.722	0	0	0	1
433.448	383.827	0	0	0	1
1846.37	458.55	0	0	0	1
298.814	98.599	0	0	0	1
184.562	1458.79	0	0	0	1
1599.97	1268.51	0	0	0	1
1856.71	1998.49	0	0	0	1
1153.17	602.323	0	0	0	1
1526.35	200.965	0	0	0	1
362.246	112.968	0	0	0	1
1716.57	1538.21	0	0	0	1
759.013	1068.83	0	0	0	1
1129.22	974.13	0	0	0	1
311.683	57.575	0	0	0	1
1106.07	1170.88	0	0	0	1
158.028	1462.1	0	0	0	1
170.756	1728.79	0	0	0	1
373.387	1089.56	0	0	0	1
1132.38	461.824	0	0	0	1
1870.1	1474.36	0	11	10	1
184.482	1659.62	0	0	2	1
1958.17	1088.96	0	0	0	1
543.707	750.85	0	0	0	1
1358	503.604	0	0	0	1
410.547	207.148	0	0	0	1
1110.71	1879.4	0	0	0	1
643.431	1190.18	0	0	0	1
1300.44	504.168	0	0	0	1
280.279	581.367	0	0	0	1
1571.7	32.94	0	0	0	1
1118.57	263.889	0	0	0	1
1914.61	1422.71	0	0	10	1
972.016	1818.84	0	0	0	1
1340.52	1877.28	0	0	0	1
69.607	368.595	0	0	0	1
505.192	1245.1	0	0	0	1
895.523	107.503	0	0	3	1
1952.7	1776.5	0	0	0	1
1232.32	1615.35	0	0	0	1
1325.56	1848.94	0	0	0	1
570.685	422.155	0	0	0	1
253.377	1165.25	0	0	0	1
1341.45	1816.61	0	0	0	1
1775.89	1770.83	0	16	15	1
1825.51	1974.48	0	0	0	1
905.551	524.043	0	0	0	1
761.526	903.167	0	0	0	1
1112.18	1159.92	0	0	0	1
1629.91	1361.6	0	0	0	1
1237.1	247.311	0	17	16	1
26.312	658.098	0	0	0	1
1804.24	272.163	0	0	0	1
1971.97	1822.26	0	0	0	1
72.585	1689.84	0	0	0	1
1300.51	1413.19	0	0	0	1
1972.72	1456.05	0	0	0	1
62.254	908.881	0	0	0	1
1293.83	1346.44	0	0	0	1
1965.52	1364.82	0	0	0	1
1417.88	77.255	0	0	9	1
283.63	1046.29	0	0	0	1
752.051	588.815	0	0	0	1
1905.42	898.535	0	0	0	1
680.106	1490.61	0	0	0	1
1062.23	1567.3	0	0	0	1
986.37	1043.76	0	0	0	1
808.536	921.994	0	0	0	1
1031.69	1854.02	0	0	0	1
507.414	671.507	0	0	0	1
436.561	662.944	0	0	0	1
620.234	399.72	0	0	0	1
957.487	130.567	0	3	3	1
1819.55	1291.35	0	7	6	1
1741.07	1748.43	0	0	0	1
1975.65	1850.08	0	0	0	1
962.783	884.83	0	18	17	1
1040.65	1088.31	0	0	0	1
982.261	871.188	0	18	17	1
309.662	805.822	0	0	0	1
500.741	678.536	0	0	0	1
114.453	902.763	0	0	0	1
347.248	597.563	0	0	0	1
1180.82	772.299	0	0	0	1
1717.37	1352.92	0	0	6	1
1747.98	908.637	0	0	0	1
1021.14	1038.43	0	0	0	1
1475.2	213.99	0	0	0	1
1743.99	650.3	0	0	0	1
1490.4	1675.27	0	0	0	1
853.901	138.293	0	0	0	1
1206.45	1203.35	0	0	0	1
551.877	227.986	0	0	0	1
1642.53	1399.98	0	0	0	1
1359.75	951.303	0	0	0	1
1058.42	1302.41	0	1	1	1
1991.45	420.937	0	0	0	1
95.657	818.312	0	0	0	1
759.952	1039.05	0	0	0	1
166.061	975.539	0	0	0	1
227.961	1413.97	0	15	14	1
1088.36	306.422	0	0	0	1
66.72	579.505	0	0	0	1
782.077	80.844	0	0	0	1
111.838	351.508	0	0	0	1
1906.91	1682.27	0	0	0	1
954.773	914.664	0	18	17	1
291.518	1137.53	0	0	0	1
1292.83	1527.28	0	0	0	1
309.422	1678.85	0	0	2	1
1060.15	480.89	0	0	0	1
642.69	897.199	0	0	0	1
548.861	489.248	0	0	0	1
955.172	1748.47	0	0	0	1
13.497	1669.87	0	0	0	1
770.225	1430.14	0	0	0	1
1674.49	938.011	0	0	0	1
7.806	967.144	0	0	0	1
1181.88	427.976	0	0	0	1
152.651	1038.66	0	0	0	1
1507.71	706.892	0	0	0	1
551.57	1526.12	0	0	0	1
293.191	1921.62	0	0	0	1
402.65	1119.62	0	0	0	1
836.192	1134.47	0	0	0	1
969.294	624.138	0	0	0	1
1593.42	643.716	0	0	0	1
1817.93	1496.99	0	0	0	1
1071.88	478.973	0	0	0	1
1031.88	1307.06	0	1	1	1
1146.3	1476.25	0	0	0	1
1384.68	1607.03	0	0	0	1
1841.45	1952.74	0	0	0	1
783.255	1073.32	0	0	0	1
151.379	951.689	0	0	0	1
852.557	1171.4	0	0	0	1
1651.76	102.477	0	0	0	1
1331.58	1313.44	0	0	0	1
1657.91	1081.18	0	0	0	1
906.215	1330.57	0	0	0	1
1540.12	565.673	0	0	0	1
1604.96	1230.5	0	0	0	1
1852.28	530.023	0	0	0	1
1058.9	1417.91	0	1	1	1
772.876	1443.3	0	0	0	1
1290.18	1905.44	0	0	0	1
29.017	1536.28	0	0	0	1
1459.12	1387.92	0	0	0	1
46.418	832.369	0	0	0	1
1918.43	1543.78	0	0	10	1
1683.49	1663.06	0	0	0	1
1556.73	835.758	0	0	0	1
1530.11	1615.67	0	0	0	1
1074.64	1340.29	0	1	1	1
280.815	477.96	0	0	0	1
1193.98	882.892	0	0	0	1
3.782	212.306	0	0	0	1
1136.15	1075.85	0	0	0	1
682.582	1121.12	0	0	0	1
1209.96	1813.65	0	0	0	1
767.262	404.354	0	0	0	1
63.007	653.402	0	0	0	1
419.491	139.005	0	0	0	1
1225.59	172.211	0	0	0	1
1964.07	1695.27	0	0	0	1
193.75	1072.37	0	0	0	1
1217.47	224.473	0	17	0	1
708.393	330.266	0	0	0	1
529.627	1637.8	0	0	0	1
1076.8	681.7	0	0	0	1
849.929	880.022	0	0	0	1
537.255	817.249	0	0	0	1
736.499	1664.7	0	0	0	1
1483.76	851.089	0	0	0	1
1601.26	1827.09	0	0	0	1
1878.29	1463.88	0	11	10	1
1193.03	402.334	0	0	0	1
1782.47	843.613	0	0	0	1
929.073	713.431	0	0	0	1
232.91	999.56	0	0	0	1
601.883	1961.38	0	0	0	1
1804.89	1611.06	1	1	1	2
1817.18	1603.36	1	1	1	2
1808.9	1611.46	1	1	1	2
1817.47	1613.35	1	1	1	2
1861.4	1585.03	1	1	1	2
1843.84	1614.42	1	1	1	2
1808.53	1620.79	1	1	1	2
1776.25	1619.26	1	1	1	2
1791.52	1651.9	1	1	1	2
1792.37	1642.98	1	1	1	2
1797.29	1631.84	1	1	1	2
1844.35	1645.87	1	1	1	2
1831.4	1623.35	1	1	1	2
1817.51	1621.52	1	1	1	2
1841.47	1616.57	1	1	1	2
35.367	843.954	2	2	2	2
-41.442	908.503	2	2	2	2
-34.782	855.055	2	2	2	2
35.262	858.584	2	2	2	2
-9.131	828.826	2	2	2	2
35.465	897.05	2	2	2	2
45.287	888.807	2	2	2	2
19.183	876.869	2	2	2	2
27.539	892.482	2	2	2	2
-15.529	888.56	2	2	2	2
13.444	846.354	2	2	2	2
27.399	862.962	2	2	2	2
6.405	858.43	2	2	2	2
-3.852	880.255	2	2	2	2
-17.204	873.983	2	2	2	2
1819.24	1402.66	3	3	3	2
1832.76	1409.27	3	3	3	2
1798.43	1407.15	3	3	3	2
1821.05	1388.83	3	3	3	2
1885.73	1373.99	3	3	3	2
1849.65	1397.6	3	3	3	2
1842.06	1383.21	3	3	3	2
1809.74	1375.34	3	3	3	2
1789.31	1417.65	3	3	3	2
1838.38	1389.56	3	3	3	2
1819.28	1390.04	3	3	3	2
1827.48	1411.44	3	3	3	2
1831.7	1400.04	3	3	3	2
1858.55	1423.94	3	3	3	2
1874.97	1371.66	3	3	3	2
2056.49	613.126	4	4	4	2
2029.41	605.873	4	4	4	2
1970.61	579.943	4	4	4	2
1949.79	655.745	4	4	4	2
2027.54	627.404	4	4	4	2
1973.16	638.281	4	4	4	2
1980.39	632.497	4	4	4	2
1950.97	617.94	4	4	4	2
1946.98	633.248	4	4	4	2
2026.48	626.156	4	4	4	2
2003.26	591.932	4	4	4	2
2023.24	623.864	4	4	4	2
1965.26	573.795	4	4	4	2
2001.75	615.985	4	4	4	2
1991.03	631.561	4	4	4	2
1975.26	1194.99	5	5	5	2
2014.31	1177.44	5	5	5	2
1970.68	1180.51	5	5	5	2
1912.91	1265.11	5	0	0	2
1950.2	1194.57	5	5	5	2
1983.15	1222	5	5	5	2
1967.2	1202.48	5	5	5	2
1962.71	1239.88	5	5	5	2
1976.97	1171.61	5	5	5	2
2009.86	1192.63	5	5	5	2
1977.52	1231.64	5	5	5	2
1934.59	1139.93	5	5	0	2
1979.11	1189.25	5	5	5	2
1992.5	1161.46	5	5	5	2
1945.71	1212.66	5	5	5	2
1760.27	390.037	6	6	6	2
1780.42	424.269	6	6	6	2
1799.44	377.085	6	6	6	2
1795.44	407.871	6	6	6	2
1827.54	409.66	6	6	6	2
1842.95	424.003	6	6	6	2
1827.55	381.519	6	6	6	2
1768.54	404.493	6	6	6	2
1789.95	435.62	6	6	6	2
1821.46	469.809	6	0	6	2
1814.73	386.203	6	6	6	2
1783.64	438.477	6	6	6	2
1829.94	443.123	6	6	6	2
1785.83	436.711	6	6	6	2
1773.91	421.541	6	6	6	2
178.031	997.108	7	7	7	2
175.506	1000.14	7	7	7	2
167.435	979.656	7	7	7	2
150	932.226	7	7	7	2
186.074	971.843	7	7	7	2
149.706	931.789	7	7	7	2
146.259	982.443	7	7	7	2
164.435	984.568	7	7	7	2
173.667	944.821	7	7	7	2
158.372	976.413	7	7	7	2
204.479	880.365	7	0	0	2
174.844	965.831	7	7	7	2
203.73	935.867	7	7	7	2
181.698	1037.68	7	7	7	2
213.7	944.289	7	7	7	2
1932.84	383.144	8	8	8	2
1923.12	347.168	8	8	8	2
1976.61	346.647	8	8	8	2
1928.61	343.47	8	8	8	2
1893.52	366.196	8	8	8	2
1949.76	346.539	8	8	8	2
1934.78	364.681	8	8	8	2
1933.87	359.992	8	8	8	2
1927.14	360.945	8	8	8	2
1980.37	363.383	8	8	8	2
1933.39	338.818	8	8	8	2
1966.16	346.446	8	8	8	2
1923.11	344.194	8	8	8	2
1881.98	353.405	8	8	8	2
1917.84	396.454	8	8	8	2
545.241	97.119	9	9	9	2
545.037	62.863	9	9	9	2
621.928	63.833	9	9	9	2
563.848	95.47	9	9	9	2
558.698	76.942	9	9	9	2
632.896	100.111	9	9	9	2
565.907	51.813	9	9	9	2
518.295	74.738	9	9	9	2
556.542	42.026	9	9	9	2
566.902	21.811	9	9	9	2
604.416	98	9	9	9	2
600.368	64.73	9	9	9	2
599.114	62.772	9	9	9	2
601.176	55.453	9	9	9	2
548.359	81.994	9	9	9	2
766.129	1592.36	10	10	10	2
762.634	1651.46	10	10	10	2
731.208	1572.15	10	10	10	2
791.476	1616.03	10	10	10	2
770.75	1606.78	10	10	10	2
758.712	1640.52	10	10	10	2
743.322	1611.19	10	10	10	2
762.924	1665.95	10	10	10	2
736.213	1589.6	10	10	10	2
711.038	1598.35	10	10	10	2
760.611	1564.95	10	10	10	2
777.642	1628.56	10	10	10	2
756.727	1614.82	10	10	10	2
782.981	1659.56	10	10	10	2
753.235	1595.71	10	10	10	2
235.326	439.567	11	11	11	2
228.42	374.229	11	11	11	2
229.398	388.45	11	11	11	2
236.829	431.871	11	11	11	2
236.307	401.152	11	11	11	2
1793.88	1124.29	12	12	12	2
1765.29	1107.38	12	12	12	2
1820.42	1117.36	12	12	12	2
1797.91	1146.29	12	12	12	2
1764.79	1091.82	12	12	12	2
1510.47	777.349	13	13	13	2
1552.7	809.78	13	13	13	2
1499.61	810.17	13	13	13	2
1488.62	845.999	13	13	13	2
1545.32	853.581	13	13	13	2
1937.76	357.183	14	8	8	2
1933.97	371.213	14	8	8	2
1949.91	348.154	14	8	8	2
1908.06	394.302	14	8	8	2
1915.29	340.258	14	8	8	2
487.578	1538.91	15	14	14	2
497.438	1515.1	15	14	14	2
497.424	1516.82	15	14	14	2
533.758	1550.13	15	14	14	2
515.639	1535.74	15	14	14	2
1169.74	798.51	16	0	0	2
1155.61	764.654	16	0	0	2
1147.65	826.622	16	0	0	2
1222.63	720.753	16	0	0	2
1215.06	766.523	16	0	0	2
1713.13	439.502	17	15	15	2
1685.85	466.947	17	15	15	2
1699.46	460.731	17	15	15	2
1680.31	502.022	17	15	15	2
1685.04	473.836	17	15	15	2
36.608	1524.49	18	16	16	2
46.578	1545.83	18	16	16	2
62.545	1511.39	18	16	16	2
4.141	1535.67	18	16	16	2
13.69	1531.31	18	16	16	2
535.228	1059.36	19	17	17	2
517.639	1046.92	19	17	17	2
486.607	1043.6	19	17	17	2
486.373	1079.48	19	17	17	2
512.225	1037.88	19	17	17	2
183.608	178.649	20	18	18	2
192.634	235.147	20	18	18	2
195.288	192.532	20	18	18	2
178.997	251.901	20	0	18	2
225.576	158.252	20	18	18	2
1057.55	1437.06	0	0	0	2
294.183	1914.65	0	0	0	2
1029.25	386.787	0	0	0	2
1023.47	208.313	0	0	0	2
1082.19	959.169	0	0	0	2
596.196	1849.41	0	0	0	2
1731.86	565.938	0	0	0	2
1281.22	293.022	0	0	0	2
331.463	1561.66	0	0	0	2
1179.72	451.664	0	0	0	2
1291.36	452.846	0	0	0	2
1981.43	418.424	0	0	0	2
763.999	48.321	0	0	0	2
1103.04	4.596	0	0	0	2
1722.63	340.162	0	0	0	2
880.82	850.476	0	0	0	2
585.828	1839.27	0	0	0	2
332.747	311.73	0	0	0	2
1346.23	1757.58	0	0	0	2
1088.99	997.022	0	0	0	2
1085.3	193.779	0	0	0	2
209.761	413.186	0	11	11	2
129.027	1205.89	0	0	19	2
1516.21	950.595	0	0	0	2
1343.34	643.673	0	0	0	2
432.438	645.51	0	0	0	2
1453.28	1479.29	0	0	0	2
1831.15	1225.02	0	0	0	2
793.244	1819	0	0	0	2
117.072	1228.62	0	0	19	2
36.695	1370.92	0	0	0	2
986.449	829.889	0	0	0	2
1619.93	51.82	0	0	0	2
790.054	504.334	0	0	0	2
1665.04	962.311	0	0	0	2
696.204	1278.87	0	0	0	2
788.8	545.826	0	0	0	2
47.577	521.474	0	0	0	2
825.473	719.468	0	0	0	2
804.299	1672.89	0	10	10	2
527.242	334.725	0	0	0	2
481.012	35.957	0	0	0	2
1614.78	752.588	0	0	0	2
1.416	273.383	0	0	0	2
1352.29	1576.65	0	0	0	2
1509.49	1243.94	0	0	0	2
552.456	1499.17	0	0	0	2
409.194	1223.17	0	0	0	2
125.164	1.467	0	0	0	2
817.69	660.706	0	0	0	2
1389.46	1040.33	0	0	0	2
902.944	1181.56	0	0	0	2
1536.59	842.738	0	13	13	2
1811.5	872.23	0	0	0	2
1177.51	20.903	0	0	0	2
1541.78	249.791	0	0	0	2
102.283	150.253	0	0	0	2
218.399	530.562	0	0	0	2
1383.71	235.105	0	0	0	2
470.658	1518.77	0	14	14	2
1077.54	449.684	0	0	0	2
93.734	1932.83	0	0	0	2
701.426	1996.76	0	0	0	2
206.451	974.667	0	7	7	2
136.643	1188.44	0	0	19	2
157.476	872.263	0	0	0	2
280.35	311.677	0	0	0	2
1468.07	1909.48	0	0	0	2
1963.36	80.558	0	0	0	2
142.064	1512.64	0	0	0	2
1745.22	1349.46	0	0	0	2
1545.64	1630.43	0	0	0	2
1163.62	1883.21	0	0	0	2
1724.87	537.794	0	0	0	2
537.777	190.89	0	0	0	2
759.15	77.935	0	0	0	2
314.818	720.241	0	0	0	2
929.43	454.473	0	0	0	2
1898.51	541.796	0	0	0	2
1332.18	646.228	0	0	0	2
1727.65	1485.21	0	0	0	2
386.728	782.57	0	0	0	2
489.176	267.093	0	0	0	2
1012.59	809.217	0	0	0	2
485.643	268.193	0	0	0	2
638.177	1389.07	0	0	0	2
771.397	138.584	0	0	0	2
490.745	1939.34	0	0	0	2
639.511	131.628	0	0	9	2
605.651	155.118	0	0	9	2
455.088	1841.67	0	0	0	2
36.102	1975.13	0	0	0	2
1612.81	544.082	0	0	0	2
1897.27	1284.55	0	0	0	2
1962.77	63.779	0	0	0	2
170.13	1048.17	0	7	7	2
603.065	1279.66	0	0	0	2
803.796	1450.74	0	0	0	2
299.513	1244.22	0	0	0	2
65.279	869.986	0	2	2	2
1815.17	1866.86	0	0	0	2
921.848	1274.44	0	0	0	2
1042.14	1807.68	0	0	0	2
1069.1	398.615	0	0	0	2
462.836	20.685	0	0	0	2
1525.82	698.927	0	0	0	2
1095.86	1533.65	0	0	0	2
1268.99	650.868	0	0	0	2
1535.39	253.268	0	0	0	2
1420.34	288.977	0	0	0	2
402.009	667.436	0	0	0	2
1025.65	944.979	0	0	0	2
1640.07	522.911	0	0	15	2
1034.46	1885.46	0	0	0	2
1980.71	572.327	0	4	4	2
84.091	767.443	0	0	0	2
9.361	1346.48	0	0	0	2
251.256	1249.94	0	0	0	2
108.957	317.635	0	0	0	2
1004.92	1115.26	0	0	0	2
1933.04	1056.97	0	0	0	2
1306.1	454.087	0	0	0	2
1777.08	507.177	0	0	0	2
1547.23	953.466	0	0	0	2
543.595	898.102	0	0	0	2
1609.75	675.057	0	0	0	2
1334.09	264.578	0	0	0	2
889.234	347.292	0	0	0	2
1851.74	916.187	0	0	0	2
797.58	660.837	0	0	0	2
397.508	1774.78	0	0	0	2
651.778	467.576	0	0	0	2
202.464	472.003	0	0	11	2
1446.58	946.473	0	0	0	2
1636.86	67.62	0	0	0	2
1451.37	1191.25	0	0	0	2
1225.77	155.962	0	0	0	2
874.338	174.029	0	0	0	2
308.769	866.84	0	0	0	2
325.872	1807.61	0	0	0	2
1847.65	1568.29	0	1	1	2
1356.86	550.893	0	0	0	2
589.462	66.829	0	9	9	2
1765.58	275.724	0	0	0	2
654.115	1725.56	0	0	0	2
579.79	1892.36	0	0	0	2
746.3	1038.72	0	0	0	2
497.214	1714.33	0	0	0	2
1686.03	974.768	0	0	0	2
1106.57	1464.01	0	0	0	2
608.654	108.229	0	9	9	2
1004.78	66.96	0	0	0	2
1260.99	1575.3	0	0	0	2
301.246	522.555	0	0	0	2
857.704	726.037	0	0	0	2
162.118	632.633	0	0	0	2
1756.46	129.093	0	0	0	2
244.656	1600.15	0	0	0	2
1481.17	87.457	0	0	0	2
874.037	1795.74	0	0	0	2
1758.1	813.858	0	0	0	2
1960.39	1794.83	0	0	0	2
331.535	1344	0	0	0	2
1964.47	1920.66	0	0	0	2
1416.16	1747.2	0	0	0	2
1543.43	1085.89	0	0	0	2
1548.35	1090.26	0	0	0	2
120.209	1421.79	0	0	0	2
850.311	1753.51	0	0	0	2
1393.57	1053.72	0	0	0	2
1182.94	658.707	0	0	0	2
1308.76	1350.76	0	0	0	2
146.659	435.27	0	0	0	2
1181.85	365.413	0	0	0	2
1537.24	202.792	0	0	0	2
583.726	859.129	0	0	0	2
1933.24	1315.76	0	0	0	2
372.87	982.028	0	0	0	2
34.201	1161.52	0	0	0	2
101.681	1243.68	0	0	19	2
656.397	1804.86	0	0	0	2
369.406	1761.66	0	0	0	2
315.217	515.281	0	0	0	2
669.19	1918.19	0	0	0	2
79.823	1052.16	0	0	0	2
927.494	24.186	0	0	0	2
326.409	1671.64	0	0	0	2
547.595	49.867	0	9	9	2
186.523	190.5	0	18	18	2
318.988	796.216	0	0	0	2
163.238	114.86	0	0	0	2
1396.07	1890.36	0	0	0	2
1229.57	858.568	0	0	0	2
1556.79	1589.15	0	0	0	2
722.815	1045.32	0	0	0	2
869.495	502.338	0	0	0	2
1669.01	961.945	0	0	0	2
728.781	237.462	0	0	0	2
1209.38	303.256	0	0	0	2
510.355	994.412	0	0	17	2
864.947	1878.97	1	1	1	3
862.291	1849.99	1	1	1	3
919.06	1834.18	1	1	1	3
871.262	1866.09	1	1	1	3
922.165	1910.97	1	0	1	3
909.749	1878.35	1	1	1	3
863.692	1886.67	1	1	1	3
874.307	1884.22	1	1	1	3
869.696	1844.45	1	1	1	3
888.575	1852.67	1	1	1	3
871.474	1907.87	1	1	1	3
850.256	1868.6	1	1	1	3
820.061	1902.47	1	1	1	3
827.91	1893.56	1	1	1	3
837.293	1860.05	1	1	1	3
297.335	430.102	2	2	2	3
313.269	441.096	2	2	2	3
307.18	413.251	2	2	2	3
233.056	387.766	2	2	2	3
293.041	397.682	2	2	2	3
295.301	388.428	2	2	2	3
326.83	410.053	2	2	2	3
255.369	447.302	2	2	2	3
319.597	424.613	2	2	2	3
273.388	399.837	2	2	2	3
271.654	405.57	2	2	2	3
255.838	386.974	2	2	2	3
317.444	411.436	2	2	2	3
326.671	408.003	2	2	2	3
257.091	373.2	2	2	2	3
282.513	513.228	3	3	2	3
251.41	564.047	3	3	2	3
264.474	545.74	3	3	2	3
278.744	573.392	3	3	2	3
288.687	539.207	3	3	2	3
310.49	580.191	3	3	2	3
301.891	552.413	3	3	2	3
255.084	569.208	3	3	2	3
235.908	537.126	3	3	2	3
258.408	606.352	3	3	2	3
270.192	511.404	3	3	2	3
263.083	592.4	3	3	2	3
221.917	567.583	3	3	2	3
280.427	583.11	3	3	2	3
281.303	554.019	3	3	2	3
1873.89	339.502	4	4	3	3
1866.71	293.695	4	4	3	3
1869.67	351.834	4	4	3	3
1938.7	344.07	4	0	3	3
1884.6	307.138	4	4	3	3
1868.09	319.023	4	4	3	3
1836.87	320.888	4	4	3	3
1849.57	311.975	4	4	3	3
1856.54	345.532	4	4	3	3
1848.53	340.537	4	4	3	3
1867.12	320.662	4	4	3	3
1899.97	302.408	4	4	3	3
1867.3	311.241	4	4	3	3
1904.75	365.08	4	4	3	3
1876.55	352.89	4	4	3	3
1424.49	196.199	5	5	4	3
1436.44	174.915	5	5	4	3
1426.4	200.682	5	5	4	3
1433.93	184.638	5	5	4	3
1363.56	195.485	5	5	4	3
1386.51	224.017	5	5	4	3
1441.42	222.091	5	5	4	3
1397.73	167.249	5	5	4	3
1408.69	240.645	5	5	4	3
1407.49	185.188	5	5	4	3
1409.19	259.701	5	5	4	3
1401.74	233.13	5	5	4	3
1409.92	205.233	5	5	4	3
1410.38	184.769	5	5	4	3
1396.91	225.608	5	5	4	3
1022.08	705.132	6	0	5	3
967.813	664.89	6	6	5	3
937.601	691.659	6	6	5	3
990.379	683.983	6	6	5	3
936.931	699.136	6	6	5	3
945.233	676.381	6	6	5	3
956.851	682.119	6	6	5	3
937.413	692.845	6	6	5	3
928.767	661.514	6	6	5	3
943.614	681.315	6	6	5	3
935.886	650.664	6	6	5	3
993.636	692.124	6	6	5	3
980.732	711.839	6	6	5	3
960.308	716.707	6	6	5	3
926.915	773.132	6	0	0	3
627.688	1778.07	7	7	6	3
648.767	1801.82	7	7	6	3
643.12	1722.69	7	7	6	3
616.933	1821.04	7	0	6	3
663.255	1719.74	7	7	6	3
647.333	1751.22	7	7	6	3
686.504	1735.33	7	7	6	3
650.683	1753.44	7	7	6	3
646.047	1791.57	7	7	6	3
669.079	1738.16	7	7	6	3
676.327	1769.34	7	7	6	3
683.242	1755.55	7	7	6	3
658.796	1784.83	7	7	6	3
668.914	1790.5	7	7	6	3
650.474	1746.39	7	7	6	3
370.677	1916.65	8	8	7	3
326.572	1974.44	8	8	7	3
306.574	1940.91	8	8	7	3
349.398	1913.71	8	8	7	3
368.296	1947.61	8	8	7	3
322.757	1976.23	8	8	7	3
391.507	1910.85	8	8	7	3
358.468	1956.24	8	8	7	3
372.3	1946.4	8	8	7	3
302.97	1945.29	8	8	7	3
324.01	1905.3	8	8	7	3
339.669	1959.21	8	8	7	3
355.909	1965.54	8	8	7	3
314.477	1922.27	8	8	7	3
361.695	1968.27	8	8	7	3
664.778	150.043	9	9	8	3
660.546	134.269	9	9	8	3
661.998	183.378	9	9	8	3
688.41	158.146	9	9	8	3
648.091	167.264	9	9	8	3
643.033	174.46	9	9	8	3
622.935	191.444	9	9	8	3
650.225	128.297	9	9	8	3
710.127	160.613	9	9	8	3
654.1	147.813	9	9	8	3
681.987	184.751	9	9	8	3
701.415	134.139	9	9	8	3
662.14	193.789	9	9	8	3
691.358	134.219	9	9	8	3
672.807	159.651	9	9	8	3
479.913	378.718	10	10	9	3
466.322	349.162	10	10	9	3
469.974	392.206	10	10	9	3
482.183	374.601	10	10	9	3
454.627	386.879	10	10	9	3
465.075	362.213	10	10	9	3
482.901	384.926	10	10	9	3
468.268	315.284	10	10	9	3
445.226	415.539	10	10	9	3
452.19	341.259	10	10	9	3
460.226	363.762	10	10	9	3
454.494	389.373	10	10	9	3
465.434	357.798	10	10	9	3
470.327	394.224	10	10	9	3
435.821	366.897	10	10	9	3
1815.38	1926.84	11	11	10	3
1826.34	1938.43	11	11	10	3
1893.64	1907.2	11	0	10	3
1822.41	1919.65	11	11	10	3
1857.43	1907.13	11	11	10	3
289.416	665.847	12	12	2	3
273.663	653.107	12	12	2	3
325.285	685.975	12	12	2	3
319.155	655.951	12	12	2	3
269.121	685.322	12	12	2	3
1846	796.275	13	13	11	3
1830.12	812.726	13	13	11	3
1791.77	803.862	13	13	11	3
1838.78	807.488	13	13	11	3
1863.6	838.7	13	13	11	3
1570.82	1955.27	14	14	12	3
1518.47	1915.4	14	14	12	3
1549.58	1950.27	14	14	12	3
1574.34	1889.02	14	14	12	3
1592.38	1940.42	14	14	12	3
1128.44	713.403	15	15	13	3
1104.94	724.391	15	15	13	3
1112.33	735.973	15	15	13	3
1092.55	704.479	15	15	13	3
1155.55	721.105	15	15	13	3
256.769	468.502	16	2	2	3
228.986	412.553	16	2	2	3
233.962	465.937	16	0	2	3
208.474	413.681	16	2	2	3
236.266	433.955	16	2	2	3
1911.81	1256.39	17	16	14	3
1894.14	1238.9	17	16	14	3
1880.64	1196.2	17	16	14	3
1912.74	1235.78	17	16	14	3
1866.09	1238.19	17	16	14	3
1671.01	814.608	18	17	15	3
1670.93	864.909	18	17	15	3
1644.7	853.505	18	17	15	3
1681.39	834.85	18	17	15	3
1654.8	867.988	18	17	15	3
247.296	1298.88	19	18	16	3
215.89	1345.62	19	18	0	3
228.867	1272.76	19	18	16	3
243.552	1343.17	19	0	16	3
219.88	1252.79	19	18	16	3
971.871	1320.86	20	19	17	3
973.451	1271.01	20	19	17	3
961.643	1201.4	20	0	0	3
1020.46	1265.36	20	19	17	3
1003.06	1282.05	20	19	17	3
1428.13	619.277	0	0	0	3
1759.07	1437.19	0	0	0	3
982.298	163.772	0	0	0	3
943.561	1309.28	0	19	17	3
1472.85	45.092	0	0	0	3
1542.57	1688.16	0	0	0	3
298.79	78.318	0	0	0	3
567.752	812.36	0	0	0	3
1797.12	1414.56	0	0	0	3
466.816	902.281	0	0	0	3
211.193	930.191	0	0	0	3
1020.96	26.643	0	0	0	3
1749.56	849.687	0	0	0	3
1619.36	186.61	0	0	0	3
114.606	1891.63	0	0	0	3
1462.73	1986.38	0	0	0	3
887.043	955.464	0	0	0	3
1952.91	350.862	0	0	0	3
234.717	114.284	0	0	0	3
526.12	347.854	0	10	0	3
573.788	577.651	0	0	0	3
1387.19	1412.1	0	0	0	3
119.363	347.318	0	0	0	3
1960.9	1792.61	0	0	0	3
238.823	649.545	0	12	2	3
1913.21	808.957	0	0	0	3
821.56	418.337	0	0	0	3
1128.23	752.223	0	15	13	3
128.989	1266.67	0	0	0	3
1657.38	423.175	0	0	0	3
534.575	1463.14	0	0	0	3
785.745	442.408	0	0	0	3
430.911	994.5	0	0	0	3
239.135	1159.97	0	0	0	3
1892.35	520.51	0	0	0	3
669.32	1659.47	0	0	0	3
1167.72	73.281	0	0	0	3
1218.31	327.315	0	0	0	3
1220.42	665.853	0	0	0	3
257.529	1859.14	0	0	0	3
229.002	553.542	0	3	2	3
259	121.299	0	0	0	3
729.683	1766.98	0	7	6	3
1461.9	754.868	0	0	0	3
1886.06	1797.49	0	0	0	3
1326.46	785.949	0	0	0	3
957.941	1678.23	0	0	0	3
1399.1	494.802	0	0	0	3
455.492	966.232	0	0	0	3
1511.94	937.162	0	0	0	3
1261.44	992.356	0	0	0	3
391.138	1378.93	0	0	0	3
1988.07	1534.89	0	0	0	3
1514.73	490.374	0	0	0	3
1530	1941.15	0	14	12	3
693.146	1755.36	0	7	6	3
1787.19	175.935	0	0	0	3
980.984	1247.62	0	19	17	3
831.012	1572.83	0	0	0	3
1640.59	1577.07	0	0	0	3
825.79	303.023	0	0	0	3
1636.78	1751.67	0	0	0	3
412.426	768.074	0	0	0	3
374.185	1355.02	0	0	0	3
26.398	464.19	0	0	0	3
1565.17	35.692	0	0	0	3
1552.35	964.52	0	0	0	3
1343.57	370.671	0	0	0	3
1953.26	1462.57	0	0	0	3
1499.5	960.687	0	0	0	3
1542.2	1809.66	0	0	0	3
1447.96	815.779	0	0	0	3
1738.43	1984.47	0	0	0	3
1354.9	329.625	0	0	0	3
1869.76	106.812	0	0	0	3
1156.25	1525.15	0	0	0	3
1868.2	778.162	0	0	11	3
1249.71	130.179	0	0	0	3
397.298	858.522	0	0	0	3
304.366	125.521	0	0	0	3
815.947	823.94	0	0	0	3
718.484	723.357	0	0	0	3
1494.33	1633.54	0	0	0	3
1207.72	1458.17	0	0	0	3
1207.95	1262.23	0	0	0	3
349.645	1200.65	0	0	0	3
1543.96	375.098	0	0	0	3
497.595	1506.55	0	0	0	3
1359.19	892.402	0	0	0	3
1606.26	1467.36	0	0	0	3
1094.49	322.593	0	0	0	3
1725.46	1086.8	0	0	0	3
1012.05	1687.68	0	0	0	3
1063.96	54.753	0	0	0	3
645.68	1117.89	0	0	0	3
1672.57	1785.26	0	0	0	3
1639.1	302.557	0	0	0	3
705.13	330.214	0	0	0	3
807.522	1268.51	0	0	0	3
1926.71	1422.57	0	0	0	3
1053.5	1338.87	0	0	0	3
432.523	1050.81	0	0	0	3
146.227	1832.26	0	0	0	3
1923.5	539.268	0	0	0	3
350.854	1147.54	0	0	0	3
126.295	1649.76	0	0	0	3
320.825	41.487	0	0	0	3
1176.22	1498.79	0	0	0	3
1766.9	1738.73	0	0	0	3
156.655	699.042	0	0	0	3
322.996	1266.78	0	0	0	3
1760.53	190.741	0	0	0	3
1400.79	1621.5	0	0	0	3
859.796	702.067	0	0	0	3
468.533	1176.65	0	0	0	3
1215.45	96.842	0	0	0	3
1592.82	1246.55	0	0	0	3
256.95	1946.82	0	0	7	3
204.801	1085.28	0	0	0	3
987.872	1740.36	0	0	0	3
356.165	1806.21	0	0	0	3
1797.1	812.45	0	13	11	3
1144.34	1331.23	0	0	0	3
283.701	455.042	0	2	2	3
1470.35	1751.27	0	0	0	3
425.394	961.135	0	0	0	3
544.268	46.968	0	0	0	3
1771.99	1469.17	0	0	0	3
307.335	829.599	0	0	0	3
636.449	1717.32	0	7	6	3
1481.3	732.877	0	0	0	3
481.841	1289.16	0	0	0	3
1610.54	1584.88	0	0	0	3
292.596	14.942	0	0	0	3
1551.24	1671.6	0	0	0	3
1402.77	112.924	0	0	4	3
465.498	810.319	0	0	0	3
922.075	35.457	0	0	0	3
1122.14	1749.73	0	0	0	3
758.518	1108.61	0	0	0	3
1552.93	1931.1	0	14	12	3
711.871	1034.4	0	0	0	3
1537.65	357.485	0	0	0	3
1404.79	160.691	0	5	4	3
1158.49	1566.64	0	0	0	3
1973.95	1690.05	0	0	0	3
1275.7	54.246	0	0	0	3
1125.6	120.828	0	0	0	3
1825.43	960.283	0	0	0	3
136.701	487.485	0	0	0	3
630.079	189.525	0	9	8	3
1674.65	1945.35	0	0	0	3
1358.66	153.036	0	5	4	3
819.893	119.166	0	0	0	3
224.163	1284.76	0	18	16	3
1817.54	1930.16	0	11	10	3
1130.98	1144.95	0	0	0	3
1874.22	326.505	0	4	3	3
1975.57	1427.91	0	0	0	3
393.394	1969.09	0	8	7	3
798.215	1883.86	0	0	1	3
1880.21	256.899	0	4	3	3
1405.44	1888.64	0	0	0	3
360.009	433.157	0	0	2	3
1829.29	554.545	0	0	0	3
1938.46	15.078	0	0	0	3
631.663	509.394	0	0	0	3
3.17	826.063	0	0	0	3
1417.66	45.705	0	0	0	3
161.352	1764.96	0	0	0	3
1720.94	1071.08	0	0	0	3
1182.49	775.468	0	0	0	3
1075.69	313.565	0	0	0	3
1059.85	1691.74	0	0	0	3
1544.2	189.073	0	0	0	3
1614.65	1527.99	0	0	0	3
1904.1	648.575	0	0	0	3
613.185	1086.07	0	0	0	3
1016.34	203.748	0	0	0	3
1481.24	180.375	0	5	4	3
830.638	214.565	0	0	0	3
479.834	698.825	0	0	0	3
1110.57	1497.64	0	0	0	3
1653.57	1071	0	0	0	3
444.586	573.562	0	0	0	3
1420.61	1932.81	0	0	0	3
875.428	1347.97	0	0	0	3
1592.14	572.928	0	0	0	3
1294.66	611.582	0	0	0	3
160.308	764.978	0	0	0	3
1078.85	562.677	0	0	0	3
1250.84	1527.71	0	0	0	3
113.763	654.528	0	0	0	3
347.47	918.691	0	0	0	3
112.984	1848.27	0	0	0	3
19.128	989.677	0	0	0	3
699.007	413.343	0	0	0	3
1252.18	72.489	0	0	0	3
1718.52	937.841	0	0	0	3
664.971	508.998	0	0	0	3
786.47	772.786	1	1	1	4
809.462	797.102	1	1	1	4
831.459	744.252	1	1	1	4
832.811	734.076	1	1	1	4
824.85	697.866	1	1	1	4
801.886	780.209	1	1	1	4
782.545	737.887	1	1	1	4
828.449	731.326	1	1	1	4
853.402	748.692	1	1	1	4
815.002	740.087	1	1	1	4
801.546	755.06	1	1	1	4
858.436	751.025	1	1	1	4
831.337	792.475	1	1	1	4
782.711	761.095	1	1	1	4
847.123	748.466	1	1	1	4
1045.02	244.786	2	2	2	4
1084.1	277.594	2	2	2	4
1080.72	261.554	2	2	2	4
1049.2	228.1	2	2	2	4
1065.1	238.59	2	2	2	4
1055.53	262.991	2	2	2	4
1045.67	219.453	2	2	2	4
1044.12	267.35	2	2	2	4
1088.95	198.065	2	2	2	4
1077.2	270.634	2	2	2	4
1080.48	273.427	2	2	2	4
1066.74	240.723	2	2	2	4
1073.69	258.777	2	2	2	4
1039.2	240.598	2	2	2	4
1064.19	245.583	2	2	2	4
1849.82	1104.12	3	3	3	4
1864.22	1174.29	3	3	3	4
1827.04	1187.74	3	3	3	4
1852.68	1145.79	3	3	3	4
1890.68	1138.76	3	3	3	4
1864.61	1089.13	3	3	3	4
1799.96	1107.55	3	3	3	4
1845.7	1112.86	3	3	3	4
1849.7	1119.16	3	3	3	4
1881.99	1131.93	3	3	3	4
1903.81	1169.99	3	0	3	4
1831.86	1111.13	3	3	3	4
1844.28	1145.79	3	3	3	4
1872.39	1154.78	3	3	3	4
1865.43	1103.41	3	3	3	4
602.101	582.757	4	4	4	4
589.464	607.639	4	4	4	4
649.777	633.146	4	4	4	4
600.482	603.76	4	4	4	4
599.678	601.629	4	4	4	4
643.214	630.494	4	4	4	4
622.884	586.065	4	4	4	4
625.419	620.739	4	4	4	4
582.365	578.635	4	4	4	4
577.932	618.483	4	4	4	4
645.585	625.43	4	4	4	4
597.614	653.978	4	4	4	4
578.228	607.839	4	4	4	4
579.945	610.026	4	4	4	4
606.434	649.439	4	4	4	4
1215.09	976.662	5	5	5	4
1245.62	981.125	5	5	5	4
1253.42	993.451	5	5	5	4
1257.44	1015.73	5	5	5	4
1239.03	957.453	5	5	5	4
1263.64	967.335	5	5	5	4
1307.55	976.762	5	5	5	4
1271.72	960.565	5	5	5	4
1246.71	965.389	5	5	5	4
1277.08	990.515	5	5	5	4
1293.47	974.358	5	5	5	4
1274.91	946.631	5	5	5	4
1236.91	977.67	5	5	5	4
1275.82	965.562	5	5	5	4
1284.19	975.744	5	5	5	4
1069.12	1491.47	6	6	6	4
1143.45	1506.2	6	6	6	4
1138.85	1508.35	6	6	6	4
1122.49	1499.46	6	6	6	4
1092.34	1494.56	6	6	6	4
1090.38	1481.75	6	6	6	4
1060.58	1511.1	6	6	6	4
1092.5	1486.03	6	6	6	4
1109.41	1495.72	6	6	6	4
1097.89	1535.71	6	6	6	4
1115.16	1461.79	6	6	6	4
1071.76	1531.56	6	6	6	4
1159.46	1498.2	6	0	6	4
1087.39	1476.54	6	6	6	4
1097.2	1498.34	6	6	6	4
1363.89	635.768	7	7	7	4
1387.7	660.725	7	7	7	4
1390.22	685.926	7	0	7	4
1364.48	584.18	7	7	7	4
1408.39	655.765	7	7	7	4
1382.16	609.178	7	7	7	4
1304.05	598.939	7	7	7	4
1388.01	654.189	7	7	7	4
1353.58	625.387	7	7	7	4
1356.58	619.477	7	7	7	4
1394.75	629.462	7	7	7	4
1383.59	619.975	7	7	7	4
1369.03	646.912	7	7	7	4
1355.22	611.301	7	7	7	4
1319.71	612.049	7	7	7	4
1315.76	1764.68	8	8	8	4
1365.39	1765.92	8	8	8	4
1408.29	1729.79	8	8	8	4
1380.23	1700.01	8	8	8	4
1333.98	1758.92	8	8	8	4
1354.82	1772.57	8	8	8	4
1346.23	1703.64	8	8	8	4
1364.97	1741.02	8	8	8	4
1326.43	1762.46	8	8	8	4
1385.92	1766.63	8	8	8	4
1359.2	1751.01	8	8	8	4
1322.54	1775.21	8	8	8	4
1322.67	1708.48	8	8	8	4
1345.08	1773.68	8	8	8	4
1350.43	1754.28	8	8	8	4
1515.45	1922.7	9	9	9	4
1505.02	1865.57	9	9	9	4
1506.1	1905.53	9	9	9	4
1518.05	1911.51	9	9	9	4
1535.7	1902.25	9	9	9	4
1484.47	1917.19	9	9	9	4
1573.46	1920.66	9	9	9	4
1494.66	1900.48	9	9	9	4
1515.66	1926.86	9	9	9	4
1513.5	1915.92	9	9	9	4
1523.01	1921.42	9	9	9	4
1528.28	1917.49	9	9	9	4
1519.38	1903.22	9	9	9	4
1493.59	1906.71	9	9	9	4
1533.04	1881.44	9	9	9	4
1982.43	885.099	10	0	10	4
1961.73	963.792	10	10	10	4
1919.2	914.016	10	10	10	4
1911.29	954.081	10	10	10	4
1922.5	956.84	10	10	10	4
1942.93	910.495	10	10	10	4
1901.74	957.327	10	10	10	4
1946.16	951.141	10	10	10	4
1909.4	926.053	10	10	10	4
1942.53	899.904	10	10	10	4
1917.49	938.779	10	10	10	4
1941.57	918.92	10	10	10	4
1929.76	951.905	10	10	10	4
1897.17	926.045	10	10	10	4
1907.23	858.763	10	0	0	4
944.948	1965.02	11	11	11	4
965.077	1974.63	11	11	11	4
974.317	2005.83	11	11	11	4
932.216	1965.05	11	11	11	4
965.333	1965.78	11	11	11	4
350.884	1097.92	12	12	0	4
299.421	1073.24	12	12	12	4
350.074	1042.73	12	12	12	4
314.451	1040.42	12	12	12	4
347.493	1006.28	12	12	12	4
640.844	364.552	13	13	0	4
586.292	337.649	13	13	13	4
544.52	361.656	13	13	13	4
618.951	343.282	13	13	13	4
540.361	355.97	13	13	13	4
1618.99	1871.6	14	14	14	4
1628.94	1896.85	14	14	14	4
1645.97	1846.52	14	14	14	4
1604.91	1852.96	14	14	14	4
1633.19	1804.5	14	14	14	4
934.873	350.62	15	15	15	4
953.765	336.449	15	15	15	4
944.969	345.18	15	15	15	4
939.423	325.16	15	15	15	4
928.259	329.959	15	15	15	4
903.851	559.207	16	16	16	4
946.526	596.363	16	0	16	4
912.717	550.731	16	16	16	4
959.449	561.986	16	16	16	4
918.84	527.9	16	16	16	4
1221.13	1140.13	17	17	17	4
1246.96	1118.04	17	17	17	4
1216.98	1119.25	17	17	17	4
1231.26	1163.1	17	17	17	4
1238.01	1097.39	17	17	17	4
1663.19	1779.2	18	14	14	4
1676.83	1788.47	18	14	14	4
1697.46	1752.84	18	14	14	4
1629.11	1791.47	18	14	14	4
1668.76	1820.21	18	14	14	4
1860.28	158.545	19	18	18	4
1823.03	147.183	19	18	18	4
1818.3	95.264	19	18	0	4
1803.94	146.722	19	18	18	4
1852.44	163.424	19	18	18	4
1146.71	193.987	20	19	2	4
1185.05	202.041	20	19	2	4
1141.61	212.696	20	19	2	4
1153.24	188.771	20	19	2	4
1115.34	171.23	20	19	2	4
948.019	276.957	0	0	15	4
253.692	310.344	0	0	0	4
304.559	1323.69	0	0	0	4
1952.51	1502.06	0	0	0	4
414.732	33.834	0	0	0	4
114.656	1018.97	0	0	0	4
331.699	1305.44	0	0	0	4
1920.32	1781.19	0	0	0	4
1057.98	1794.05	0	0	19	4
812.875	1054.96	0	0	0	4
472.999	504.962	0	0	0	4
1022.17	1237.44	0	0	0	4
1607.37	1283.56	0	0	0	4
188.126	1451.05	0	0	0	4
1213.63	1937.69	0	0	0	4
446.553	916.453	0	0	0	4
1363.25	937.078	0	0	0	4
1637.28	948.335	0	0	0	4
671.088	26.455	0	0	0	4
924.875	1206.48	0	0	0	4
1798.85	1960.25	0	0	0	4
65.547	212.913	0	0	0	4
1840.57	1796.59	0	0	0	4
1331.64	1661.53	0	0	8	4
1149.64	103.69	0	0	0	4
1259.1	412.179	0	0	0	4
1568.19	1019.64	0	0	0	4
1457.46	165.97	0	0	0	4
1362.9	1690.05	0	8	8	4
868.477	1701.02	0	0	0	4
1757.11	1959.02	0	0	0	4
1281.86	1856.14	0	0	0	4
684.532	894.506	0	0	0	4
1929.87	1887.11	0	0	0	4
1310.74	1874.67	0	0	0	4
717.188	449.756	0	0	0	4
1701.57	329.759	0	0	0	4
134.932	798.975	0	0	0	4
1524.65	45.88	0	0	0	4
430.298	64.69	0	0	0	4
446.306	438.897	0	0	0	4
118.974	1273.84	0	0	0	4
988.094	635.458	0	0	0	4
1019.17	1856.56	0	0	0	4
1090.69	894.382	0	0	0	4
1241.95	458.978	0	0	0	4
2.515	757.484	0	0	0	4
733.035	655.554	0	0	0	4
1090.21	224.882	0	2	2	4
1207.01	1548.98	0	0	0	4
820.551	1968.67	0	0	0	4
1911.39	1929.48	0	0	0	4
1369.44	521.28	0	0	0	4
1335.8	1968.76	0	0	0	4
1022.13	1772.19	0	0	19	4
1230.03	1019.8	0	5	5	4
1547.32	1357.35	0	0	0	4
1250.67	1223.13	0	0	0	4
1955.11	1375.99	0	0	0	4
1300.2	294.423	0	0	0	4
756.473	10.379	0	0	0	4
1718.81	1585.3	0	0	0	4
1779.3	1233.7	0	0	0	4
78.414	385.008	0	0	0	4
1480.31	992.771	0	0	0	4
1057.59	262.274	0	2	2	4
1314.64	480.815	0	0	0	4
1816.94	1558.06	0	0	0	4
844.487	767.147	0	1	1	4
1043.31	807.689	0	0	0	4
91.709	1433.86	0	0	0	4
1082.21	1589.89	0	0	6	4
241.081	1680.17	0	0	0	4
1090.53	1441.59	0	6	6	4
1964.04	699.574	0	0	0	4
122.861	1275.03	0	0	0	4
1855.27	1470.28	0	0	0	4
1364.47	617.239	0	7	7	4
464.573	1156.3	0	0	0	4
1804.62	658.446	0	0	0	4
1038.61	1443.76	0	0	0	4
1036.11	659.166	0	0	0	4
678.622	1965.1	0	0	0	4
734.374	266.726	0	0	0	4
422.078	1083.67	0	0	0	4
1152.73	680.223	0	0	0	4
969.951	798.924	0	0	0	4
970.592	149.577	0	0	0	4
727.198	181.998	0	0	0	4
1488.74	1495.39	0	0	0	4
814.287	498.548	0	0	0	4
1619.38	194.293	0	0	0	4
238.047	1483.09	0	0	0	4
1190.03	1890.88	0	0	0	4
1060.99	1549.5	0	6	6	4
1340.38	1266.6	0	0	0	4
688.095	1004.6	0	0	0	4
1791.86	468.381	0	0	0	4
347.98	194.305	0	0	0	4
920.37	636.059	0	0	0	4
1505.94	714.272	0	0	0	4
1864.2	758.568	0	0	0	4
1539.27	362.713	0	0	0	4
154.604	609.461	0	0	0	4
1021.55	674.646	0	0	0	4
269.881	1807.83	0	0	0	4
1979.05	195.972	0	0	0	4
1216.68	713.642	0	0	0	4
1930.62	1795.38	0	0	0	4
405.383	792.072	0	0	0	4
615.296	1402.42	0	0	0	4
1200.7	1760.16	0	0	0	4
364.355	85.162	0	0	0	4
364.449	914.103	0	0	0	4
818.154	420.325	0	0	0	4
1723.85	1560.03	0	0	0	4
605.229	1147.07	0	0	0	4
438.154	698.843	0	0	0	4
651.693	297.155	0	0	0	4
1609.44	726.993	0	0	0	4
864.354	1240.88	0	0	0	4
32.005	1539.38	0	0	0	4
21.623	894.209	0	0	0	4
1857.84	957.081	0	0	10	4
60.799	756.279	0	0	0	4
462.458	1962.45	0	0	0	4
352.731	720.153	0	0	0	4
1814.87	1366.82	0	0	0	4
1548.39	1768.22	0	0	0	4
386.434	1887.36	0	0	0	4
561.562	1929.1	0	0	0	4
732.369	828.403	0	0	0	4
1206.11	1284.01	0	0	0	4
1581.03	307.926	0	0	0	4
1681.67	1489.01	0	0	0	4
546.318	471.538	0	0	0	4
1608.63	359.832	0	0	0	4
191.197	1906.46	0	0	0	4
1890.86	958.922	0	10	10	4
1502.39	973.271	0	0	0	4
331.33	1162.54	0	0	0	4
701.065	1641.53	0	0	0	4
216.422	1582.63	0	0	0	4
184.155	8.684	0	0	0	4
496.853	8.88	0	0	0	4
1660.19	1150.41	0	0	0	4
1927.14	1975.88	0	0	0	4
1513.43	263.526	0	0	0	4
505.933	225.919	0	0	0	4
305.367	122.4	0	0	0	4
727.86	1491.08	0	0	0	4
781.314	1890.83	0	0	0	4
1689.2	880.443	0	0	0	4
418.39	605.3	0	0	0	4
1998.29	1423.87	0	0	0	4
1527.41	128.671	0	0	0	4
1892.92	287.284	0	0	0	4
1608.03	294.392	0	0	0	4
677.398	294.465	0	0	0	4
875.678	789.582	0	1	1	4
478.9	1328.06	0	0	0	4
886.388	1870.34	0	0	0	4
1036.76	1804.03	0	0	19	4
835.612	1860.11	0	0	0	4
437.432	1988.11	0	0	0	4
1809.97	1072.27	0	3	3	4
849.863	1901.59	0	0	0	4
618.689	1745.09	0	0	0	4
876.478	776.698	0	1	1	4
1785.88	1051.97	0	0	3	4
113.074	553.598	0	0	0	4
905.631	1097.7	0	0	0	4
569.834	170.69	0	0	0	4
303.276	1466.3	0	0	0	4
1855.79	1474.85	0	0	0	4
1080.09	1769.02	0	0	19	4
1405.37	715.738	0	0	7	4
222.123	956.645	0	0	0	4
1901.01	591.637	0	0	0	4
908.251	83.624	0	0	0	4
954.999	501.028	0	16	16	4
411.675	1580.22	0	0	0	4
199.758	1714.62	0	0	0	4
1111.45	617.266	0	0	0	4
258.534	1258.64	0	0	0	4
1000.41	565.678	0	0	16	4
1287.18	638.715	0	0	7	4
1294.51	844.17	0	0	0	4
357.593	1590.35	0	0	0	4
1608.83	756.877	0	0	0	4
1820.72	493.317	0	0	0	4
511.951	959.822	0	0	0	4
695.184	1583.85	0	0	0	4
1913.62	1042.79	0	0	0	4
984.446	750.22	0	0	0	4
739.807	868.735	0	0	0	4
1300.53	149.81	0	0	0	4
1495.74	733.019	0	0	0	4
1234.11	1731.09	0	0	0	4
[truncated: 16,801 more rows]

## Sheet: Fig. 2b
x	y	index	clustering-MIRO	clustering-DBSCAN	set
936.303	481.717	0	0	0	0
862.669	1547.25	10	1	5	0
1810.09	645.404	2	2	2	0
1283.07	1981.07	0	0	0	0
334.641	1598.61	0	3	0	0
1366.32	177.127	4	4	1	0
1184.17	1041.65	0	0	0	0
1787.82	1286.68	0	0	0	0
944.086	120.725	0	0	0	0
1753.16	691.657	2	2	2	0
270.077	1533.47	0	3	3	0
1679.81	227.684	0	0	0	0
235.986	1479.05	0	0	3	0
1717.55	716.736	2	2	2	0
425.259	996.382	0	0	0	0
1669.24	193.174	0	0	0	0
797.277	1841.78	5	5	4	0
1837.02	159.178	14	0	0	0
1870.08	604.818	0	0	0	0
893.897	1599.21	10	1	5	0
1120.33	1431.68	0	0	0	0
1992.69	569.996	8	6	6	0
1129.53	1430.69	0	0	0	0
1124.55	1446.7	0	0	0	0
1300	839.228	3	7	8	0
1682.36	247.896	0	0	0	0
200.002	1502.32	0	0	0	0
933.11	483.237	0	0	0	0
1464.32	1484.65	0	0	0	0
718.776	381.006	0	0	0	0
140.755	876.604	1	8	7	0
889.461	1563.5	10	1	5	0
94.316	1479.67	0	0	0	0
1378.19	1059.35	0	0	0	0
1253.19	1165.23	0	0	0	0
128.012	1240.06	0	0	0	0
724.003	458.128	0	9	12	0
1285.34	828.405	3	7	8	0
360.399	320.422	7	10	9	0
747.765	1857.26	5	5	4	0
309.001	1209.36	16	12	0	0
1733.25	844.701	0	0	0	0
126.147	1425.53	0	0	0	0
191.783	740.045	13	0	0	0
1342.01	213.372	0	4	1	0
1679.17	22.062	0	0	0	0
486.285	513.725	6	11	10	0
794.348	1867.19	5	5	4	0
422.964	593.071	6	11	10	0
1962.55	137.942	0	0	0	0
1095.64	1850.06	0	0	0	0
1423.01	166.573	4	4	1	0
109.563	853.572	1	8	7	0
1733.29	661.914	2	2	2	0
1730.77	659.418	2	2	2	0
1400.54	1019.92	0	0	0	0
1023.88	1120.62	0	0	0	0
494.953	1124.86	17	0	0	0
1313.49	664.635	0	0	0	0
1262.38	1499.79	0	0	0	0
286.954	591.893	0	0	0	0
631.407	1629.05	0	0	0	0
113.431	898.438	1	8	7	0
412.851	1676.4	0	0	0	0
275.809	591.997	0	0	0	0
1642.85	662.569	0	0	0	0
980.116	955.768	0	0	0	0
361.826	1245.6	16	12	11	0
703.043	1473.99	0	0	0	0
152.61	860.2	1	8	7	0
446.087	541.634	6	11	10	0
1261.46	818.408	3	7	8	0
12.73	347.951	0	0	0	0
135.447	881.681	1	8	7	0
185.111	738.831	13	0	0	0
918.636	1590.83	10	1	5	0
1233.88	667.338	0	0	0	0
684.117	1673.36	0	0	0	0
1332.87	149.652	4	4	1	0
128.83	890.098	1	8	7	0
1738.51	1733.17	0	0	0	0
362.891	318.487	7	10	9	0
1125.52	1430.41	0	0	0	0
382.095	347.192	7	10	9	0
791.757	633.059	0	0	0	0
454.754	1470.17	12	0	0	0
403.822	1249.76	16	12	11	0
1709.15	671.23	2	2	2	0
591.311	691.325	0	0	0	0
1239.45	767.169	3	7	8	0
669.95	553.375	11	9	12	0
119.059	1148.82	0	0	0	0
370.302	1145.12	19	13	0	0
1897.41	1464.87	9	14	13	0
671.805	529.767	11	9	12	0
1747.56	635.521	2	2	2	0
284.269	1665.44	0	0	0	0
1712.41	1113.99	0	0	0	0
1432.12	169.147	4	4	1	0
1970.24	113.627	0	0	0	0
1995.45	585.956	8	6	6	0
480.46	578.942	6	11	10	0
1115.03	1452.31	0	0	0	0
1417.07	1488.2	0	0	0	0
1932.68	1833.93	0	0	0	0
1846.11	1411.35	9	14	13	0
345.159	1576.31	0	3	0	0
1974.57	22.24	0	0	0	0
1734.97	820.38	0	0	0	0
1070.21	1140.19	0	0	0	0
921.442	1128.63	0	0	0	0
352.11	1094.21	0	13	0	0
1226.81	824.565	3	7	8	0
748.412	1875.99	5	5	4	0
460.813	1400.73	20	0	0	0
1245.97	810.113	3	7	8	0
320.271	906.573	18	0	0	0
789.604	1829.21	5	5	4	0
298.315	1140.49	19	13	0	0
1383.33	163.719	4	4	1	0
349.896	351.038	7	10	9	0
1678.7	538.838	0	0	0	0
523.298	1467.55	12	0	0	0
1661.09	207.372	0	0	0	0
1696.24	1165.31	0	0	0	0
1712.7	647.637	2	2	2	0
234.606	1144.67	0	13	0	0
1390.73	1704.33	0	0	0	0
616.509	972.007	0	0	0	0
434.106	1686.75	0	0	0	0
589.058	582.915	0	0	0	0
1655.18	1978.36	0	0	0	0
1821.91	1386.08	9	14	13	0
750.844	1143.84	0	0	0	0
1734.34	629.551	2	2	2	0
901.221	1871.68	0	0	0	0
783.678	654.588	0	0	0	0
1719.82	673.207	2	2	2	0
1274.35	803.098	3	7	8	0
1677.09	255.395	0	0	0	0
1085.78	1987.72	0	0	0	0
697.19	1193.08	0	0	0	0
132.266	177.571	0	0	0	0
1654.03	1977.65	0	0	0	0
1765.01	641.217	2	2	2	0
1636.99	927.392	0	0	0	0
1737.71	996.519	0	0	0	0
453.881	556.576	6	11	10	0
1743.47	693.888	2	2	2	0
1826.89	1396.95	9	14	13	0
113.5	1123.06	0	0	0	0
1880.27	1408.24	9	14	13	0
1791.66	638.18	2	2	2	0
849.292	1567.3	10	1	5	0
384.518	1247.36	16	12	11	0
1363.17	156.767	4	4	1	0
284.057	1535.62	0	3	3	0
1649.66	1950.39	0	0	0	0
677.442	531.633	11	9	12	0
483.699	549.845	6	11	10	0
1603.27	654.806	0	0	0	0
399.706	1229.44	16	12	11	0
210.973	726.794	13	0	0	0
253.205	568.552	0	0	0	0
828.904	381.544	0	0	0	0
1658.71	232.155	0	0	0	0
1148.93	1877.89	0	0	0	0
547.585	1389.62	20	0	0	0
791.467	1840.89	5	5	4	0
1667.93	250.467	0	0	0	0
307.541	1112.02	19	13	0	0
42.087	885.262	1	8	7	0
939.072	1045.91	0	0	0	0
593.877	163.343	0	0	0	0
357.974	348.466	7	10	9	0
1876.35	1409.53	9	14	13	0
386.436	334.492	7	10	9	0
1245.62	880.253	3	7	8	0
92.139	925.489	1	8	7	0
859.314	1612.18	10	1	5	0
1919.3	1682.04	0	0	0	0
1386.02	1692.12	0	0	0	0
157.51	1530.9	0	0	0	0
1191.04	386.668	0	0	0	0
456.506	481.756	6	11	10	0
821.776	627.564	0	0	0	0
353.669	303.684	7	10	9	0
702.396	362.854	0	0	0	0
288.169	1513.14	0	3	3	0
1924.66	1816.24	0	0	0	0
1795.11	1597.29	15	0	0	0
531.839	1763.47	0	0	0	0
1847.07	631.241	0	0	0	0
219.048	573.951	0	0	0	0
713.237	540.507	11	9	12	0
752.258	1847.18	5	5	4	0
1669.45	214.505	0	0	0	0
1505.38	969.39	0	0	0	0
1926.12	1825.99	0	0	0	0
413.364	312.614	0	10	9	0
687.083	1482.17	0	0	0	0
452.727	597.457	6	11	10	0
586.903	685.746	0	0	0	0
988.882	816.451	0	0	0	0
95.871	921.234	1	8	7	0
755.32	1854.42	5	5	4	0
781.375	1847.66	5	5	4	0
493.311	553.863	6	11	10	0
327.554	1974.01	0	0	0	0
727.608	1801.87	5	5	4	0
28.927	406.135	0	0	0	0
1739.61	554.814	0	0	0	0
962.063	1037.91	0	0	0	0
821.035	982.469	0	0	0	0
475.744	1482.16	12	0	0	0
1018.59	555.235	0	0	0	0
899.872	1585.49	10	1	5	0
755.336	1875.61	5	5	4	0
1631.45	641.126	0	0	0	0
1898.13	1399.17	9	14	13	0
1660.61	284.46	0	0	0	0
469.889	1485.03	12	0	0	0
1134.72	1438.11	0	0	0	0
1851.88	1443.02	9	14	13	0
331.422	339.425	7	10	9	0
1290.23	816.019	3	7	8	0
1652.28	666.427	0	0	2	0
1690.9	546.744	0	0	0	0
579.625	701.65	0	0	0	0
1391.79	1278.73	0	0	0	0
242.483	789.6	13	0	0	0
89.112	910.594	1	8	7	0
355.758	1127.73	19	13	0	0
914.241	1606.18	10	1	5	0
1140.01	406.696	0	0	0	0
918.821	1593.69	10	1	5	0
1767.89	245.362	0	0	0	0
1387.32	132.78	4	4	1	0
480.034	1321.51	20	0	0	0
389.248	1043.1	0	0	0	0
1690.56	732.437	2	2	0	0
1322.55	225.593	0	4	0	0
742.724	1818.17	5	5	4	0
751.435	1839.34	5	5	4	0
736.642	1907.15	5	5	4	0
256.769	612.608	0	0	0	0
1489.15	586.842	0	0	0	0
715.322	489.245	0	9	12	0
641.985	1655.61	0	0	0	0
96.028	849.22	1	8	7	0
917.14	1572.86	10	1	5	0
248.65	775.248	13	0	0	0
1799.47	636.484	2	2	2	0
1327.04	661.664	0	0	0	0
660.348	1648.29	0	0	0	0
1196.62	1320.16	0	0	0	0
503.707	1171.04	17	0	0	0
158.062	1874.22	0	0	0	0
290.058	1535.45	0	3	3	0
777.906	1839.73	5	5	4	0
962.655	1047.29	0	0	0	0
1640.15	1404.12	0	0	0	0
106.082	867.885	1	8	7	0
114.741	891.253	1	8	7	0
972.979	557.919	0	0	0	0
784.628	1860.81	5	5	4	0
310.411	599.372	0	0	0	0
82.349	912.914	1	8	7	0
1970.69	575.144	8	6	6	0
1653.89	1971.94	0	0	0	0
692.58	492.741	0	9	12	0
311.975	1974.19	0	0	0	0
1961.21	595.522	8	6	6	0
1161.9	879.79	0	0	0	0
1502.86	956.189	0	0	0	0
698.445	527.559	11	9	12	0
374.749	1253.85	16	12	11	0
1748.42	233.269	0	0	0	0
469.485	577.505	6	11	10	0
1929.99	1005.28	0	0	0	0
1101.75	1441.46	0	0	0	0
1738.7	620.684	2	2	2	0
288.271	1510.04	0	3	3	0
882.478	1957.63	0	0	0	0
349.477	1258.84	16	12	11	0
541.009	1381.39	20	0	0	0
129.317	858.604	1	8	7	0
1855.08	167.678	14	0	0	0
764.466	1463.41	0	0	0	0
1741.41	655.481	2	2	2	0
534.193	1392.91	20	0	0	0
330.011	1086.46	0	13	0	0
1977.3	568.811	8	6	6	0
1280.79	809.466	3	7	8	0
1365.66	136.833	4	4	1	0
641.019	1639.33	0	0	0	0
1697.86	535.312	0	0	0	0
1723.59	650.975	2	2	2	0
138.53	1489.95	0	0	0	0
1262.21	1956	0	0	0	0
760.116	1857.19	5	5	4	0
119.258	949.917	0	0	7	0
1238.61	1370.18	0	0	0	0
1990.93	942.255	0	0	0	0
131.814	635.016	0	0	0	0
1850.54	1390.61	9	14	13	0
779.944	1887.11	5	5	4	0
332.876	1135.46	19	13	0	0
873.902	1550.18	10	1	5	0
946.164	1031.32	0	0	0	0
737.303	1840.86	5	5	4	0
155.541	1137.75	0	0	0	0
411.614	1033.78	0	0	0	0
719.399	639.706	11	0	0	0
1612.87	591.086	0	0	0	0
1738.83	658.686	2	2	2	0
307.721	344.286	7	10	9	0
1883.34	1647.91	0	0	0	0
1383.46	161.51	4	4	1	0
1416.46	1439.3	0	0	0	0
305.892	1137.93	19	13	0	0
1961.48	36.167	0	0	0	0
890.755	1462.54	0	0	0	0
295.342	1106.16	19	13	0	0
1070.9	1988.27	0	0	0	0
466.388	564.233	6	11	10	0
274.741	571.993	0	0	0	0
1964.93	577.55	8	6	6	0
1454.06	1483.11	0	0	0	0
462.189	1400	20	0	0	0
1865.27	1410.15	9	14	13	0
883.297	1976.9	0	0	0	0
37.271	361.388	0	0	0	0
731.34	535.453	11	9	12	0
89.123	888.288	1	8	7	0
1943.63	275.759	0	0	0	0
921.215	1840.15	0	0	0	0
163.162	1861.21	0	0	0	0
461.066	1491.39	12	0	0	0
602.993	128.856	0	0	0	0
1279.59	189.571	4	0	0	0
1342.52	178.447	4	4	1	0
1364.96	1066.86	0	0	0	0
1431.89	1697.93	0	0	0	0
756.747	1833.27	5	5	4	0
590.608	576.892	0	0	0	0
369.173	398.419	7	10	9	0
1889.79	1451.49	9	14	13	0
1381.21	152.947	4	4	1	0
894.695	1942.51	0	0	0	0
1076.89	1987.35	0	0	0	0
692.648	555.909	11	9	12	0
1666.77	1966.91	0	0	0	0
707.392	1463.21	0	0	0	0
197.429	1462.57	0	0	0	0
162.37	280.085	0	0	0	0
428.598	543.204	6	11	10	0
974.838	934.765	0	0	0	0
283.919	1671.85	0	0	0	0
331.558	1254.7	16	12	11	0
280.035	1083.35	19	13	0	0
1668.63	316.086	0	0	0	0
823.398	363.144	0	0	0	0
1694.53	734.265	2	2	0	0
142.715	295.869	0	0	0	0
521.851	1472.82	12	0	0	0
1405.1	156.505	4	4	1	0
320.932	1846.64	0	0	0	0
239.1	1442.34	0	0	0	0
775.231	1853.27	5	5	4	0
1649.7	216.308	0	0	0	0
1215.57	872.296	3	7	8	0
243.843	771.824	13	0	0	0
320.577	314.994	7	10	9	0
457.132	1852.14	0	0	0	0
702.999	527.33	11	9	12	0
1742.18	652.415	2	2	2	0
1146.01	1881.27	0	0	0	0
1895.06	619.216	0	0	0	0
1740.84	636.422	2	2	2	0
1931.65	1795.03	0	0	0	0
1995.7	1418.86	0	0	0	0
143.904	860.696	1	8	7	0
912.735	1568.71	10	1	5	0
1888.26	1394.21	9	14	13	0
975.444	284.75	0	0	0	0
1870.97	1388.99	9	14	13	0
748.407	1859.36	5	5	4	0
1989.23	594.554	8	6	6	0
126.96	1135.98	0	0	0	0
170.294	1512.88	0	0	0	0
949.28	1515.78	0	1	0	0
1895.74	621.29	0	0	0	0
327.43	1229.12	16	12	11	0
1966.77	581.16	8	6	6	0
1656.77	1408.09	0	0	0	0
976.821	262.977	0	0	0	0
1320.33	136.542	4	4	1	0
314.409	662.558	0	0	0	0
351.042	326.184	7	10	9	0
1722.49	642.745	2	2	2	0
137.275	300.689	0	0	0	0
1931.65	1649.32	0	0	0	0
329.177	336.307	7	10	9	0
387.147	499.782	0	11	0	0
161.47	878.889	1	8	7	0
806.561	1840.35	5	5	4	0
800.591	454.992	0	0	0	0
1650.63	1952.37	0	0	0	0
660.378	1659.96	0	0	0	0
1780.12	1383.8	9	0	0	0
1141.22	1878.39	0	0	0	0
994.287	278.193	0	0	0	0
324.875	1579.29	0	3	3	0
1295.48	843.737	3	7	8	0
67.119	1711.33	0	0	0	0
372.845	1087.74	0	13	0	0
404.622	1221.21	16	12	11	0
1676.99	1114	0	0	0	0
54.429	165.652	0	0	0	0
1257.24	923.042	3	0	0	0
1149.86	1895.03	0	0	0	0
1914.38	1833.65	0	0	0	0
1891.3	1462.52	9	14	13	0
1922.02	1817.23	0	0	0	0
1767.7	1600.63	15	0	0	0
930.147	1146.88	0	0	0	0
280.988	1546.23	0	3	3	0
274.335	1556.24	0	3	3	0
666.515	1671.7	0	0	0	0
1237.03	825.027	3	7	8	0
1977.45	930.063	0	0	0	0
1879.71	1415.52	9	14	13	0
329.091	311.789	7	10	9	0
1866.95	1421.28	9	14	13	0
1731.81	634.495	2	2	2	0
862.327	1609.91	10	1	5	0
103.965	858.506	1	8	7	0
1745.09	1276.94	0	0	0	0
1522.98	951.758	0	0	0	0
1426.73	1444.65	0	0	0	0
758.789	1491.11	0	0	0	0
409.949	985.683	0	0	0	0
1885.58	1404.26	9	14	13	0
692.617	553.978	11	9	12	0
1882.68	1410.77	9	14	13	0
479.394	1369.55	20	0	0	0
1408.74	1695.62	0	0	0	0
1112.79	1339.43	0	0	0	0
229.35	1454.16	0	0	0	0
427.727	558.562	6	11	10	0
170.711	1522.08	0	0	0	0
126.604	969.194	0	0	0	0
452.889	498.029	6	11	10	0
1599.46	586.472	0	0	0	0
868.81	1532.76	10	1	5	0
1675.39	1153.15	0	0	0	0
967.347	1048.14	0	0	0	0
794.121	442.9	0	0	0	0
1988.09	571.993	8	6	6	0
319.14	940.799	18	0	0	0
1753.38	628.329	2	2	2	0
353.269	316.608	7	10	9	0
1699.34	709.411	2	2	2	0
1769.69	632.6	2	2	2	0
131.812	863.853	1	8	7	0
1101.9	1456.32	0	0	0	0
1015.06	1121.01	0	0	0	0
1388.61	158.831	4	4	1	0
85.829	874.958	1	8	7	0
1105.26	1845.68	0	0	0	0
883.804	1614.12	10	1	5	0
87.399	998.3	0	0	0	0
823.354	584.889	0	0	0	0
64.443	161.079	0	0	0	0
881.884	1950.21	0	0	0	0
231.681	970.953	0	0	0	0
435.248	1845.05	0	0	0	0
919.051	1568.59	10	1	5	0
1309.67	132.477	4	4	1	0
541.867	1788.47	0	0	0	0
907.278	1947.67	0	0	0	0
635.402	990.653	0	0	0	0
106.497	1692.11	0	0	0	0
1607.75	548.503	0	0	0	0
1843.78	1405.55	9	14	13	0
1680.08	210.173	0	0	0	0
583.395	609.315	0	0	0	0
675.194	520.233	11	9	12	0
771.293	1860.21	5	5	4	0
264.982	1473.74	0	0	3	0
389.377	1259.77	16	12	11	0
768.684	1862.2	5	5	4	0
1396.76	342.328	0	0	0	0
0.595	402.77	0	0	0	0
1876.01	1422.22	9	14	13	0
1507.61	970.061	0	0	0	0
465.519	590.32	6	11	10	0
761.549	1878.32	5	5	4	0
1505.33	618.565	0	0	0	0
974.474	259.575	0	0	0	0
215.48	1498.34	0	0	3	0
749.095	1322.59	0	0	0	0
1325.97	197.622	0	4	1	0
508.808	1385.8	20	0	0	0
822.239	977.629	0	0	0	0
129.873	1432.82	0	0	0	0
968.083	944.442	0	0	0	0
332.373	329.484	7	10	9	0
816.978	632.161	0	0	0	0
1852.08	1365.32	9	14	13	0
981.436	923.128	0	0	0	0
1906.93	1399.88	9	14	13	0
974.936	281.779	0	0	0	0
1716.88	538.981	0	0	0	0
1813.26	648.177	2	2	2	0
997.133	554.191	0	0	0	0
1634.16	1447.21	0	0	0	0
483.571	585.703	6	11	10	0
929.497	1527.37	0	1	5	0
707.62	505.02	11	9	12	0
108.248	911.873	1	8	7	0
922.922	1952.26	0	0	0	0
446.53	523.209	6	11	10	0
751.049	1849.97	5	5	4	0
1095.7	1339.82	0	0	0	0
1379.38	1458.55	0	0	0	0
403.932	1679.93	0	0	0	0
313.957	1094.08	19	13	0	0
1822.47	1587.5	15	0	0	0
1565.25	1545.54	0	0	0	0
457.651	1825.83	0	0	0	0
1234.13	956.389	0	0	0	0
1959.37	1531.72	0	0	0	0
1101.94	1449.64	0	0	0	0
1675.21	1940.16	0	0	0	0
681.303	535.722	11	9	12	0
1734.58	668.415	2	2	2	0
476.2	1328.59	20	0	0	0
289.235	1670.79	0	0	0	0
360.44	329.816	7	10	9	0
974.138	912.335	0	0	0	0
447.394	1840.81	0	0	0	0
1166.79	1833.97	0	0	0	0
1256.74	811.351	3	7	8	0
1884.73	1456.4	9	14	13	0
960.606	1047.3	0	0	0	0
1477.62	584.407	0	0	0	0
1425.66	196.793	4	4	1	0
446.003	1672.9	0	0	0	0
1892.81	1420.09	9	14	13	0
237.29	1139.39	0	13	0	0
345.868	336.038	7	10	9	0
758.142	1878.13	5	5	4	0
1145.2	1903.21	0	0	0	0
93.549	891.038	1	8	7	0
1265.15	905.533	3	7	0	0
303.118	1084.78	19	13	0	0
841.737	382.125	0	0	0	0
1059.07	1158.12	0	0	0	0
1229.13	370.945	0	0	0	0
1840.54	1633.42	15	0	0	0
1262.66	1975.54	0	0	0	0
1795.62	635.799	2	2	2	0
772.964	1839.03	5	5	4	0
1789.36	1919.69	0	0	0	0
478.348	564.203	6	11	10	0
235.777	1486.21	0	0	3	0
698.09	493.858	11	9	12	0
394.855	1240.46	16	12	11	0
1984.96	93.648	0	0	0	0
236.521	755.231	13	0	0	0
1206.24	372.023	0	0	0	0
1947.13	384.128	0	0	0	0
1139.23	1854.66	0	0	0	0
1426.18	1478.24	0	0	0	0
116.691	841.732	1	8	7	0
1420.75	179.707	4	4	1	0
12.478	392.739	0	0	0	0
238.815	1140.62	0	13	0	0
219.566	743.533	13	0	0	0
293.52	1116.09	19	13	0	0
92.93	901.186	1	8	7	0
844.501	955.461	0	0	0	0
1290.13	1956.76	0	0	0	0
1273.88	867.415	3	7	8	0
467.293	523.847	6	11	10	0
676.284	1197.14	0	0	0	0
390.244	497.577	0	11	0	0
887.297	1837.36	0	0	0	0
1982.44	558.215	8	6	6	0
1280.3	835.414	3	7	8	0
516.264	536.12	6	11	10	0
1725.7	642.015	2	2	2	0
1770.93	984.504	0	0	0	0
671.41	567.691	11	9	12	0
944.986	1532.71	0	1	5	0
770.303	1838.34	5	5	4	0
1931.64	1008.96	0	0	0	0
1771.88	661.33	2	2	2	0
366.039	1072.24	0	13	0	0
1914.62	1645.15	0	0	0	0
1680.19	231.899	0	0	0	0
899.875	1564.55	10	1	5	0
946.225	480.071	0	0	0	0
1217.47	935.858	0	0	0	0
1804.36	632.965	2	2	2	0
1679.83	4.224	0	0	0	0
1406.84	1702.98	0	0	0	0
1155.91	378.931	0	0	0	0
21.294	373.991	0	0	0	0
506.955	544.187	6	11	10	0
407.631	1245.82	16	12	11	0
298.465	1986.35	0	0	0	0
1757.62	656.597	2	2	2	0
1749.3	677.434	2	2	2	0
677.396	526.613	11	9	12	0
1892.35	1397.67	9	14	13	0
292.897	340.895	7	10	9	0
928.698	477.851	0	0	0	0
1707.89	1350.66	0	0	0	0
114.741	867.75	1	8	7	0
340.751	1591.9	0	3	0	0
1855.02	1388.84	9	14	13	0
1791.49	625.571	2	2	2	0
309.749	908.865	18	0	0	0
963.508	62.322	0	0	0	0
352.901	324.175	7	10	9	0
1894.08	1409.81	9	14	13	0
761.402	1892.66	5	5	4	0
754.659	1338.5	0	0	0	0
1284.26	1508.97	0	0	0	0
540.239	1375.48	20	0	0	0
1909.91	1007.6	0	0	0	0
492.829	1112.2	17	0	0	0
1264.61	1990.78	0	0	0	0
1390.43	1296	0	0	0	0
786.335	1322.02	0	0	0	0
710.421	374.812	0	0	0	0
1638.62	667.041	0	0	0	0
475.265	562.544	6	11	10	0
1364.45	169.463	4	4	1	0
444.375	592.558	6	11	10	0
1438.84	1490.23	0	0	0	0
1733.91	644.275	2	2	2	0
1342.9	130.831	4	4	1	0
1986.08	1394.73	0	0	0	0
739.579	1875.25	5	5	4	0
1752.39	652.933	2	2	2	0
133.889	865.746	1	8	7	0
1421.92	184.407	4	4	1	0
766.176	1497.51	0	0	0	0
1258.07	802.296	3	7	8	0
1735.17	648.787	2	2	2	0
372.103	1248.42	16	12	11	0
415.84	1228.45	16	12	11	0
1850.76	1400.26	9	14	13	0
246.118	1467.54	0	0	3	0
1927.81	1554.44	0	0	0	0
1741.49	611.35	2	2	2	0
882.422	1579.86	10	1	5	0
1928.43	1831.41	0	0	0	0
1966.81	596.188	8	6	6	0
323.13	321.689	7	10	9	0
949.431	1046.71	0	0	0	0
350.232	1079.38	0	13	0	0
229.568	1143.42	0	13	0	0
1924.12	1374.36	9	14	13	0
684.776	533.5	11	9	12	0
160.628	664.213	0	0	0	0
801.434	620.484	0	0	0	0
590.026	703.082	0	0	0	0
476.871	558.022	6	11	10	0
1257.04	523.711	0	0	0	0
1259.57	1985.19	0	0	0	0
1812.33	635.743	2	2	2	0
1267.6	487.537	0	0	0	0
278.608	1515.81	0	3	3	0
402.4	1234.37	16	12	11	0
1845.11	1372.8	9	14	13	0
540.568	1385.56	20	0	0	0
458.474	543.823	6	11	10	0
885.084	1961.65	0	0	0	0
300.135	1097.12	19	13	0	0
1742.07	819.721	0	0	0	0
277.219	1664.47	0	0	0	0
1897.25	1659.89	0	0	0	0
1314.79	299.886	0	0	0	0
770.827	1381.89	0	0	0	0
1365.89	191.219	4	4	1	0
83.899	838.372	1	8	7	0
1823.85	1394.1	9	14	13	0
475.259	1482.81	12	0	0	0
1511.36	975.522	0	0	0	0
1301.78	815.08	3	7	8	0
1885.6	1667.45	0	0	0	0
1991.02	596.192	8	6	6	0
1256.3	1485.76	0	0	0	0
1876.85	1418.08	9	14	13	0
380.98	328.742	7	10	9	0
1154.59	354.26	0	0	0	0
313.181	1521.38	0	3	3	0
1259.1	824.74	3	7	8	0
1405.88	1078.77	0	0	0	0
136.323	856.283	1	8	7	0
243.166	1139.86	0	13	0	0
981.158	269.505	0	0	0	0
649.348	1637.45	0	0	0	0
1940.95	1813.05	0	0	0	0
1875.46	1403.46	9	14	13	0
1266.23	1973.04	0	0	0	0
1672.02	233.323	0	0	0	0
1223.91	829.999	3	7	8	0
607.001	705.187	0	0	0	0
583.321	724.871	0	0	0	0
380.447	329.47	7	10	9	0
710.736	446.926	0	9	12	0
931.94	560.755	0	0	0	0
1989.38	1393.78	0	0	0	0
1814.21	621.551	2	2	2	0
1441.28	1482.23	0	0	0	0
1390.71	1075.61	0	0	0	0
114.846	838.355	1	8	7	0
1378.02	186.298	4	4	1	0
1790.43	1282.87	0	0	0	0
387.997	479.43	0	11	0	0
485.934	1493.14	12	0	0	0
990.64	282.853	0	0	0	0
1668.48	1972.79	0	0	0	0
915.13	1556.84	10	1	5	0
976.671	281.858	0	0	0	0
224.642	1140.39	0	13	0	0
709.626	601.536	11	9	12	0
1026.42	1790	0	0	0	0
814.25	366.103	0	0	0	0
215.748	737.076	13	0	0	0
1786.94	1916.7	0	0	0	0
1220.97	265.221	0	0	0	0
535.317	527.866	6	11	10	0
1084.62	1994.14	0	0	0	0
722.83	1821.89	5	5	4	0
1291.3	813.671	3	7	8	0
735.102	1803.24	5	5	4	0
474.427	502.392	6	11	10	0
1721.73	808.613	0	0	0	0
709.799	1516.37	0	0	0	0
1685.46	11.644	0	0	0	0
1510.58	53.996	0	0	0	0
1896.58	1423.75	9	14	13	0
138.403	844.623	1	8	7	0
370.759	1252.44	16	12	11	0
1631.99	685.72	0	0	0	0
1252.48	1349.6	0	0	0	0
1737.1	628.735	2	2	2	0
1716.85	654.455	2	2	2	0
1714.17	714.189	2	2	2	0
275.768	591.694	0	0	0	0
1241.59	888.544	3	7	8	0
1986.29	573.293	8	6	6	0
865.87	1616.86	10	1	5	0
362.005	339.72	7	10	9	0
753.21	1496.11	0	0	0	0
908.631	1566.98	10	1	5	0
879.353	1613.71	10	1	5	0
315.938	915.089	18	0	0	0
1294.52	304.608	0	0	0	0
284.065	1534.76	0	3	3	0
976.193	274.489	0	0	0	0
702.517	576.418	11	9	12	0
1663.66	1981.97	0	0	0	0
902.258	1568.29	10	1	5	0
441.195	593.955	6	11	10	0
716.415	1488.52	0	0	0	0
104.952	872.607	1	8	7	0
301.565	1996.21	0	0	0	0
1632.95	1436.96	0	0	0	0
228.938	1425.48	0	0	0	0
1133.36	346.686	0	0	0	0
1226.16	391.628	0	0	0	0
89.038	922.394	1	8	7	0
797.514	1840.72	5	5	4	0
157.005	294.126	0	0	0	0
1490.81	580.432	0	0	0	0
422.743	303.842	0	10	9	0
308.591	1536.73	0	3	3	0
752.519	1852.1	5	5	4	0
1995.01	600.004	8	6	6	0
389.978	1238.5	16	12	11	0
90.454	851.811	1	8	7	0
1930.49	242.116	0	0	0	0
1699.72	711.76	2	2	2	0
233.492	597.673	0	0	0	0
596.135	714.397	0	0	0	0
1660.53	231.893	0	0	0	0
1846.05	1385.72	9	14	13	0
1882.16	1426.82	9	14	13	0
1860.47	602.14	0	0	0	0
224.754	1467.21	0	0	0	0
1983.9	1972.9	0	0	0	0
87.726	866.366	1	8	7	0
683.725	520.518	11	9	12	0
232.643	1464.97	0	0	0	0
1712.56	639.184	2	2	2	0
706.733	466.526	0	9	12	0
1327.89	151.528	4	4	1	0
1253.48	1510.82	0	0	0	0
805.202	645.185	0	0	0	0
776.132	1855.08	5	5	4	0
997.675	1787.44	0	0	0	0
912.487	1810.16	0	0	0	0
1814.61	670.349	0	2	2	0
669.153	1625.76	0	0	0	0
285.09	1517.74	0	3	3	0
1782.44	1302.93	0	0	0	0
820.313	1861.79	5	5	4	0
1779.27	672.701	2	2	2	0
1798.67	654.264	2	2	2	0
1353.67	177.667	4	4	1	0
740.355	463.58	0	9	12	0
675.523	553.652	11	9	12	0
1660.23	1950.38	0	0	0	0
1744.55	661.278	2	2	2	0
262.693	1551.64	0	3	3	0
1731.45	697.694	2	2	2	0
297.262	1539.16	0	3	3	0
712.541	580.145	11	9	12	0
662.937	552.631	11	9	12	0
1885.02	1406.52	9	14	13	0
298.797	1507.75	0	3	3	0
1761.94	667.149	2	2	2	0
1366.54	199.958	4	4	1	0
1898.64	1.575	14	0	0	0
1627.11	686.865	0	0	0	0
1119.36	1832.25	0	0	0	0
635.905	981.408	0	0	0	0
1664.86	220.927	0	0	0	0
461.914	562.155	6	11	10	0
334.472	649.843	0	0	0	0
1817.69	1288.38	0	0	0	0
305.971	1994.8	0	0	0	0
1158.87	1881.66	0	0	0	0
538.516	1360.46	20	0	0	0
683.732	548.128	11	9	12	0
463.187	562.3	6	11	10	0
476.315	538.15	6	11	10	0
191.312	1433.34	0	0	0	0
1160.82	1874.7	0	0	0	0
1786.82	1612.15	15	0	0	0
1372.77	165.834	4	4	1	0
149.013	860.906	1	8	7	0
690.437	534.748	11	9	12	0
301.927	1523.96	0	3	3	0
927.407	1591.51	10	1	5	0
332.285	1573.28	0	3	3	0
90.941	866.526	1	8	7	0
1667.8	232.833	0	0	0	0
1573.89	1530.05	0	0	0	0
1382.35	148.601	4	4	1	0
457.23	508.728	6	11	10	0
759.423	1835.64	5	5	4	0
401.336	316.231	0	10	9	0
329.156	1995.62	0	0	0	0
885.28	1568.43	10	1	5	0
1659.63	223.847	0	0	0	0
1639.39	634.981	0	0	0	0
287.396	1130.87	19	13	0	0
962.581	924.587	0	0	0	0
442.965	1832.16	0	0	0	0
1756.66	698.744	2	2	2	0
1765.52	619.67	2	2	2	0
1912.86	1821.41	0	0	0	0
1791.89	639.622	2	2	2	0
1625.83	912.685	0	0	0	0
493.123	1487.05	12	0	0	0
133.756	1854.88	0	0	0	0
517.098	1389.81	20	0	0	0
512.6	1154.85	17	0	0	0
407.367	1226.07	16	12	11	0
1368.29	207.304	4	4	1	0
92.434	898.244	1	8	7	0
1934.89	1800.69	0	0	0	0
305.206	589.962	0	0	0	0
314.859	331.593	7	10	9	0
328.381	1239.23	16	12	11	0
1896.53	1415.16	9	14	13	0
565.339	699.105	0	0	0	0
1693.92	989.588	0	0	0	0
1711.9	717.989	2	2	2	0
1262.7	802.009	3	7	8	0
585.304	582.675	0	0	0	0
1990.69	641.88	8	6	6	0
1786.31	1281.41	0	0	0	0
386.392	361.843	7	10	9	0
1744.42	636.554	2	2	2	0
1931.9	591.354	8	6	6	0
923.987	1599.35	10	1	5	0
1402.01	1488.24	0	0	0	0
585.153	704.339	0	0	0	0
1957.05	538.554	8	6	6	0
1864.82	1425.8	9	14	13	0
1684.82	178.538	0	0	0	0
1136.91	918.139	0	0	0	0
1701.87	1167.42	0	0	0	0
1645.39	1446.61	0	0	0	0
511.821	1362.73	20	0	0	0
916.13	1825.29	0	0	0	0
100.518	1432.52	0	0	0	0
1938.32	1006.45	0	0	0	0
1977.26	598.269	8	6	6	0
1684.81	336.581	0	0	0	0
351.807	319.291	7	10	9	0
1511.56	46.221	0	0	0	0
1735.77	811.414	0	0	0	0
694.247	569.373	11	9	12	0
259.57	1517.1	0	3	3	0
90.43	873.809	1	8	7	0
919.764	1616.63	10	1	5	0
1267.29	819.563	3	7	8	0
1707.84	543.495	0	0	0	0
1802.97	610.738	2	2	2	0
710.236	478.6	0	9	12	0
831.515	366.035	0	0	0	0
321.259	350.777	7	10	9	0
816.588	355.777	0	0	0	0
758.269	1837.76	5	5	4	0
1887.1	1387.55	9	14	13	0
841.327	982.241	0	0	0	0
94.761	930.853	0	8	7	0
1153.4	329.846	0	0	0	0
113.88	841.414	1	8	7	0
1219.93	873.267	3	7	8	0
1411.67	196.203	4	4	1	0
1400.08	1464.39	0	0	0	0
1264.2	815.784	3	7	8	0
1984.25	597.901	8	6	6	0
923.409	1570.72	10	1	5	0
1703.48	1608.97	15	0	0	0
332.665	1157.81	19	13	0	0
1657.16	1145.7	0	0	0	0
1414.11	1462.31	0	0	0	0
931.552	1579.38	10	1	5	0
286.882	1080.54	19	13	0	0
1923.1	1831.44	0	0	0	0
402.68	327.984	0	10	9	0
585.563	581.285	0	0	0	0
312.558	1847.3	0	0	0	0
665.021	530.356	11	9	12	0
1980.04	924.011	0	0	0	0
1991.02	89.011	0	0	0	0
1987.41	560.998	8	6	6	0
1888.85	614.627	0	0	0	0
1688.64	715.482	2	2	2	0
747.269	1844.43	5	5	4	0
454.982	1666.8	0	0	0	0
396.882	496.665	0	11	0	0
914.053	1582.42	10	1	5	0
477.228	1479.06	12	0	0	0
288.903	1519.32	0	3	3	0
1289.58	807.799	3	7	8	0
1098.48	1441.89	0	0	0	0
1267.38	1988.99	0	0	0	0
516.774	1463.51	12	0	0	0
700.811	572.251	11	9	12	0
585.177	918.777	0	0	0	0
1760.7	685.398	2	2	2	0
1419.75	1453.65	0	0	0	0
682.92	508.561	11	9	12	0
1905.14	1395.54	9	14	13	0
676.217	477.294	11	9	12	0
1246.36	859.141	3	7	8	0
1773.2	1269.26	0	0	0	0
1358.74	169.413	4	4	1	0
479.804	759.641	0	0	0	0
467.587	514.456	6	11	10	0
351.885	331.041	7	10	9	0
864.795	1945.12	0	0	0	0
1370.81	210.447	4	4	1	0
741.611	1804.91	5	5	4	0
351.902	1093.66	0	13	0	0
1330.51	863.326	3	7	0	0
671.136	1637.31	0	0	0	0
907.996	1956.86	0	0	0	0
1266.51	1951.88	0	0	0	0
425.413	317.271	0	10	9	0
525.197	1468.29	12	0	0	0
329.936	328.825	7	10	9	0
491.179	604.721	6	11	10	0
225.246	1755.03	0	0	0	0
428.226	1835.08	0	0	0	0
784.101	1824.92	5	5	4	0
73.874	855.956	1	8	7	0
746.442	1850.55	5	5	4	0
591.524	703.681	0	0	0	0
1480.26	593.42	0	0	0	0
302.667	558.248	0	0	0	0
1860.11	136.71	14	0	0	0
760.35	1827.65	5	5	4	0
1395.39	1077.47	0	0	0	0
410.305	1241.52	16	12	11	0
1899.81	1464.24	0	14	13	0
746.222	1852.41	5	5	4	0
316.216	1209.54	16	12	0	0
737.691	1827.6	5	5	4	0
322.405	323.252	7	10	9	0
1864.25	107.251	14	0	0	0
282.192	1537.74	0	3	3	0
218.653	1491.86	0	0	3	0
1394.26	155.556	4	4	1	0
1952.2	563.011	8	6	6	0
807.761	1840.39	5	5	4	0
286.989	1543.99	0	3	3	0
431.286	1256.81	16	12	11	0
1697.66	734.407	2	2	2	0
883.611	1546.15	10	1	5	0
251.241	747.586	13	0	0	0
1612.61	550.244	0	0	0	0
316.212	339.775	7	10	9	0
350.505	971.342	18	0	0	0
235.131	757.944	13	0	0	0
275.088	571.497	0	0	0	0
1289.75	883.085	3	7	8	0
1981.07	586.808	8	6	6	0
747.104	1853.88	5	5	4	0
267.484	1448.18	0	0	0	0
1702.45	660.767	2	2	2	0
208.554	729.9	13	0	0	0
1886.09	1370.01	9	14	13	0
135.681	294.665	0	0	0	0
137.457	851.324	1	8	7	0
297.868	1114.1	19	13	0	0
1412.78	170.56	4	4	1	0
781.85	1833.78	5	5	4	0
977.46	267.69	0	0	0	0
704.331	483.787	0	9	12	0
960.935	1035.45	0	0	0	0
1120.32	1831.95	0	0	0	0
100.53	908.123	1	8	7	0
468.137	550.125	6	11	10	0
897.691	1593.68	10	1	5	0
426.402	1679.69	0	0	0	0
1127.77	1460.91	0	0	0	0
753.462	1858.26	5	5	4	0
93.041	1431.13	0	0	0	0
753.011	1857.96	5	5	4	0
873.277	1553.87	10	1	5	0
290.383	1252.33	16	12	0	0
334.902	317.309	7	10	9	0
1143.02	1450.85	0	0	0	0
1138.44	1028.58	0	0	0	0
733.709	1488.66	0	0	0	0
446.289	1827.18	0	0	0	0
810.544	632.593	0	0	0	0
1833.28	1411.76	9	14	13	0
1274.73	1484.32	0	0	0	0
1869.88	148.389	14	0	0	0
1321.49	214.349	0	4	1	0
1434.68	1495.69	0	0	0	0
1147.3	1873.95	0	0	0	0
1948.56	119.319	0	0	0	0
1413.59	1473.45	0	0	0	0
1270	806.649	3	7	8	0
469.541	591.334	6	11	10	0
405.226	1229.58	16	12	11	0
518.093	1471.18	12	0	0	0
201.2	738.371	13	0	0	0
393.545	1237.28	16	12	11	0
1246.1	1929.28	0	0	0	0
1248.89	855.915	3	7	8	0
449.994	585.35	6	11	10	0
1759.31	989.695	0	0	0	0
874.694	1587.61	10	1	5	0
1407.89	1485.17	0	0	0	0
130.424	1141.41	0	0	0	0
1885.47	1395.85	9	14	13	0
463.345	554.515	6	11	10	0
80.946	1121.93	0	0	0	0
1292.29	871.228	3	7	8	0
473.629	563.745	6	11	10	0
465.998	536.895	6	11	10	0
273.772	1527.84	0	3	3	0
1270.92	1969.31	0	0	0	0
510.904	1777.28	0	0	0	0
398.205	495.395	0	11	0	0
324.796	661.321	0	0	0	0
976.987	928.038	0	0	0	0
1670.01	187.612	0	0	0	0
1490.45	600.311	0	0	0	0
1272.04	798.943	3	7	8	0
913.831	1945.43	0	0	0	0
1887.91	1399.6	9	14	13	0
1014.53	1779.08	0	0	0	0
801.058	650.182	0	0	0	0
319.366	1243.01	16	12	0	0
751.684	1830.46	5	5	4	0
1662.65	1988.99	0	0	0	0
883.505	1588.32	10	1	5	0
326.959	1584.02	0	3	0	0
102.864	1490.69	0	0	0	0
1950.71	375.563	0	0	0	0
1165.06	406.032	0	0	0	0
452.786	729.121	0	0	0	0
335.692	355.046	7	10	9	0
355.184	346.935	7	10	9	0
912.479	1967.33	0	0	0	0
1993.23	135.636	0	0	0	0
1885.75	1357.71	9	14	13	0
1348.54	119.403	4	4	1	0
1916.92	1822.9	0	0	0	0
531.493	528.388	6	11	10	0
905.811	1589.84	10	1	5	0
1137.88	1895.01	0	0	0	0
1094.57	1354.05	0	0	0	0
1371.68	1266.8	0	0	0	0
1872.88	1662.09	0	0	0	0
1316.07	744.918	0	0	0	0
1919.31	1805.42	0	0	0	0
1858.11	187.259	14	0	0	0
862.641	1605.02	10	1	5	0
396.477	498.782	0	11	0	0
117.182	1143.48	0	0	0	0
1927.12	1801.94	0	0	0	0
1863.61	1645.97	15	0	0	0
1207.06	1949.35	0	0	0	0
344.122	317.618	7	10	9	0
1744.36	679.479	2	2	2	0
1943.08	583.27	8	6	6	0
217.648	937.388	0	0	0	0
1151.72	314.276	0	0	0	0
1226.31	829.881	3	7	8	0
314.67	661.858	0	0	0	0
1226.27	1359.13	0	0	0	0
270.044	1508	0	3	3	0
1659.29	1418.1	0	0	0	0
471.946	583.815	6	11	10	0
510.488	1472.72	12	0	0	0
359.409	1098.07	0	13	0	0
362.855	338.165	7	10	9	0
688.952	1195.97	0	0	0	0
235.64	1144.54	0	13	0	0
114.9	1143.87	0	0	0	0
1272.88	13.189	0	0	0	0
566.192	942.452	0	0	0	0
1307.77	811.795	3	7	8	0
320.173	359.918	7	10	9	0
1866.32	1406.48	9	14	13	0
1707.38	811.744	0	0	0	0
1504.84	54.542	0	0	0	0
522.214	1404.59	20	0	0	0
1991.81	595.553	8	6	6	0
200.321	1748.69	0	0	0	0
873.321	1568.44	10	1	5	0
1744.8	989.806	0	0	0	0
1778.33	1561	15	0	0	0
1431.48	1663.91	0	0	0	0
1140.54	388.36	0	0	0	0
824.407	361.312	0	0	0	0
1361.11	227.8	4	4	1	0
293.134	1112.54	19	13	0	0
1854.88	144.987	14	0	0	0
1745.16	670.067	2	2	2	0
363.708	1240.8	16	12	11	0
99.742	1711.95	0	0	0	0
1869	143.239	14	0	0	0
1525.51	966.02	0	0	0	0
1692.95	646.211	2	2	2	0
315.824	949.896	18	0	0	0
365.532	1097.68	0	13	0	0
1081.56	1235.3	0	0	0	0
191.725	639.314	0	0	0	0
715.171	500.124	0	9	12	0
711.041	566.126	11	9	12	0
135.361	896.461	1	8	7	0
877.291	1552.04	10	1	5	0
1744.98	560.627	0	0	0	0
1369.25	151.758	4	4	1	0
110.405	995.356	0	0	0	0
1250.28	1272.39	0	0	0	0
1975.99	594.681	8	6	6	0
117.584	914.107	1	8	7	0
540.975	1373.5	20	0	0	0
1456.82	595.093	0	0	0	0
1902.91	1404.46	9	14	13	0
1624.79	942.256	0	0	0	0
1789.88	614.978	2	2	2	0
747.072	1848.59	5	5	4	0
776.518	1857.14	5	5	4	0
129.14	1142.95	0	0	0	0
473.594	743.774	0	0	0	0
1804.19	638.008	2	2	2	0
1813.6	1369.92	9	14	13	0
211.366	575.158	0	0	0	0
883.158	1947.55	0	0	0	0
1310.02	173.214	4	4	1	0
684.605	548.666	11	9	12	0
990.47	546.62	0	0	0	0
757.306	1814.66	5	5	4	0
513.035	1468.98	12	0	0	0
431.446	1037.18	0	0	0	0
463.914	1504.37	12	0	0	0
488.592	13.465	0	0	0	0
312.439	1562.02	0	3	3	0
147.769	853.688	1	8	7	0
314.904	667.347	0	0	0	0
1394.02	1053.69	0	0	0	0
1275.86	818.088	3	7	8	0
1875.2	1434.26	9	14	13	0
916.677	1594.85	10	1	5	0
1896.81	1387.7	9	14	13	0
1870.08	653.066	0	0	0	0
1368.13	138.593	4	4	1	0
1975.55	587.312	8	6	6	0
222.484	746.21	13	0	0	0
1990.02	595.93	8	6	6	0
188.879	1518.1	0	0	0	0
93.735	897.683	1	8	7	0
254.737	1669.58	0	0	0	0
144.003	1500.27	0	0	0	0
679.858	472.673	0	9	12	0
1788.98	1617.77	15	0	0	0
1864.84	1653.4	0	0	0	0
1875.38	289.648	0	0	0	0
158.815	1476.22	0	0	0	0
1671.98	4.145	0	0	0	0
100.43	908.333	1	8	7	0
474.405	578.611	6	11	10	0
84.14	834.056	1	8	7	0
227.056	584.626	0	0	0	0
1880.07	1416.75	9	14	13	0
323.361	327.813	7	10	9	0
418.041	1231.03	16	12	11	0
1885.38	1401.87	9	14	13	0
215.335	951.745	0	0	0	0
155.406	867.609	1	8	7	0
1156.81	331.873	0	0	0	0
1735.69	650.949	2	2	2	0
1871.08	1420.49	9	14	13	0
422.686	1238.45	16	12	11	0
1750.46	654.553	2	2	2	0
475.595	538.448	6	11	10	0
856.063	1573.59	10	1	5	0
704.271	384.282	0	0	0	0
582.35	587.153	0	0	0	0
1344.54	1750.31	0	0	0	0
724.297	487.867	0	9	12	0
231.618	1454.54	0	0	0	0
958.68	1042.36	0	0	0	0
610.756	953.45	0	0	0	0
1412.41	1500.57	0	0	0	0
131.269	874.349	1	8	7	0
1991.75	558.191	8	6	6	0
227.789	1461.63	0	0	0	0
290.076	1533.55	0	3	3	0
317.011	648.054	0	0	0	0
679.759	546.481	11	9	12	0
370.046	333.58	7	10	9	0
1958.78	584.248	8	6	6	0
1139.3	1884.09	0	0	0	0
1706.78	804.004	0	0	0	0
140.909	968.395	0	0	0	0
1800.42	622.474	2	2	2	0
1279.92	387.896	0	0	0	0
727.481	1495.29	0	0	0	0
715.207	1192.47	0	0	0	0
1647.18	1959.48	0	0	0	0
155.817	874.002	1	8	7	0
771.537	1854.06	5	5	4	0
136.751	1460.33	0	0	0	0
1069.49	1242.32	0	0	0	0
1230.42	986.098	0	0	0	0
405.973	1248.81	16	12	11	0
360.921	342.73	7	10	9	0
286.994	667.832	0	0	0	0
1219.27	669.48	0	0	0	0
1101.83	1853	0	0	0	0
926.917	470.415	0	0	0	0
314.773	332.382	7	10	9	0
1997.31	1506.72	0	0	0	0
1894.37	1420.73	9	14	13	0
433.165	1840.7	0	0	0	0
1747.3	654.076	2	2	2	0
1264.82	1985.41	0	0	0	0
156.455	870.106	1	8	7	0
1291.33	1966.64	0	0	0	0
500.031	551.098	6	11	10	0
743.275	367.865	0	0	0	0
1015.57	1776.33	0	0	0	0
307.059	661.47	0	0	0	0
260.931	1433.2	0	0	0	0
1949.01	561.503	8	6	6	0
851.142	1951.67	0	0	0	0
979.923	1122.4	0	0	0	0
344.966	324.983	7	10	9	0
359.496	308.768	7	10	9	0
655.483	583.777	11	9	12	0
1962.39	596.813	8	6	6	0
323.078	1569.61	0	3	3	0
780.855	634.488	0	0	0	0
95.666	867.908	1	8	7	0
302.372	908.767	18	0	0	0
919.859	1971.61	0	0	0	0
693.381	532.702	11	9	12	0
731.053	1869.42	5	5	4	0
450.022	576.235	6	11	10	0
337.632	1075.19	19	13	0	0
1637.4	655.567	0	0	0	0
214.801	745.528	13	0	0	0
1924.74	1803.12	0	0	0	0
1357.94	120.095	4	4	1	0
106.836	1141.06	0	0	0	0
144.457	853.455	1	8	7	0
1748.19	999.784	0	0	0	0
1352	207.312	4	4	1	0
238.578	1129.38	0	13	0	0
1642.18	654.99	0	0	0	0
102.002	1688.07	0	0	0	0
294.32	1239.4	16	12	0	0
1509.81	982.75	0	0	0	0
1924.81	1844.81	0	0	0	0
508.647	1388.6	20	0	0	0
1380.21	1666.78	0	0	0	0
1291.28	674.207	0	0	0	0
1736.81	650.415	2	2	2	0
1212.78	851.519	3	7	8	0
99.509	884.023	1	8	7	0
803.497	624.308	0	0	0	0
1404.79	1699.24	0	0	0	0
1973.67	1387.17	0	0	0	0
146.952	1492.34	0	0	0	0
480.631	496.994	6	11	10	0
1957.46	1399.83	0	0	13	0
211.823	592.866	0	0	0	0
1014.8	818.036	0	0	0	0
1802.81	1280.46	0	0	0	0
1672.07	559.621	0	0	0	0
224.477	731.447	13	0	0	0
1637.01	642.589	0	0	0	0
728.988	1307.39	0	0	0	0
291.217	1503.45	0	3	3	0
1611.38	1525.37	0	0	0	0
1359.49	128.005	4	4	1	0
493.758	541.248	6	11	10	0
1235.67	1360.46	0	0	0	0
759.62	1844.97	5	5	4	0
451.606	577.528	6	11	10	0
817.689	606.333	0	0	0	0
1700.46	553.639	0	0	0	0
1387.59	178.411	4	4	1	0
368.118	1246.2	16	12	11	0
454.26	549.197	6	11	10	0
1954.58	579.627	8	6	6	0
342.779	1100.63	0	13	0	0
1968.93	588.534	8	6	6	0
1441.91	1469.94	0	0	0	0
466.083	1500.9	12	0	0	0
1348.78	165.051	4	4	1	0
787.568	1832.18	5	5	4	0
370.556	1247.31	16	12	11	0
810.261	623.309	0	0	0	0
745.991	1803.02	5	5	4	0
752.962	1845.93	5	5	4	0
723.549	1814.81	5	5	4	0
395.372	495.463	0	11	0	0
783.016	646.176	0	0	0	0
867.477	1551.12	10	1	5	0
1327.9	158.498	4	4	1	0
1781.72	1635.17	15	0	0	0
1984.39	1390.38	0	0	0	0
1305.57	669.857	0	0	0	0
285.158	1116.82	19	13	0	0
228.629	1134.31	0	13	0	0
470.161	527.965	6	11	10	0
1953.45	1661.21	0	0	0	0
761.482	1842.38	5	5	4	0
677.168	1198.4	0	0	0	0
417.892	1228.01	16	12	11	0
948.278	1514.6	0	1	0	0
99.198	913.192	1	8	7	0
1382.14	1079.47	0	0	0	0
536.827	1398.83	20	0	0	0
39.397	150.931	0	0	0	0
142.754	875.801	1	8	7	0
1799.35	1584.48	15	0	0	0
329.084	310.363	7	10	9	0
111.487	857.808	1	8	7	0
455.02	1832.55	0	0	0	0
445.851	570.105	6	11	10	0
400.493	321.134	0	10	9	0
1731.13	624.691	2	2	2	0
1324.21	157.043	4	4	1	0
1369.56	156.807	4	4	1	0
359.604	319.615	7	10	9	0
960.62	1029.91	0	0	0	0
838.591	968.554	0	0	0	0
365.486	362.674	7	10	9	0
519.746	1471.12	12	0	0	0
288.613	559.845	0	0	0	0
1914.56	1396.83	9	14	13	0
1347.3	151.878	4	4	1	0
218.47	1441.73	0	0	0	0
509.923	1461.27	12	0	0	0
239.355	1121.65	0	13	0	0
768.194	1871.92	5	5	4	0
416.245	1851.27	0	0	0	0
398.113	463.889	0	11	0	0
907.653	1593.11	10	1	5	0
423.631	1221.86	16	12	11	0
1380.09	1295.56	0	0	0	0
467.578	566.047	6	11	10	0
1208.63	381.905	0	0	0	0
1282.4	4.331	0	0	0	0
785.983	396.788	0	0	0	0
374.122	343.735	7	10	9	0
634.688	1016.87	0	0	0	0
304.942	1109.16	19	13	0	0
751.521	1893.22	5	5	4	0
882.462	1549.65	10	1	5	0
1717.11	979.503	0	0	0	0
931.905	1521.48	0	1	5	0
1405.35	1714.23	0	0	0	0
1869.58	163.127	14	0	0	0
297.768	1204.12	16	12	0	0
1767	213.663	0	0	0	0
1692.46	572.857	0	0	0	0
1724.12	662.589	2	2	2	0
325.206	1591.25	0	3	0	0
1725.57	996.35	0	0	0	0
269.902	1503.77	0	3	3	0
1992.3	607.141	8	6	6	0
1356.6	170.959	4	4	1	0
594.724	181.924	0	0	0	0
1266.99	507.069	0	0	0	0
1436.57	1485.31	0	0	0	0
701.374	551.494	11	9	12	0
365.102	1144.38	19	13	0	0
1378.61	181.256	4	4	1	0
1883.58	45.513	14	0	0	0
1845.13	170.792	14	0	0	0
446.324	1487.13	12	0	0	0
806.947	979.312	0	0	0	0
220.851	735.018	13	0	0	0
365.629	340.395	7	10	9	0
1891.39	1371.54	9	14	13	0
719.013	511.152	11	9	12	0
1125.1	810.864	0	0	0	0
1741.23	674.717	2	2	2	0
372.139	1092.79	0	13	0	0
443.581	1688.71	0	0	0	0
1873.12	146.486	14	0	0	0
1659.38	1961.55	0	0	0	0
1245.91	836.484	3	7	8	0
1389.84	1056.01	0	0	0	0
357.92	319.777	7	10	9	0
924.156	1136.08	0	0	0	0
482.588	549.735	6	11	10	0
1499.18	598.001	0	0	0	0
292.942	1538.01	0	3	3	0
1736.36	681.928	2	2	2	0
475.152	570.642	6	11	10	0
152.04	1855.45	0	0	0	0
537.417	546.173	6	11	10	0
771.958	1841.98	5	5	4	0
522.295	1485.61	12	0	0	0
1140.48	1610.69	0	0	0	0
809.564	627.23	0	0	0	0
1124.81	1438.6	0	0	0	0
35.165	398.818	0	0	0	0
1913.77	278.657	0	0	0	0
1858.92	614.324	0	0	0	0
501.52	1794.98	0	0	0	0
373.66	493.469	0	11	0	0
974.744	1027.68	0	0	0	0
1258.76	817.545	3	7	8	0
1007.1	1799.15	0	0	0	0
1398.96	146.462	4	4	1	0
334.213	962.113	18	0	0	0
651.424	529.725	11	9	12	0
810.213	637.685	0	0	0	0
1412.73	1714	0	0	0	0
1390.43	1029.77	0	0	0	0
1472.36	584.004	0	0	0	0
486.872	563.494	6	11	10	0
1256.77	870.783	3	7	8	0
271.763	932.709	18	0	0	0
682.333	540.575	11	9	12	0
919.915	1134.1	0	0	0	0
788.635	1831.63	5	5	4	0
1864.56	1091.11	0	0	0	0
1729.67	997.724	0	0	0	0
913.162	1940.24	0	0	0	0
516.309	1457.27	12	0	0	0
1279.09	819.494	3	7	8	0
1728.02	634.842	2	2	2	0
1672.98	9.315	0	0	0	0
304.212	1092.63	19	13	0	0
1441.61	1697.26	0	0	0	0
1438.85	1177.91	0	0	0	0
565.21	591.51	0	0	0	0
963.134	956.823	0	0	0	0
681.92	512.389	11	9	12	0
364.428	316.94	7	10	9	0
1378.98	154.516	4	4	1	0
415.083	318.757	0	10	9	0
302.204	1256.93	16	12	0	0
1391.41	1730.92	0	0	0	0
465.254	1467.62	12	0	0	0
97.812	906.375	1	8	7	0
687.337	536.253	11	9	12	0
679.99	533.902	11	9	12	0
729.908	1834.54	5	5	4	0
1368.36	174.303	4	4	1	0
1745.42	661.667	2	2	2	0
1885.38	617.154	0	0	0	0
296.24	1512.7	0	3	3	0
1267.36	1957.11	0	0	0	0
38.453	915.442	1	8	7	0
1892.2	1384.95	9	14	13	0
1785	1279.82	0	0	0	0
347.371	313.452	7	10	9	0
1874.46	1669.84	0	0	0	0
970.357	935.806	0	0	0	0
193.403	1144.93	10	1	10	1
1092.87	1392.03	1	2	1	1
1272.01	409.904	16	0	0	1
1742.43	1335.92	7	3	11	1
1217.5	220.468	0	0	0	1
793.732	836.642	9	4	2	1
1162.93	1471.71	0	0	0	1
201.211	1225.6	10	1	10	1
360.811	1541.95	2	5	3	1
1304.81	1891.64	0	6	4	1
1858.85	1274.75	0	0	0	1
1273.31	1928.46	0	6	4	1
825.383	836.921	9	4	2	1
1739.15	1816.37	18	7	12	1
1655.34	1893.14	13	8	0	1
1781.58	1764.13	0	7	12	1
1053.16	1607.27	0	0	0	1
374.39	1551.6	2	5	3	1
770.609	146.829	4	9	5	1
1607.74	1826.66	0	8	0	1
845.047	143.504	0	0	0	1
173.614	1086.6	0	0	0	1
1790.76	1752.14	0	7	12	1
806.57	902.197	0	0	2	1
1735.09	851.082	0	0	0	1
775.427	1963.31	5	10	6	1
735.11	1959.32	5	10	6	1
854.558	854.828	0	4	2	1
1650.72	130.447	0	0	0	1
796.936	1292.96	14	11	0	1
259.225	1586.06	8	5	3	1
725.315	168.627	4	9	5	1
865.376	1755.53	0	0	0	1
240.357	1176.13	0	0	10	1
1863.32	1500.91	12	12	7	1
188.096	1090.82	0	0	0	1
975.572	1031.46	0	0	0	1
772.12	1978.55	5	10	6	1
779.873	789.145	9	4	2	1
1358.2	1869.93	0	6	4	1
1116.9	450.212	0	0	0	1
925.454	112.017	3	13	8	1
895.404	828.48	0	4	0	1
1296.55	1437.67	0	0	0	1
31.095	189.412	0	0	0	1
348.104	1083.82	0	0	0	1
1888	1469.09	12	12	7	1
300.724	1645.15	8	5	3	1
251.313	1147.51	0	0	0	1
990.539	30.793	3	13	8	1
1108.99	451.74	0	0	0	1
989	99.275	3	13	8	1
989.389	73.805	3	13	8	1
791.097	1236.96	14	11	0	1
769.777	1970.7	5	10	6	1
876.876	1367.25	0	14	9	1
989.975	1420.83	1	2	1	1
225.491	1395.65	0	0	0	1
1452.75	96.866	11	0	0	1
728.687	195.324	4	9	5	1
773.219	151.339	4	9	5	1
274.73	1367.13	17	0	0	1
1890.23	1490.94	12	12	7	1
605.715	405.958	0	0	0	1
244.458	1962.64	0	0	0	1
350.008	136.435	0	0	0	1
150.015	1209.14	10	1	10	1
14.195	206.871	0	0	0	1
623.611	399.944	0	0	0	1
192.443	1232.7	10	1	10	1
1051.63	453.11	0	0	0	1
984.429	122.167	3	13	8	1
1743.79	1307.02	7	3	11	1
232.612	998.728	0	0	0	1
1762.31	1783.12	0	7	12	1
834.085	765.031	0	4	2	1
1756.63	1833.93	18	7	12	1
1261.58	242.571	19	0	0	1
258.032	1576.74	8	5	3	1
231.451	1007.13	0	0	0	1
869.034	1368.01	0	14	9	1
1266.21	243.839	19	0	0	1
971.855	28.691	3	13	8	1
751.637	889.601	0	0	0	1
1179.34	780.376	0	0	0	1
1879.67	1422.01	12	12	7	1
1162.87	384.631	0	0	0	1
799.937	805.193	9	4	2	1
183.991	1236.34	10	1	10	1
1169.35	970.921	0	0	0	1
775.439	810.759	9	4	2	1
1203.61	1802.58	0	0	0	1
1046.91	1403.28	1	2	1	1
1070.04	1356.93	15	2	1	1
1017.94	74.854	3	13	8	1
1146.94	466.315	0	0	0	1
1325.13	1291.08	0	0	0	1
1058.19	1357.87	1	2	1	1
860.428	1168.05	0	0	0	1
1195.6	795.859	0	0	0	1
1009.73	1410.72	1	2	1	1
1269.2	1911.12	0	6	4	1
1754.47	1309.86	7	3	11	1
824.477	107.045	0	0	5	1
1756.52	1802.17	18	7	12	1
1248.94	330.176	0	0	0	1
1612.44	1845.28	0	8	0	1
247.764	1404.8	17	0	0	1
166.976	1143.86	10	1	10	1
870.424	1360.09	0	14	9	1
803.286	936.378	0	0	0	1
780.372	1904.79	5	10	6	1
1360.45	949.122	0	0	0	1
1076.18	112.854	6	15	8	1
174.558	1195.24	10	1	10	1
572.101	739.971	0	0	0	1
1976.67	1819.85	0	0	0	1
936.258	1371.06	1	0	9	1
1341.5	1883.01	0	6	4	1
1759.37	1855.48	18	7	0	1
1763.59	1262.16	7	3	11	1
1661.94	1820.2	13	8	0	1
1462.33	50.38	11	0	0	1
748.016	1959.55	5	10	6	1
754.462	178.054	4	9	5	1
352.059	564.643	0	0	0	1
234.814	1419.37	17	0	0	1
1220.5	1631.18	0	0	0	1
1593.51	644.906	0	0	0	1
1058.01	116.341	6	15	8	1
1097.27	1371.09	15	2	1	1
977.513	71.425	3	13	8	1
1307.18	1908.7	0	6	4	1
1321.62	316.439	0	0	0	1
1061.69	103.122	6	15	8	1
1809.4	283.153	0	0	0	1
1182.77	765.357	0	0	0	1
712.417	158.234	4	9	5	1
1100.97	1356.73	15	2	1	1
356.765	1550.49	2	5	3	1
864.722	1211.39	14	11	0	1
1718.34	1297.39	7	3	11	1
318.978	1599.63	8	5	3	1
1093.34	106.625	6	15	8	1
731.007	148.571	4	9	5	1
1976.4	1850.31	0	0	0	1
759.37	87.305	0	9	5	1
1482.16	1669.62	0	0	0	1
862.293	878.076	0	0	2	1
112.283	902.855	0	0	0	1
1755.41	1287.79	7	3	11	1
1117	473.662	0	0	0	1
1446.49	107.023	11	0	0	1
1067.07	107.082	6	15	8	1
1026.08	1426.27	1	2	1	1
1642.56	1894.56	13	8	0	1
982.032	1395.62	1	2	1	1
1190.24	1207.75	0	0	0	1
750.364	1985.37	5	10	6	1
875.154	1777.7	0	0	0	1
857.981	1167.9	0	0	0	1
765.643	1919.74	5	10	6	1
1019.71	78.04	3	13	8	1
1004.01	86.209	3	13	8	1
876.476	1363.64	0	14	9	1
302.898	1916.64	0	0	0	1
1573.66	50.153	0	0	0	1
381.517	1533.42	2	5	3	1
1283.07	1923.24	0	6	4	1
1954.07	1104.7	0	0	0	1
1602.81	654.594	0	0	0	1
239.738	1402.72	17	0	0	1
776.909	894.766	0	0	2	1
1767.37	1303.66	7	3	11	1
1769.31	1755.79	0	7	12	1
907.906	1306.4	0	0	9	1
736.615	1947.07	5	10	6	1
354.145	100.446	0	0	0	1
1734.69	1306.68	7	3	11	1
1795.71	1305.22	7	3	11	1
929.559	79.668	3	13	8	1
879.39	1347.33	0	14	9	1
975.278	36.428	3	13	8	1
951.425	917.166	0	0	0	1
1278.24	1900.63	0	6	4	1
1610.78	1263.85	0	0	0	1
1479.28	1674.85	0	0	0	1
755.984	191.576	4	9	5	1
1637.59	1903.95	13	8	0	1
206.161	1208.44	10	1	10	1
1086.98	1335.3	0	2	1	1
1895.03	1476.64	12	12	7	1
1268.65	219.678	19	0	0	1
1870.67	553.194	0	0	0	1
604.91	413.897	0	0	0	1
772.658	1899.9	5	10	6	1
811.408	807.254	9	4	2	1
976.412	78.983	3	13	8	1
970.684	43.234	3	13	8	1
859.817	1365.4	0	14	9	1
958.884	1759.78	0	0	0	1
1900.54	1467.59	12	12	7	1
1726.47	1753.99	0	7	12	1
789.217	816.158	9	4	2	1
237.972	1640.09	8	5	3	1
845.607	1276.67	14	11	0	1
132.523	1471.4	0	0	0	1
252.816	1394.87	17	0	0	1
256.273	1438.1	17	0	0	1
573.235	222.953	0	0	0	1
846.54	1173.29	0	0	0	1
924.325	63.603	3	13	8	1
1163.76	239.757	0	0	0	1
174.376	1130.85	10	1	10	1
1498.67	1693.81	0	0	0	1
1286.15	1895.08	0	6	4	1
372.711	1543.78	2	5	3	1
353.903	1520.63	2	5	3	1
1060.69	1561.89	0	0	0	1
255.685	1582.22	8	5	3	1
1270.33	433.288	16	0	0	1
754.526	593.783	0	0	0	1
755.944	919.122	0	0	0	1
151.498	966.942	0	0	0	1
146.496	1195.18	10	1	10	1
1517.17	213.008	0	0	0	1
276.431	1596.03	8	5	3	1
1565.45	53.988	11	0	0	1
1221.24	890.566	0	0	0	1
1784.66	1824.08	18	7	12	1
323.291	1607.01	8	5	3	1
62.458	97.487	0	0	0	1
1884.61	1442.77	12	12	7	1
79.228	910.402	0	0	0	1
720.821	155.554	4	9	5	1
1304.55	1389.59	0	0	0	1
869.588	1364.85	0	14	9	1
433.51	354.927	0	0	0	1
189.64	1495.79	0	0	0	1
1143.68	433.858	0	0	0	1
123.85	353.203	0	0	0	1
280.321	1623.11	8	5	3	1
1312.13	1888.85	0	6	4	1
1041.51	1385.47	1	2	1	1
1909.21	1445.19	0	12	7	1
814.001	1960.19	5	10	6	1
1365.8	1907.33	0	6	4	1
744.975	173.233	4	9	5	1
1659.88	1815.03	13	8	0	1
254.335	1177.41	0	0	10	1
200.582	1069.91	0	0	0	1
1278.22	222.227	19	0	0	1
842.383	1248.29	14	11	0	1
862.915	1372.44	0	14	9	1
767.09	1995.01	5	10	6	1
1264.6	1915.6	0	6	4	1
1278.14	1898.15	0	6	4	1
1470.32	102.134	11	0	0	1
1090.51	1184.8	0	0	0	1
767.921	1970.24	5	10	6	1
784.781	845.79	9	4	2	1
1223.19	424.371	16	0	0	1
365.505	1565.19	2	5	3	1
970.331	124.041	3	13	8	1
789.407	851.687	0	4	2	1
360.801	1587.05	2	5	3	1
1607.13	640.295	0	0	0	1
253.645	1622	8	5	3	1
789.95	929.937	0	0	0	1
666.635	1180.7	0	0	0	1
1204	775.17	0	0	0	1
1261.54	993.525	0	0	0	1
263.671	1577.61	8	5	3	1
1582.5	617.601	0	0	0	1
1300.48	227.548	19	0	0	1
1294.32	1902.06	0	6	4	1
883.496	1378.79	0	14	9	1
729.067	120.688	4	9	5	1
1062.73	1318.78	0	2	1	1
971.744	101.639	3	13	8	1
234.905	1629.22	8	5	3	1
1822.72	1498.46	0	12	0	1
1771.48	1768.96	0	7	12	1
136.847	972.923	0	0	0	1
257.7	1178.66	0	0	0	1
498.339	832.096	0	0	0	1
117.471	1215.26	10	1	10	1
1588.65	1818.42	0	8	0	1
152.914	1456.73	0	0	0	1
156.545	1189.21	10	1	10	1
1117.68	1354.91	15	2	1	1
950.13	1731.54	0	0	0	1
1759.75	1305.23	7	3	11	1
721.987	198.709	0	9	5	1
1103.85	55.207	6	15	8	1
1473.26	845.555	0	0	0	1
941.525	76.718	3	13	8	1
790.452	843.867	9	4	2	1
934.94	712.368	0	0	0	1
295.81	1627.52	8	5	3	1
815.171	1966.7	5	10	6	1
1178.09	852.207	0	0	0	1
1276.22	985.249	0	0	0	1
1969.78	1111.11	0	0	0	1
285.017	1616.77	8	5	3	1
769.505	1965.21	5	10	6	1
1738.63	1301.09	7	3	11	1
1028.75	1419.1	1	2	1	1
128.679	337.845	0	0	0	1
1060.35	1292.34	0	2	1	1
1298.33	243.693	19	0	0	1
1369.56	1878.89	0	6	4	1
1932.47	1779.8	0	0	0	1
1502.67	851.247	0	0	0	1
254.864	1572.69	8	5	3	1
1722.38	1372.97	0	3	0	1
1182.88	773.805	0	0	0	1
640.909	1185.47	0	0	0	1
382.421	1136.23	0	0	0	1
121.933	1210.89	10	1	10	1
1013.8	1417.65	1	2	1	1
885.049	1357.59	0	14	9	1
1487.12	40.646	11	0	0	1
1050.62	1037.68	0	0	0	1
289.16	1631.67	8	5	3	1
46.626	818.768	0	0	0	1
990.374	871.046	0	0	0	1
778.34	1259.44	14	11	0	1
1595.23	1816.97	0	8	0	1
1445.79	105.21	11	0	0	1
1314.02	1428.15	0	0	0	1
1860.92	532.563	0	0	0	1
812.08	826.698	9	4	2	1
1577.8	1269.79	0	0	0	1
1100.22	1347.09	15	2	1	1
1129.37	441.449	0	0	0	1
334.261	1585.19	2	5	3	1
232.994	990.94	0	0	0	1
755.478	160.657	4	9	5	1
782.433	1932.67	5	10	6	1
1948.48	1110.33	0	0	0	1
248.479	1371.44	17	0	0	1
767.601	167.793	4	9	5	1
191.33	1590.25	8	0	0	1
1590.95	1816.79	0	8	0	1
375.757	1575.13	2	5	3	1
1307.32	64.456	0	0	0	1
235.363	1414.64	17	0	0	1
1268.62	93.568	0	0	0	1
1110.3	99.16	6	15	8	1
963.889	1049.13	0	0	0	1
208.972	1605.06	8	0	3	1
843.255	843.274	9	4	2	1
207.754	1671.68	8	0	0	1
167.978	1714.65	0	0	0	1
739.655	1952.69	5	10	6	1
1113.8	443.642	0	0	0	1
1832.03	1979.84	0	0	0	1
1796.59	264.196	0	0	0	1
36.71	822.659	0	0	0	1
743.699	165.065	4	9	5	1
775.293	169.976	4	9	5	1
924.025	726.926	0	0	0	1
768.109	1957.09	5	10	6	1
870.635	1367.19	0	14	9	1
199.885	1644.74	8	0	0	1
1842.09	1486.71	12	12	7	1
804.686	1984.95	5	10	6	1
596.261	398.318	0	0	0	1
314.331	1555.67	2	5	3	1
721.143	210.388	4	9	5	1
1124.92	597.191	0	0	0	1
1127.01	965.87	0	0	0	1
772.004	1269.37	14	11	0	1
21.629	182.494	0	0	0	1
779.635	149.754	4	9	5	1
272.016	1595.03	8	5	3	1
1280.52	1940.84	0	6	4	1
767.383	395.756	0	0	0	1
1837.01	529.65	0	0	0	1
1324.26	1883.29	0	6	4	1
1678.43	1820.37	13	8	0	1
761.88	916.451	0	0	0	1
1075.3	1336.65	15	2	1	1
1401.58	1632.24	0	0	0	1
1890.69	1453.76	12	12	7	1
1058.81	1369.8	15	2	1	1
1037.2	1357.95	1	2	1	1
1070.11	63.875	6	15	8	1
12.334	1655.81	0	0	0	1
1753.3	1841.62	18	7	0	1
365.316	1025.68	0	0	0	1
985.232	41.622	3	13	8	1
1921.63	1490.47	12	12	7	1
785.947	1959.99	5	10	6	1
1150.16	1473.46	0	0	0	1
1758.72	1268.6	7	3	11	1
240.692	1016.48	0	0	0	1
889.589	1370.97	0	14	9	1
993.531	38.478	3	13	8	1
1673.44	1814.6	13	8	0	1
1567.37	56.379	11	0	0	1
1143.54	971.896	0	0	0	1
1111.28	1340.72	15	2	1	1
860.8	1373.37	0	14	9	1
206.314	1173.01	10	1	10	1
849.421	1785.8	0	0	0	1
53.288	805.943	0	0	0	1
1300.12	86.811	0	0	0	1
817.64	809.592	9	4	2	1
1864.88	514.904	0	0	0	1
938.186	905.415	0	0	0	1
1120.41	1134.81	0	0	0	1
313.435	1549.78	2	5	3	1
1560.28	50.005	0	0	0	1
281.772	1542.62	2	5	3	1
171.736	1499.58	0	0	0	1
192.526	1183.16	10	1	10	1
346.029	1594.81	2	5	3	1
297.351	1536.03	2	5	3	1
1070.72	124.463	6	15	8	1
1621.89	1882.78	13	8	0	1
121.766	912.892	0	0	0	1
1470.98	46.263	11	0	0	1
296.293	1600.34	8	5	3	1
1930.82	1398.73	0	0	0	1
788.951	1919.01	5	10	6	1
1171.92	755.941	0	0	0	1
787.132	1290.51	14	11	0	1
363.828	125.878	0	0	0	1
696.049	1147.37	0	0	0	1
1001.13	1412.91	1	2	1	1
1783.4	1825.24	18	7	12	1
1295.57	382.267	16	0	0	1
247.967	1575.49	8	5	3	1
1071.79	1854.34	0	0	0	1
878.076	1356.39	0	14	9	1
730.252	196.185	4	9	5	1
1759.45	1808.89	18	7	12	1
231.128	1002.44	0	0	0	1
1605.06	638.876	0	0	0	1
1016.28	131.708	6	13	8	1
923.351	678.592	0	0	0	1
1743.78	1307.88	7	3	11	1
1789.77	1768.51	0	7	12	1
143.945	951.732	0	0	0	1
261.293	1145.31	0	0	0	1
1000.17	91.922	3	13	8	1
1289.51	1876.28	0	6	4	1
941.592	103.413	3	13	8	1
306.721	1556.26	2	5	3	1
643.643	899.24	0	0	0	1
775.799	1276.87	14	11	0	1
994.635	68.057	3	13	8	1
1011.82	1426.34	1	2	1	1
809.631	833.633	9	4	2	1
8.227	206.078	0	0	0	1
129.223	1208.38	10	1	10	1
943.785	110.899	3	13	8	1
844.083	738.418	0	4	2	1
1030.53	1357.12	1	2	1	1
944.623	909.786	0	0	0	1
780.739	811.424	9	4	2	1
743.5	1975.92	5	10	6	1
837.916	1765.02	0	0	0	1
857.99	1284.23	14	11	0	1
1092.22	111.807	6	15	8	1
947.849	919.144	0	0	0	1
346.043	590.545	0	0	0	1
1190.38	889.496	0	0	0	1
1745.28	911.268	0	0	0	1
306.976	1140.55	0	0	0	1
28.596	200.593	0	0	0	1
773.234	1950.1	5	10	6	1
1783.72	1824.14	18	7	12	1
992.533	1410.53	1	2	1	1
1237.22	1607.5	0	0	0	1
1310.26	1443.21	0	0	0	1
1366.97	946.33	0	0	0	1
[truncated: 71,659 more rows]

## Sheet: Fig. 2c
x	y	index	clustering-MIRO	clustering-DBSCAN	set
299.067	164.181	0	1	10	0
1794.66	1807.07	0	2	1	0
681.831	1879.69	48	3	2	0
371.648	1190.99	0	4	0	0
1061.12	1006.89	92	5	0	0
526.711	313.787	97	6	32	0
1868.13	620.336	43	0	0	0
340.362	906.93	0	0	0	0
64.366	1773.68	0	7	49	0
652.575	1226.97	8	22	7	0
1883.64	1413.72	49	8	3	0
1920.65	69.794	9	70	4	0
1290.4	344.79	89	9	42	0
1943.42	1379.17	49	8	3	0
759.411	809.056	1	10	5	0
1656.47	918.026	72	11	40	0
1702.67	145.682	65	12	57	0
1.739	699.879	85	13	55	0
796.612	1922.33	0	0	0	0
140.23	305.109	91	37	6	0
575.77	705.36	100	14	67	0
741.603	1177.22	96	22	7	0
982.08	1462.58	66	15	8	0
151.507	1250.09	0	31	0	0
1359.38	1389.21	46	16	9	0
581.338	691.779	100	14	67	0
300.13	192.007	21	1	10	0
1952.7	794.073	50	17	18	0
778.907	982.978	33	18	5	0
1776.73	808.683	0	0	0	0
1970.29	505.629	0	0	0	0
143.449	1269.43	0	31	0	0
302.226	547.357	29	19	11	0
1797.44	1443.69	25	0	0	0
1251.33	1593.15	0	0	0	0
1995.3	867.493	45	0	18	0
1271.28	280.432	41	0	42	0
1159.27	143.446	0	20	12	0
643.573	1365.56	0	21	7	0
1636.82	183.695	0	12	0	0
693.465	1199.13	96	22	7	0
127.474	978.156	4	23	13	0
1791.84	1800.41	0	2	1	0
931.325	740.87	0	0	0	0
1407.78	1295.35	0	69	9	0
1649.56	710.308	0	0	0	0
562.57	150.593	80	0	54	0
811.795	815.467	59	24	5	0
714.579	1879.57	24	3	2	0
1666.8	155.374	65	12	0	0
1656.78	1694.77	16	0	65	0
1356.32	1394.77	27	16	9	0
1143.61	1136.6	0	25	0	0
1191.82	678.659	0	0	0	0
696.411	1309.53	0	21	7	0
1149.47	659.735	0	0	0	0
925.852	167.51	40	26	0	0
1293.51	1515.61	0	0	0	0
1203.22	1164.44	0	0	0	0
1963.08	1145.33	0	0	0	0
1497.01	609.367	0	27	0	0
400.523	1078.59	7	28	31	0
1269.65	975.269	0	0	0	0
619.653	1293.73	79	21	7	0
918.335	185.005	40	26	0	0
232.615	1093.17	0	0	0	0
1392.33	1245.3	0	0	0	0
423.85	1924.05	0	0	26	0
1864.03	936.357	87	29	38	0
806.77	720.976	0	30	24	0
1446.78	526.353	13	27	14	0
1269.43	1306.38	0	16	9	0
720.01	695.207	0	0	0	0
77.597	1239.9	11	31	15	0
813.641	860.455	59	24	5	0
1932.72	1404.06	49	8	3	0
1119.3	546.838	0	0	0	0
389.248	339.974	15	32	32	0
97.147	1321.05	54	33	46	0
1656.77	1904.24	0	0	0	0
1158.94	1158.39	0	25	0	0
1740.58	1257.39	0	34	36	0
561.808	660.423	100	14	67	0
485.066	1875.44	93	35	16	0
142.531	1017.96	4	23	13	0
717.92	1364.5	67	0	7	0
1689.56	1668.07	16	88	65	0
230.393	582.356	0	19	11	0
1651.14	954.13	72	11	40	0
1479.41	1081.7	0	0	0	0
1597.85	1418.41	0	36	17	0
558.625	541.893	0	0	0	0
119.91	319.845	14	37	6	0
1801.07	1897.48	0	2	1	0
1436.03	894.216	0	0	0	0
552.116	709.97	0	14	67	0
1646.05	278.708	0	0	0	0
542.558	538.343	0	0	0	0
1468.18	914.935	0	38	64	0
505.008	238.851	0	0	0	0
1934.71	935.734	45	29	38	0
715.428	788.315	1	10	5	0
1903.32	820.388	50	17	18	0
612.964	1262.17	0	21	7	0
1253.5	612.524	0	39	39	0
509.687	1873.06	93	35	16	0
990.21	1933.14	55	40	25	0
1711.47	1870.11	0	0	0	0
422.484	1111.56	0	28	31	0
1816.82	1442.7	0	0	0	0
1389.96	579.905	0	0	14	0
1664.11	1597.49	0	0	0	0
1011.7	1029.42	92	5	0	0
1775.57	1777.94	0	2	1	0
1609.91	1791.94	0	41	19	0
661.282	1519.09	0	0	0	0
1325.86	937.673	12	42	51	0
1313.88	1318.93	27	16	9	0
241.391	936.211	0	0	0	0
46.903	1253.71	42	31	15	0
1335.38	214.277	41	43	20	0
1684.73	690.078	0	0	0	0
31.408	1253.74	0	31	15	0
1682.26	1593.36	16	0	0	0
1062.55	1838.95	0	44	21	0
555.145	529.302	0	0	0	0
1852.74	1505.84	0	0	0	0
1612.5	1842.33	84	41	19	0
84.493	1321.9	54	33	46	0
55.633	1021.81	30	67	13	0
930.329	435.045	51	45	22	0
381.75	921.13	0	0	0	0
149.888	962.231	4	23	13	0
1444.16	522.041	13	27	14	0
936.759	1551.66	36	46	0	0
1028.7	959.901	0	0	0	0
1022.58	793.66	56	47	0	0
1898.57	1222.96	0	0	0	0
855.692	795.993	0	0	61	0
1334.65	1699.73	0	48	0	0
21.926	17.791	0	49	0	0
1699.95	923.295	72	11	40	0
1988.51	222.637	0	0	0	0
791.401	603.639	38	0	24	0
730.353	1864.73	24	3	2	0
1337.52	742.012	0	0	0	0
1132.55	1663.79	0	50	37	0
93.684	86.877	53	49	23	0
788.039	1189.58	57	51	7	0
1417.49	1319.67	46	69	9	0
1383.41	1333.65	46	16	9	0
727.297	982.83	74	18	5	0
206.56	964.139	0	0	0	0
1882.61	1499.68	0	0	0	0
825.2	645.46	38	30	24	0
1710.93	64.6	0	12	57	0
724.389	1208.56	0	22	7	0
1838.31	1444.03	49	0	3	0
123.238	1037.39	30	23	13	0
1294.37	511.355	83	39	39	0
1325.39	936.562	12	42	51	0
470.528	1900.08	93	35	16	0
1574.2	1463.94	76	36	17	0
1394.9	1329.19	46	16	9	0
1942.9	976.473	0	0	0	0
1932.06	181.695	17	83	52	0
115.528	1767.96	0	0	0	0
1351.93	1314.5	0	16	9	0
897.793	1957.44	55	40	25	0
427.106	741.772	0	78	0	0
456.397	1974.5	26	52	26	0
718.941	1314.47	0	21	7	0
1589.38	1676.17	58	53	60	0
1225.46	409.499	71	54	50	0
1758.5	805.659	0	0	0	0
1743.89	220.051	0	0	0	0
1517.42	892.668	28	38	64	0
1080.6	89.181	47	55	27	0
851.301	226.61	0	0	0	0
1067.56	1795.86	35	44	21	0
1941.03	825.627	0	17	18	0
1751.73	695.905	0	0	0	0
1984.31	904.556	45	0	18	0
462.596	1145.58	37	56	28	0
639.908	914.416	0	0	0	0
710.06	1521.9	0	0	0	0
92.165	364.255	14	37	0	0
46.94	1605.74	0	0	0	0
511.347	70.577	94	57	29	0
828.297	905.181	2	24	5	0
1554.37	261.795	0	0	0	0
781.847	876.637	74	24	5	0
516.687	1454.53	0	58	0	0
1514.54	587.798	0	27	0	0
278.951	198.773	21	1	10	0
1370.78	536.863	0	0	0	0
1284.52	264.212	41	43	20	0
634.675	1329.41	79	21	7	0
249.694	1634.3	95	59	30	0
1734.78	1499.67	0	0	0	0
1331.58	770.959	0	0	0	0
398.897	1093.93	7	28	31	0
1804.71	1885.31	64	2	1	0
338.275	1217.31	0	4	0	0
472.93	311.565	97	6	32	0
956.51	1425.99	66	15	8	0
773.396	1197.43	57	51	7	0
285.4	937.43	0	0	0	0
1164.23	409.136	0	54	50	0
856.46	989.08	2	90	0	0
969.581	1172.31	81	60	33	0
335.27	561.276	29	19	11	0
501.333	1873.58	93	35	16	0
150.924	379.184	14	37	6	0
598.374	681.171	100	14	67	0
303.919	1906.2	0	0	0	0
1689.86	1219.35	98	34	36	0
254.025	64.447	0	0	0	0
631.228	1305.09	8	21	7	0
1991.82	352.843	3	87	0	0
175.282	476.547	0	61	34	0
95.02	1196.09	11	31	15	0
1224.4	1925.81	0	62	35	0
1929.25	1352.01	69	8	3	0
651.929	1344.52	67	21	7	0
616.821	613.081	100	63	0	0
1737.13	1560.66	0	0	0	0
1195.46	1964.1	18	62	35	0
1060.3	124.978	47	55	27	0
1344.36	259.557	41	43	20	0
1151.67	719.141	0	0	0	0
1587.63	1333.04	0	0	0	0
225.221	57.04	0	0	0	0
679.11	1294.45	67	21	7	0
103.727	313.477	91	37	6	0
252.207	55.203	0	0	0	0
696.743	1520.15	0	0	0	0
458.178	1963.83	26	52	26	0
716.225	1369.35	67	0	0	0
506.241	80.069	94	57	29	0
374.352	14.499	0	0	0	0
185.587	470.821	34	61	34	0
1508.65	1659.86	0	0	0	0
1711.9	936.085	72	11	40	0
1535.04	1489.85	0	0	0	0
1193.48	142.071	82	20	12	0
764.979	961.308	33	18	5	0
1341.28	1287.33	46	16	9	0
1336.85	1684.62	0	48	0	0
1279.43	262.972	41	43	20	0
944.469	451.925	51	45	22	0
1398.87	1260.46	0	0	9	0
1690.09	1281.44	98	34	36	0
676.633	1843.72	24	3	2	0
1963.19	83.724	9	77	4	0
363.012	1095.15	7	28	31	0
528.966	1025.05	0	0	0	0
734.128	931.294	74	18	5	0
1209.12	473.54	71	54	0	0
412.907	1637.79	0	0	0	0
1932.97	400.486	23	86	59	0
1143.73	58.824	0	0	0	0
615.102	1283.75	8	21	7	0
1922.56	952.947	87	29	38	0
1162.33	1545.39	99	50	37	0
144.657	1010.19	4	23	13	0
1895.31	941.035	87	29	38	0
1794.84	1872.2	64	2	1	0
695.141	867.067	0	0	5	0
262.008	1027.72	0	0	0	0
1799.79	602.343	43	0	0	0
1257.49	557.086	83	39	39	0
1355.57	1676.75	0	48	0	0
235.881	813.274	0	0	0	0
1670.01	958.973	72	11	40	0
1785.25	1844.8	0	2	1	0
1046.43	1463.55	0	15	8	0
1328.89	1334.44	27	16	9	0
69.891	1213.28	11	31	15	0
764.465	1945.64	0	0	0	0
530.832	52.224	68	57	29	0
661.645	1250.2	8	0	7	0
1338.68	235.845	0	43	20	0
986.577	174.044	40	26	0	0
1077.38	780.93	56	47	47	0
489.31	513.685	0	0	0	0
680.745	1842.58	24	3	2	0
608.112	1351.96	79	21	7	0
808.077	698.723	38	30	24	0
1920.39	1647.95	0	0	0	0
1329.54	1332.75	0	16	9	0
982.666	1144.53	81	60	33	0
492.717	1078.66	0	0	0	0
632.813	1311.51	79	21	7	0
345.689	248.541	0	1	10	0
788.677	1218.5	57	51	7	0
1962.49	1238.5	0	0	0	0
513.05	38.584	68	57	29	0
1085.85	771.33	56	47	47	0
1122.54	1589.3	39	50	37	0
759.366	816.801	1	10	5	0
943.499	1159.58	81	60	33	0
1071.57	1205.04	60	64	41	0
252.903	1643.12	95	59	30	0
1707.21	1586.48	0	0	0	0
1449.37	534.913	13	27	14	0
908.476	642.338	0	0	0	0
1371.12	290.446	0	43	20	0
1167.29	1596.9	99	50	37	0
1286.4	365.755	89	9	42	0
245.196	408.122	0	65	58	0
967.779	811.067	0	0	0	0
1348.1	1548.35	0	0	0	0
578.5	1269.84	79	21	7	0
1749.47	1253.86	0	34	36	0
1354.47	1326.41	0	16	9	0
1043.04	362.891	0	66	0	0
534.415	1778.95	0	0	0	0
542.252	235.288	0	0	0	0
235.277	558.178	61	19	11	0
1358.4	920.964	12	42	51	0
1905.9	822.113	50	17	18	0
942.55	83.979	0	0	0	0
1192.24	182.181	82	20	12	0
1616.26	796.682	0	0	0	0
441.342	1085.21	7	28	31	0
1774.29	1023.45	0	0	0	0
1349.93	254.355	41	43	20	0
788.653	834.259	59	24	5	0
264.705	1690.8	95	59	30	0
572.407	710.43	0	14	67	0
847.223	1205.41	0	0	0	0
261.723	1890.93	0	72	0	0
1726.1	1294.68	0	34	36	0
1198.75	1599.64	99	50	37	0
1861.17	1400.33	49	8	3	0
378.424	1263.08	0	4	0	0
1116.9	1292.03	0	64	41	0
615.166	453.964	0	0	0	0
1096.92	187.117	0	0	12	0
1588.06	1830.96	84	41	19	0
1953.28	1125.03	0	0	0	0
399.988	563.788	0	0	0	0
104.95	1204.08	22	31	15	0
89.881	1585.5	0	0	0	0
1741.63	1077.89	0	0	0	0
1478.89	901.63	28	38	64	0
1033.74	717.356	0	0	0	0
1982.39	1263.87	0	0	0	0
76.407	1071.44	30	67	13	0
347.611	220.462	0	1	10	0
1669.51	1702.32	16	88	65	0
1117.06	1209.46	60	64	41	0
1593.51	1840.69	84	41	19	0
487.154	93.716	68	57	29	0
666.16	182.435	80	74	0	0
1185.82	430.95	0	54	50	0
611.75	1376.45	79	21	7	0
1959.43	1355.57	69	0	0	0
176.554	475.779	0	61	34	0
996.146	745.916	56	0	0	0
1925.24	883.736	0	0	18	0
102.501	1192.1	42	31	15	0
171.469	1053.13	4	23	13	0
1184.95	178.931	82	20	12	0
624.436	1082.76	62	68	7	0
1441.63	1301.84	5	69	9	0
1181.95	195.054	82	20	12	0
1098.94	1565.97	39	50	37	0
1883.59	101.936	0	70	4	0
1158.68	1625.87	39	50	37	0
721.867	1871.8	24	3	2	0
843.692	562.817	0	0	0	0
1397.31	1613.86	0	0	0	0
1196.6	538.005	0	0	0	0
1451.31	323.723	0	0	0	0
924.392	144.672	0	26	0	0
166.406	1142.41	0	0	0	0
74.297	623.824	0	71	0	0
756.794	1192.4	57	51	7	0
1579.23	1326.7	0	0	0	0
969.129	1563.15	36	46	0	0
268.803	1800.15	10	72	45	0
886.504	478.884	0	45	0	0
643.097	1877.61	48	3	2	0
1714.1	1413.06	25	0	0	0
775.298	1041.57	33	0	5	0
1968.95	1425.7	0	0	3	0
1236.22	1800.54	0	0	0	0
1838.56	911.225	87	29	0	0
402.419	219.045	15	0	32	0
1527.3	187.872	0	0	0	0
1691.2	1278.77	98	34	36	0
190.357	883.916	0	0	0	0
1102.38	1908.51	0	0	0	0
608.638	648.059	100	14	0	0
1607.89	1478.89	78	36	17	0
1295.82	348.28	88	9	42	0
1.417	1105.47	63	67	0	0
641.092	1838.73	48	3	2	0
1801.17	421.437	23	85	0	0
946.207	1962.97	70	40	25	0
1430.87	331.36	0	0	0	0
1763.61	1886.84	64	2	1	0
774.905	1057.81	33	0	5	0
1996.42	282.585	0	0	68	0
958.258	1971.16	55	40	25	0
1382.02	1681.39	0	48	0	0
1703.75	888.185	0	11	0	0
4.528	1874.54	0	0	0	0
386.733	325.073	15	32	32	0
1897.29	932.448	87	29	38	0
1899.56	1714.58	0	0	0	0
190.509	901.531	0	0	0	0
1101.11	129.138	47	55	12	0
1562.81	1500.37	0	73	0	0
623.455	1325.06	79	21	7	0
74.724	1272.44	11	31	15	0
1456.73	1272.53	90	69	9	0
1097.54	1147.9	0	25	41	0
1146.54	882.054	0	0	0	0
1116.02	865.851	0	0	0	0
1524.32	800.72	0	0	0	0
624.482	203.397	80	74	54	0
1299.46	396.084	88	9	42	0
508.47	189.108	0	0	0	0
1596.93	1796.7	84	41	19	0
757.318	97.036	0	0	0	0
1152.62	1650.48	99	50	37	0
991.013	1325.3	0	75	43	0
1854.53	807.272	0	0	0	0
151.713	1378.15	54	0	0	0
810.22	894.034	0	24	5	0
457.345	1814.57	0	0	0	0
1273.03	1324.79	0	16	0	0
1204.91	447.517	71	54	50	0
708.065	791.201	0	10	5	0
615.958	609.263	44	63	0	0
94.193	601.372	0	71	0	0
1854.92	949.744	0	29	38	0
515.263	1431.7	0	58	0	0
151.551	1048.57	4	23	13	0
179.428	311.663	91	37	6	0
708.407	1168.18	0	22	7	0
980.579	1323.15	77	75	43	0
1882.68	1397.2	0	8	3	0
1776.52	1364.42	25	0	0	0
163.292	342.037	0	37	6	0
1374.88	889.775	0	42	51	0
1871.78	765.69	50	0	0	0
710.775	489.458	73	76	0	0
717.613	951.895	33	18	5	0
1696.21	1279.05	98	34	36	0
1969.65	63.897	6	77	4	0
1942.12	759.306	0	89	0	0
1445.29	1364.63	46	16	9	0
1082.38	1797.39	0	44	21	0
1729.13	728.393	0	0	0	0
1879.23	964.222	0	29	38	0
1032.49	1383.94	0	0	0	0
1808.84	1599.85	0	0	0	0
408.559	736.235	0	78	0	0
829.253	480.288	0	0	0	0
1407.8	77.456	0	0	0	0
638.641	676.281	100	0	0	0
1266.72	990.938	0	0	0	0
1172.66	186.925	82	20	12	0
586.961	489.721	0	0	0	0
386.579	277.27	15	32	32	0
431.745	1143.18	37	56	28	0
667.57	788.379	1	10	0	0
747.325	830.233	1	10	5	0
98.688	69.006	53	49	23	0
580.246	1888.37	48	3	0	0
1403.1	980.883	12	0	0	0
860.961	1475.88	0	0	0	0
905.305	1495.67	0	0	0	0
1013.17	851.396	0	0	0	0
1520.85	1868.06	84	41	0	0
1228.59	1529.52	0	0	0	0
298.158	224.152	21	1	10	0
715.006	803.095	1	10	5	0
554.264	1405.14	0	0	0	0
592.313	1904.78	0	0	0	0
1054.39	217.735	0	0	0	0
29.617	62.536	0	49	23	0
186.826	346.238	0	37	6	0
632.921	1099.9	62	68	7	0
808.979	629.703	0	30	24	0
684.998	1092.77	62	68	7	0
1785.8	1354.36	25	0	0	0
1004.37	1716.14	0	0	0	0
1632.58	1661.95	58	53	60	0
1313.01	1303.27	27	16	9	0
741.338	240.55	0	0	0	0
1478.9	859.039	28	0	0	0
1139.7	1798.12	35	0	0	0
542.011	307.002	97	6	32	0
475.56	67.41	94	57	29	0
1696.5	1014.87	0	0	0	0
1399.4	163.637	0	0	0	0
1534.63	256.473	0	0	0	0
1489.86	1300.07	90	69	9	0
1589.94	1584.5	0	73	44	0
267.993	322.002	0	0	0	0
819.209	825.32	59	24	5	0
1368.72	1290.39	0	16	9	0
1488.52	1063.7	0	0	0	0
1427.16	1461.76	0	0	0	0
1173.15	1163.58	0	25	0	0
1384.27	1333.23	0	16	9	0
1147.32	1945.91	18	62	35	0
983.341	1370.53	66	75	43	0
1147.66	1652.35	0	50	37	0
841.648	1272.77	0	0	0	0
804.922	705.86	38	30	24	0
1424.52	333.227	0	0	0	0
385.133	339.877	0	32	0	0
739.143	1885.33	24	3	2	0
1737.37	259.13	0	0	0	0
1069.48	1266.59	60	64	41	0
1526.32	1603.29	0	0	0	0
265.206	1832.61	10	72	45	0
1559.07	951.791	0	38	0	0
1987.5	887.694	45	0	18	0
714.043	1216.49	0	22	7	0
114.09	1608.15	0	0	0	0
1190.83	1958.17	18	62	35	0
1691.93	648.443	0	0	0	0
264.744	584.64	61	19	11	0
1394.98	1374.93	27	16	9	0
1116.18	1170.23	0	25	41	0
1917.38	1570	0	0	0	0
608.343	766.282	0	0	0	0
1881.34	385.219	23	85	59	0
808.735	622.437	0	30	24	0
703.932	1232.38	0	22	7	0
1193.09	1613.85	99	50	37	0
1107.24	1687.42	0	0	0	0
796.33	824.624	59	24	5	0
793.781	1176.19	57	51	7	0
577.385	187.606	80	0	54	0
1069.4	442.223	0	79	63	0
1575.69	1859.39	84	41	19	0
1687.41	918.989	72	11	40	0
401.483	263.069	15	32	32	0
863.138	1243.49	0	0	0	0
79.649	1340.06	54	33	46	0
168.712	345.275	91	37	6	0
443.346	1966.15	26	52	26	0
124.801	265.552	91	37	6	0
1355.72	1251.84	0	16	9	0
1375.81	1353.63	27	16	9	0
1691.84	1244.35	98	34	36	0
930.653	1969.81	55	40	25	0
945.129	818.209	0	0	0	0
694.29	1246.47	8	22	7	0
1683.23	1244	98	34	36	0
259.506	551.181	0	19	11	0
1243.48	386.335	89	9	42	0
1822.57	1135.59	31	80	53	0
861.786	1003.93	2	0	0	0
945.291	1156.67	81	60	33	0
854.256	1001.8	33	0	0	0
1496.06	331.271	0	0	0	0
697.135	1856.42	24	3	2	0
782.893	1404.39	0	0	0	0
1766.73	46.117	0	0	0	0
1412.44	1338.01	46	16	9	0
470.056	1902.99	93	35	16	0
1815.57	843.196	0	0	0	0
1477.53	583.584	0	27	14	0
134.79	1920.27	0	0	0	0
1218.72	1176.3	0	0	0	0
73.375	1588.38	0	0	0	0
955.105	1320.32	77	75	43	0
809.769	827.595	59	24	5	0
1638.76	1726.46	58	0	0	0
139.537	300.927	14	37	6	0
1168.86	1972.57	18	62	35	0
703.817	1534.74	0	0	0	0
1938.11	10.702	6	77	4	0
1869.15	1653.23	0	0	0	0
1608.99	1596.78	78	73	44	0
1007.18	1119.74	0	60	33	0
1262.36	306.179	0	9	42	0
1316.44	1350.2	27	16	9	0
24.743	1366.73	54	33	0	0
88.843	1234.45	11	31	15	0
1199.18	1599.04	0	50	37	0
1677.43	1231.91	98	34	36	0
159.711	971.83	30	23	13	0
465.866	1465.35	0	58	0	0
1768.44	786.47	0	0	0	0
1191.64	1560.16	0	50	37	0
1984.41	463.903	0	0	0	0
402.572	1565.05	0	81	0	0
1618.86	1236.05	0	34	0	0
79.599	1234.96	42	31	15	0
672.903	809.227	1	10	5	0
747.111	792.318	0	10	5	0
1659.69	173.287	0	12	0	0
535.934	45.808	94	57	29	0
1372.95	1291.33	0	16	9	0
1001.96	1433.08	66	15	8	0
1269.3	559.726	83	39	39	0
148.615	263.105	0	37	6	0
1387.4	1754.64	0	48	0	0
691.817	1302.54	67	21	7	0
788.39	940.977	0	0	5	0
1986.79	297.689	32	0	68	0
54.969	1211.63	42	31	15	0
1981.47	923.575	45	0	18	0
1661.15	962.103	72	11	40	0
398.111	1494.58	0	81	48	0
513.188	1272	0	0	0	0
888.486	931.899	2	90	0	0
1157.44	478.381	71	0	0	0
1041.61	1075.09	92	5	0	0
326.027	218.749	21	1	10	0
1168.47	419.044	0	54	50	0
1489.42	227.4	0	0	0	0
1896.15	1019.37	0	0	0	0
1556.81	416.448	0	0	0	0
862.207	1332.08	0	0	0	0
1535.35	1681.96	0	0	0	0
1342.37	598.986	83	0	0	0
1334.35	1309.94	27	16	9	0
674.586	1284.66	0	21	7	0
851.258	463.937	0	0	0	0
1345.17	1706.79	0	48	0	0
1039.15	1373.05	0	0	0	0
1205.22	546.874	0	0	0	0
1188.46	1949.01	18	62	35	0
1596.92	1201.42	0	0	0	0
821.883	822.934	59	24	5	0
653.956	1869.95	48	3	2	0
873.456	1958.68	70	40	25	0
17.617	705.728	85	13	55	0
1823.26	1842.36	64	2	1	0
1360.24	1307.98	46	16	9	0
283.05	125.686	0	0	0	0
1579.82	728.551	0	0	0	0
1089.19	226.429	0	0	0	0
661.866	807.679	1	10	0	0
1938.24	1478.44	0	0	0	0
408.786	1064.61	0	28	31	0
1662.64	127.034	65	12	57	0
1196.43	1899.19	18	62	0	0
40.794	589.546	0	71	0	0
1967.75	378.69	3	87	0	0
1380.66	1736.41	0	48	0	0
1669.41	1061.53	0	0	0	0
121.616	1022.38	4	23	13	0
586.216	1903.24	48	0	0	0
1597.92	1830.87	84	41	19	0
411.767	288.29	15	32	32	0
892.27	1988.29	70	40	25	0
1238.12	991.814	0	0	0	0
811.301	866.299	0	24	5	0
1328.27	1343.46	27	16	9	0
792.758	660.864	38	30	24	0
573.945	1888.91	48	0	0	0
80.935	1319.02	54	33	46	0
742.319	1164.1	96	22	7	0
871.349	1955.12	55	40	25	0
1357.34	1104.33	0	0	0	0
247.573	1525.43	0	0	0	0
1602.06	1208.92	0	0	0	0
168.091	471.062	34	61	34	0
79.197	1586.73	0	0	0	0
520.596	1877.97	93	35	16	0
1576.73	1758.71	84	41	19	0
1361	1287.3	5	16	9	0
1919.05	1002.59	0	0	0	0
717.509	1698.33	0	0	0	0
849.455	995.055	33	90	0	0
614.154	24.405	0	0	0	0
1123.8	536.592	0	0	0	0
577.677	926.983	0	0	0	0
395.483	253.53	15	32	32	0
1340.42	784.045	0	0	0	0
1212.57	988.758	0	0	0	0
1996.85	473.574	0	0	0	0
1622.94	904.156	0	11	40	0
529.306	138.896	0	0	0	0
1149.66	206.368	0	20	12	0
1165.34	1558.92	0	50	37	0
1086.72	82.482	0	55	27	0
820.782	635.36	0	30	24	0
1661.91	1598.25	0	0	0	0
1584	1655.22	58	53	60	0
1600.74	1412.71	0	36	17	0
1045.17	1232.82	60	64	41	0
629.369	1280.07	79	21	7	0
912.793	544.52	0	0	0	0
1942.62	490.524	0	0	0	0
1338.31	1312.09	27	16	9	0
1107.12	820.349	0	47	47	0
1023.82	1298.66	77	64	41	0
985.241	1392.83	0	0	8	0
320.477	214.105	21	1	10	0
662.21	1318.15	0	21	7	0
416.873	563.222	0	0	0	0
711.257	503.524	73	76	0	0
16.384	1198.42	42	31	15	0
828.878	923.423	2	0	5	0
1624.84	465.651	0	0	0	0
360.203	1254.98	0	4	0	0
1922.73	1548.13	0	0	0	0
1657.87	927.175	72	11	40	0
882.929	1844.08	0	0	0	0
1988.21	484.955	0	0	0	0
439.123	786.295	0	78	0	0
1692.46	696.368	0	0	0	0
728.737	1827.4	24	3	2	0
379.925	1126.82	7	0	0	0
1791.43	577.082	0	0	0	0
469.237	314.735	97	6	32	0
649.488	1088.54	62	68	7	0
496.851	1292.07	0	0	0	0
1827.95	1714.9	0	0	0	0
1235.43	749.186	0	0	0	0
1040.63	265.078	0	0	56	0
667.244	1468.27	0	82	0	0
1875.65	56.436	9	0	0	0
615.556	1298.78	79	21	7	0
1751.11	1291.57	0	34	36	0
1480.17	492.707	13	27	14	0
648.965	1553.4	0	0	0	0
1815.65	1804.44	0	2	1	0
850.521	780.951	0	0	61	0
1251.58	339.551	88	9	42	0
1415.43	160.005	0	0	0	0
510.004	1442.87	0	58	0	0
739.161	966.861	33	18	5	0
1766.87	618.048	43	0	0	0
274.853	566.944	0	19	11	0
544.396	853.216	0	0	0	0
87.76	1717.91	0	0	0	0
1215.35	680.343	0	0	0	0
1148.08	1935.64	18	62	35	0
407.046	1119.07	7	28	31	0
492.602	308.606	97	6	32	0
1122.53	1223.65	60	64	41	0
412.796	714.451	0	78	0	0
733.933	64.517	0	0	0	0
1964.48	834.753	50	17	18	0
1295.97	1411.48	0	0	0	0
1412.35	1637.01	0	0	0	0
979.431	1631.98	0	46	0	0
644.165	1298.35	79	21	7	0
742.869	247.872	0	0	0	0
1947.09	286.297	32	0	68	0
1084.71	803.541	56	47	47	0
1531.38	1812.78	84	41	19	0
95.545	1320.68	54	33	46	0
947.279	732.602	0	0	0	0
1882.49	1375.92	0	8	3	0
156.449	459.371	34	61	34	0
184.408	946.282	0	0	0	0
978.257	1346.65	0	75	43	0
1517.22	586.739	0	27	0	0
252.525	771.306	0	0	0	0
526.227	530.133	0	0	0	0
1556.76	411.471	0	0	0	0
1251.76	1923.71	0	0	0	0
1940.06	1564.3	0	0	0	0
1298.94	1937.51	0	0	0	0
632.11	1288.15	79	21	7	0
766.754	889.799	0	24	5	0
262.987	95.617	0	0	0	0
151.027	483.447	34	61	34	0
575.32	626.685	100	14	0	0
1358.88	1234.92	5	16	0	0
1033.94	1040.89	92	5	0	0
727.734	526.675	73	76	0	0
169.43	478.841	0	61	34	0
234.776	622.196	61	19	11	0
1890.65	1752.05	0	0	0	0
282.755	680.139	61	0	0	0
49.315	1852.65	75	7	49	0
690.844	869.958	0	0	5	0
1577.61	1429.83	76	36	17	0
58.649	597.166	0	71	0	0
1376.3	233.326	41	43	20	0
128.013	1066.53	30	23	13	0
1908.88	130.4	17	70	4	0
1452.28	335.104	0	0	0	0
1879.71	1054.15	0	0	0	0
1428.07	342.46	0	0	0	0
1291.76	579.582	0	39	39	0
743.863	1476.56	86	82	0	0
1202.59	529.651	0	0	0	0
295.331	1802.94	10	72	45	0
1611.58	1440.02	76	36	17	0
1623.5	1668.51	58	53	60	0
335.506	1940.43	0	0	0	0
647.263	1826.89	48	3	2	0
1914.9	1377.45	69	8	3	0
866.2	748.666	0	0	0	0
489.411	1845.24	0	35	16	0
1539.8	1831.38	0	41	19	0
477.441	1197.34	37	56	28	0
719.881	1261.71	57	0	7	0
940.801	1591.68	36	46	0	0
1916.6	25.121	6	77	4	0
279.177	1839.11	10	72	45	0
686.548	1309.35	67	21	7	0
285.551	1265.5	0	0	0	0
1811.61	1697.48	0	0	0	0
1152.94	176.716	82	20	12	0
1918.31	1384.75	69	8	3	0
1249.97	741.95	0	0	0	0
1607.85	1599.3	78	73	44	0
1498.41	815.297	0	0	0	0
1737.93	1050.37	0	0	0	0
1092.64	800.348	56	47	47	0
9.403	676.094	85	13	55	0
1611.84	1357.76	0	0	17	0
691.789	1459.35	86	82	62	0
916.877	424.556	51	45	22	0
608.626	1044	0	68	7	0
1510.37	910.365	0	38	64	0
408.261	1079.07	7	28	31	0
1687.11	1660.44	16	88	65	0
879.624	1820.48	0	0	0	0
1103.26	1034.62	92	5	0	0
180.174	1460.04	0	0	0	0
513.5	1489.24	0	58	0	0
657.491	21.298	52	0	0	0
852.053	498.082	0	0	0	0
1218.05	374.363	89	54	0	0
827.801	507.573	0	0	0	0
1311.63	553.969	83	39	39	0
966.65	1908.88	55	40	25	0
1627.29	1252.44	98	34	0	0
1613.14	1813.53	84	41	19	0
676.416	1839.57	24	3	2	0
1958.25	1323.46	69	0	0	0
752.795	949.975	33	18	5	0
1558.97	1849.97	84	41	19	0
1049.63	1285.1	77	64	41	0
1956.19	1357.22	69	0	0	0
1077.88	1276.92	60	64	41	0
1955.39	729.869	0	89	0	0
1806.92	609.058	43	0	0	0
1056.28	1338.06	0	0	0	0
1556.39	846.739	0	0	0	0
1179.56	1981.16	18	62	35	0
1846.07	1388.86	49	8	3	0
1277.92	1298.88	0	16	9	0
104.75	1572.68	0	0	0	0
1351.16	1337.73	46	16	9	0
397.941	1642.32	0	0	0	0
780.349	1034.25	33	0	5	0
799.01	976.379	33	18	5	0
1822.73	1723.11	0	0	0	0
1942.99	732.759	0	89	0	0
780.638	793.763	1	10	5	0
660.136	1310.18	67	21	7	0
177.322	1177.58	0	0	0	0
1672.45	1621.4	16	0	0	0
1688.62	1279.4	0	34	36	0
508.489	1899.99	93	35	16	0
913.825	1184.38	0	60	33	0
1358.48	1356.11	46	16	9	0
1702.34	82.764	0	12	57	0
1146.53	1559.23	0	50	37	0
898.162	1987.46	70	40	25	0
337.745	161.328	0	1	10	0
1573.93	836.608	0	0	0	0
1948.61	255.681	32	0	68	0
833.01	690.88	0	30	24	0
654.343	1884.16	48	3	2	0
964.784	1160.67	81	60	33	0
1990.65	1408.31	0	0	0	0
410.446	252.033	15	32	32	0
375.76	1539.45	0	81	48	0
787.424	842.943	59	24	5	0
1351.89	815.226	0	0	0	0
887.875	1008.35	2	0	0	0
95.036	1816.25	75	7	49	0
984.341	157.056	40	26	0	0
706.179	1885.06	24	3	2	0
1273.78	259.445	41	43	20	0
478.388	26.321	94	57	29	0
175.03	1425.21	0	0	0	0
800.415	688.166	38	30	24	0
1933.98	1362	69	8	3	0
1704.2	1134.46	31	0	0	0
1673.04	1434.76	76	0	0	0
399.149	631.99	0	0	0	0
932.92	431.882	0	45	22	0
831.983	1095.56	0	0	0	0
1764.64	596.42	43	0	0	0
160.361	343.781	91	37	6	0
919.985	1959.72	55	40	25	0
876.036	1759.73	0	0	0	0
1172.95	112.293	0	20	12	0
566.625	687.996	100	14	67	0
1196.28	415.347	0	54	50	0
927.166	431.424	0	45	22	0
1334.87	233.92	41	43	20	0
130.213	721.206	0	0	0	0
1350.38	918.053	12	42	51	0
1615.24	169.856	0	0	0	0
624.064	613.01	100	63	0	0
1155.11	328.248	0	0	0	0
694.578	851.348	0	0	5	0
1056.02	1290.35	60	64	41	0
705.235	918.843	0	18	0	0
1479.04	855.134	28	0	0	0
1881.96	1394.44	0	8	3	0
769.146	1175.47	57	51	7	0
412.755	1358.72	0	0	0	0
74.579	1008.87	30	23	13	0
1737.41	794.216	0	0	0	0
1185.42	1969.11	18	62	35	0
1880.97	1421.71	49	8	3	0
636.504	18.934	52	0	0	0
584.242	393.219	0	0	0	0
874.768	795.375	0	0	61	0
1714.86	797.522	0	0	0	0
1652.64	945.66	72	11	40	0
435.399	1061.45	0	28	31	0
1877.92	212.438	17	83	52	0
1918.2	193.229	0	83	52	0
258.088	551.547	0	19	11	0
1254.79	559.588	83	39	39	0
1336.47	1547.43	0	0	0	0
1911.13	72.708	9	70	4	0
1415.48	1323.72	0	0	9	0
236.584	747.34	0	0	0	0
665.377	1142.84	96	84	7	0
1328.34	394.112	89	9	42	0
97.774	273.865	0	37	6	0
392.43	1198.68	0	4	0	0
1179.28	1589.9	99	50	37	0
1750.98	1721.92	0	88	0	0
944.297	953.315	0	0	0	0
583.17	1595.25	0	0	0	0
86.933	1255.93	11	31	15	0
243.968	1726.11	95	59	0	0
1212.47	1475.07	0	0	0	0
1773.47	1881.38	64	2	1	0
1343.36	256.014	41	43	20	0
1118.68	1615.07	39	50	37	0
308.141	566.35	0	19	11	0
940.802	1899.92	0	40	25	0
1940.24	818.058	50	17	18	0
92.935	998.863	0	23	13	0
1862.99	422.868	23	85	59	0
1565.91	1576.32	0	73	44	0
1124.64	1617.92	39	50	37	0
123.023	329.312	14	37	6	0
846.63	1002.82	33	0	0	0
186.887	1424.19	0	0	0	0
381.646	1530.68	0	81	48	0
988.825	233.114	0	0	0	0
1787.51	1905.81	64	2	1	0
1691.69	1424.48	76	0	0	0
46.404	1368.34	0	33	0	0
240.177	524.816	0	19	11	0
1151.22	1157.32	0	25	41	0
545.297	16.546	94	57	29	0
307.959	1007.3	0	0	0	0
1014.25	1243.89	77	64	41	0
1463.89	1239.5	5	69	9	0
852.705	871.532	0	0	5	0
589.767	655.66	100	14	67	0
1032.75	1246.03	0	64	41	0
1026.76	859.454	0	0	0	0
1186.35	484.831	71	54	0	0
1762.77	1651.02	0	0	0	0
1643.48	1472.81	0	0	0	0
744.994	787.504	1	10	5	0
1979.3	1768.16	0	0	0	0
674.655	1289.56	67	21	7	0
403.121	303.172	15	32	32	0
918.313	1977.59	70	40	25	0
1952.58	812.885	50	17	18	0
1891.07	203.527	17	83	52	0
133.75	1242.74	22	31	15	0
898.561	1624.97	0	46	0	0
105.488	1696.1	0	0	0	0
1414.51	961.246	0	0	0	0
1647.54	611.529	0	0	0	0
1051.07	1283.6	0	64	41	0
293.363	1792.36	10	72	45	0
1790.75	1646.05	0	0	0	0
1804.75	1805.71	0	2	1	0
982.941	239.91	0	0	0	0
1146.41	1137.54	0	25	0	0
1248.02	655.533	0	0	0	0
1531.14	1680.11	0	0	0	0
542.62	246.658	0	0	0	0
1677.27	1964.35	0	0	0	0
358.176	1732.69	0	0	0	0
1067.9	183.542	0	0	0	0
1529.97	1672.32	0	0	0	0
1161.48	1997.84	18	62	35	0
1792.54	1816.46	0	2	1	0
177.837	323.717	91	37	6	0
1909.21	153.686	0	83	4	0
678.288	1202.4	96	22	7	0
1561.93	1438.83	0	36	17	0
666.168	797.701	1	10	0	0
1145.17	704.977	0	0	0	0
1003.92	1388.07	0	0	8	0
1893.83	90.895	9	70	4	0
676.753	1329.77	67	21	7	0
1585.51	1877.4	0	41	19	0
55.926	82.101	0	49	23	0
646.649	40.612	52	0	0	0
1110.84	1331.09	0	0	0	0
1055.03	289.079	20	66	56	0
1935.26	1411.53	49	8	3	0
893.659	1957.83	70	40	25	0
1902.41	193.824	17	83	52	0
882.479	1996.06	70	40	25	0
1044.36	1079.43	92	5	0	0
1906.76	90.188	9	70	4	0
963.047	1433.68	66	15	8	0
376.929	1531.16	0	81	48	0
891.92	622.683	0	0	0	0
1861.18	961.12	0	29	38	0
1804.5	1432.15	25	0	0	0
131.725	1207.21	22	31	15	0
33.058	1234.99	42	31	15	0
588.928	467.285	0	0	0	0
1875.52	1448.36	49	8	3	0
930.066	1953.48	70	40	25	0
1379.14	1326.8	46	16	9	0
180.207	923.425	0	0	0	0
749.797	785.687	1	10	5	0
1202.21	402.913	88	54	50	0
1614.24	1372.98	0	36	17	0
1786.59	1114.41	31	80	53	0
1801.8	1138.82	31	80	53	0
736.201	986.933	0	18	5	0
826.586	918.31	2	0	5	0
648.423	138.85	0	0	0	0
1243.25	390.032	88	9	42	0
773.303	797.126	0	10	5	0
412.804	1061.95	0	28	31	0
37.22	1144.78	0	0	0	0
1582.51	1363.85	0	36	17	0
1912.71	1469.55	0	0	0	0
1956.04	258.805	32	0	68	0
1578.2	1580.32	78	73	44	0
1776.36	640.526	43	0	0	0
1898.57	1383.86	49	8	3	0
1571.7	1816.37	84	41	19	0
1507.49	558.424	0	27	14	0
944.66	1946.59	55	40	25	0
860.703	782.216	0	0	61	0
486.713	300.372	97	6	32	0
1915.57	946.483	0	29	38	0
1765.14	1212.64	0	80	0	0
450.292	376.454	0	6	32	0
1385.83	895.515	0	42	51	0
797.725	786.897	59	0	5	0
622.401	194.586	80	74	54	0
647.161	1823.43	48	3	2	0
1968.75	46.168	6	77	4	0
902.683	1956.76	70	40	25	0
1643.63	1420.09	0	36	17	0
1558.93	1684.89	0	0	0	0
125.364	259.429	91	37	6	0
1090.35	144.124	47	55	12	0
1363.23	1400.15	0	16	9	0
1482.14	569.261	13	27	14	0
144.461	120.638	0	0	0	0
1123.66	1547	99	50	37	0
1665.23	933.495	72	11	40	0
718.216	1281.16	8	21	7	0
1153.7	130.516	82	20	12	0
1088.58	1839.06	35	44	21	0
1980.35	1377.83	69	0	0	0
271.596	1607.35	0	59	30	0
1656.35	1396.04	76	36	17	0
136.865	1057.09	0	23	13	0
271.977	1745.27	10	0	0	0
944.241	505.876	51	0	0	0
1471.85	496.463	13	27	14	0
1600.34	1454.38	76	36	17	0
1571.94	1639.08	58	53	60	0
310.728	497.961	29	0	0	0
250.931	1730.75	10	59	0	0
889.387	1748.86	0	0	0	0
1151.29	1630.21	99	50	37	0
670.515	1318.61	67	21	7	0
75.467	1182.22	42	31	15	0
1392.52	1654.12	0	0	0	0
1803.48	1657.16	0	0	0	0
1672.87	1718.42	16	88	0	0
968.78	1159.85	81	60	33	0
981.757	1667.47	0	46	0	0
1810.24	1677.75	0	0	0	0
1095.38	78.554	0	55	27	0
718.777	1351.6	67	0	7	0
1270.69	605.244	0	39	39	0
940.597	405.834	51	45	22	0
1869.24	594.83	43	0	0	0
632.663	1061.3	0	68	7	0
34.542	1531.85	0	0	0	0
217.907	583.372	0	19	11	0
1231.73	899.016	0	0	0	0
538.646	1762.79	0	0	0	0
733.122	1239.19	0	22	7	0
203.513	319.086	0	37	6	0
271.094	547.477	29	19	11	0
1365.55	1337.49	46	16	9	0
1607.35	1888.05	0	41	19	0
1411.52	1699.1	0	48	0	0
1685.24	1022.45	0	0	0	0
1925	950.833	87	29	38	0
77.839	1035.73	30	67	13	0
1688.41	1588.93	0	0	0	0
763.72	499.462	73	76	0	0
724.13	503.337	73	76	0	0
894.439	1246.87	0	0	0	0
1823.09	1660.75	0	0	0	0
908.968	1546.09	36	46	0	0
1152.05	1850.34	0	0	0	0
858.801	1982.11	70	40	25	0
1722.97	1715.73	0	88	0	0
733.968	109.077	0	0	0	0
983.771	1646.13	0	46	0	0
1588.64	1873.23	0	41	19	0
1704.49	1212	98	34	36	0
1969.48	37.953	6	77	4	0
82.181	1257.88	11	31	15	0
458.485	1015.17	7	0	0	0
945.152	450.191	51	45	22	0
1807.24	1530.73	0	0	0	0
433.548	1966.82	26	52	26	0
921.01	733.945	0	0	0	0
1755.59	345.089	0	0	0	0
240.622	1636.68	95	59	30	0
1926.25	415.716	0	86	59	0
1868.97	441.764	23	85	59	0
1112.23	1197.31	0	64	41	0
408.79	299.548	97	32	32	0
76.686	546.652	0	0	0	0
1613.67	1848.15	0	41	19	0
1736.75	1401.64	25	0	0	0
1424.26	1489.02	0	0	0	0
1668.27	174.562	0	12	0	0
146.436	341.03	14	37	6	0
752.864	277.373	0	0	0	0
913.823	1590.14	36	46	0	0
1215.6	1890.22	0	62	0	0
687.927	1330.56	67	21	7	0
979.439	1914.38	0	40	25	0
325.418	763.413	0	0	0	0
785.863	671.66	38	30	24	0
659.938	1104.54	0	68	7	0
1129.54	1547.91	39	50	37	0
1297.43	412.366	88	9	42	0
143.781	301.144	91	37	6	0
1090.79	1283.92	60	64	41	0
1122.39	165.26	0	20	12	0
863.217	771.579	0	0	61	0
1057.11	192.203	0	0	0	0
871.808	1963.74	55	40	25	0
1068.77	1203.24	60	64	41	0
1618.74	1705.7	58	0	0	0
1106.96	1590.59	39	50	37	0
1248.45	389.478	88	9	42	0
804.243	1445.32	0	0	0	0
483.793	1517.44	0	58	0	0
853.969	927.602	2	90	5	0
587.856	219.191	0	74	54	0
636.884	118.115	0	0	0	0
1348.84	1336.48	46	16	9	0
187.531	405.907	0	65	58	0
1607.73	1850.1	84	41	19	0
1572.54	564.787	0	0	0	0
353.87	28.963	0	0	0	0
374.838	1543.23	0	81	48	0
646.958	1282.78	8	21	7	0
66.723	1155.69	63	31	15	0
85.772	1803.65	75	7	49	0
1482.04	1068.6	0	0	0	0
1669.09	1600.09	0	0	0	0
1397.71	1927.65	0	0	0	0
1619.35	1606.51	58	73	44	0
272.901	1636.15	95	59	30	0
1726.92	1067.74	0	0	0	0
1883.73	1404.39	49	8	3	0
816.235	672.586	38	30	24	0
1290.57	1020.6	0	0	0	0
536.322	54.71	94	57	29	0
161.013	1958.21	0	0	0	0
1765.43	411.25	0	0	0	0
103.372	149.875	0	0	0	0
1357.98	864.704	0	42	51	0
759.126	1888.44	24	3	2	0
1466.62	779.624	0	0	0	0
878.012	913.785	0	90	0	0
1217.54	364.115	0	54	42	0
593.012	198.399	80	74	54	0
422.279	259.434	0	32	32	0
1930.45	824.83	45	17	18	0
1199.65	670.794	0	0	0	0
1222.19	1477.78	0	0	0	0
1777.42	1405.15	25	0	0	0
1797.62	1869.28	64	2	1	0
1007.58	339.107	20	66	56	0
1107.34	405.734	0	0	0	0
670.514	188.791	0	74	0	0
959.407	1649.41	0	46	0	0
230.683	1794.28	10	72	0	0
1184.3	1963.92	18	62	35	0
76.627	209.836	0	0	0	0
1405.12	342.32	0	0	0	0
1737.17	1723.64	0	88	0	0
1136.07	717.465	0	0	0	0
1578.34	1831.78	84	41	19	0
652.954	1878.12	48	3	2	0
860.091	944.697	2	90	0	0
1859.16	1525.67	0	0	0	0
888.548	726.47	0	0	0	0
63.877	284.224	0	37	6	0
935.939	1558.23	36	46	0	0
252.02	328.739	0	0	0	0
151.951	1970.86	0	0	0	0
364.17	1540.78	0	81	48	0
948.416	1436.75	0	15	8	0
1905.84	1646.85	0	0	0	0
1586.11	1584.42	78	73	44	0
1322.36	1344.78	0	16	9	0
579.07	202.561	80	0	54	0
1211.33	526.661	0	0	0	0
1057.63	518.263	0	0	0	0
1049.75	81.416	47	55	27	0
1947.51	752.328	0	89	0	0
1928.23	978.487	0	0	38	0
634.094	1526.83	0	0	0	0
736.336	118.601	0	0	0	0
1718.1	931.25	72	11	40	0
1016.1	1824.56	0	44	21	0
92.424	284.777	0	37	6	0
641.33	1311.06	8	21	7	0
1045.9	1911.35	0	0	0	0
64.738	54.276	53	49	23	0
256.938	1900.05	0	72	0	0
1757.65	1855.43	0	2	1	0
1932.28	148.418	0	0	4	0
1784.26	1472.26	25	0	0	0
321.624	1375.35	0	0	0	0
1506.72	896.401	28	38	64	0
281.771	1848.09	10	72	45	0
1670.61	1421.36	76	36	0	0
1321.65	205.597	41	43	20	0
953.71	1961.73	55	40	25	0
1681.37	926.432	72	11	40	0
1310.03	1382.15	46	16	9	0
476.287	301.435	97	6	32	0
1824.63	1920.81	0	2	1	0
1444.68	537.744	13	27	14	0
92.008	256.032	0	37	6	0
956.3	924.672	0	0	0	0
1359.48	1389.23	27	16	9	0
107.587	781.561	0	0	0	0
1400.44	1744.7	0	48	0	0
1380.93	612.062	0	0	0	0
1583.61	1379.33	0	36	17	0
1902.58	897.45	87	29	38	0
99.733	1206.34	11	31	15	0
1554.27	1969.17	0	0	0	0
1535.51	32.715	0	0	0	0
9.273	51.707	0	49	0	0
42.105	1228.13	42	31	15	0
448.241	1043.77	7	28	0	0
1449.68	864.71	28	0	0	0
775.582	1034.15	33	0	5	0
1727.77	644.5	0	0	0	0
1228.93	20.953	0	0	0	0
1121.82	1255.46	0	64	41	0
630.741	1132.05	0	84	7	0
105.642	1347.33	54	33	46	0
1337.53	1317.96	0	16	9	0
586.01	632.683	100	14	0	0
1993.66	994.757	19	0	0	0
857.722	803.432	0	0	61	0
1336.31	261.376	41	43	20	0
777.561	1198.67	57	51	7	0
310.203	628.919	61	0	0	0
1363.35	1339.37	46	16	9	0
122.527	1270.71	0	31	15	0
1883.79	923.464	87	29	38	0
1935.92	307.573	3	87	0	0
1698.78	1041.63	0	0	0	0
690.208	1824.71	24	3	2	0
298.992	1532.7	0	0	0	0
326.64	1371.71	0	0	0	0
497.838	63.253	68	57	29	0
290.442	113.357	0	0	0	0
1334.07	352.208	0	9	0	0
551.314	669.036	100	14	67	0
1704.21	788.172	0	0	0	0
313.355	575.398	29	19	11	0
1532.25	264.224	0	0	0	0
476.222	86.723	94	57	29	0
778.269	759.305	0	0	0	0
1663.61	1511.42	78	0	0	0
1561.53	1321.01	0	0	0	0
743.681	77.195	0	0	0	0
94.306	95.417	53	49	23	0
1148.53	198.758	82	20	12	0
1587.74	1828.35	84	41	19	0
1053	1198.9	60	64	41	0
1317.38	1329.74	0	16	9	0
1107.03	154.186	47	0	12	0
412.285	839.35	0	0	0	0
552.783	48.264	94	57	29	0
308.615	609.875	61	19	11	0
821.773	886.128	59	24	5	0
486.258	1441.85	0	58	0	0
513.639	1867.28	93	35	16	0
1135.08	384.132	0	0	0	0
571.525	1888.88	0	0	0	0
1373.47	1166.07	0	0	0	0
1146.94	348.533	0	0	0	0
1535.97	1828.59	0	41	19	0
879.897	1961.88	55	40	25	0
145.238	1745.96	0	0	0	0
1423.07	305.926	0	0	0	0
359.711	233.574	0	1	10	0
841.228	947.121	2	90	0	0
1907.15	1006.73	0	0	0	0
1168.6	142.505	82	20	12	0
1701.03	1556.82	0	0	0	0
1981.27	1211.42	0	0	0	0
1343.98	879.29	0	42	51	0
1944.18	1350.06	69	0	0	0
1344.14	1356.43	27	16	9	0
288.958	1835.82	10	72	45	0
524.839	178.749	0	0	0	0
1578.89	1518.45	0	73	44	0
1259.62	1784.56	0	0	0	0
1321.71	936.885	12	42	51	0
929.147	1152.44	81	60	33	0
1039.32	793.296	56	47	0	0
431.774	842.237	0	0	0	0
841.761	624.887	0	30	24	0
654.109	222.835	0	74	0	0
1368.4	1248.11	0	16	9	0
1048.21	1372.8	0	0	0	0
1668.21	171.474	0	12	0	0
69.101	1975.96	0	0	0	0
1333.67	1344.53	27	16	9	0
642.821	286.128	0	0	0	0
931.741	1189.12	81	60	33	0
1051.74	1807.21	0	44	21	0
646.546	1127.04	0	84	7	0
604.981	1285.32	79	21	7	0
958.108	1148.72	81	60	33	0
260.47	1814.01	10	72	45	0
1908.2	213.55	17	83	52	0
1785.55	73.405	0	0	0	0
292.864	1731.87	10	0	0	0
1655.41	944.445	72	11	40	0
942.4	771.427	0	0	0	0
1903.2	1048.22	0	0	0	0
354.504	1544.66	0	81	48	0
454.191	332.326	97	6	32	0
8.15	1283.14	42	31	0	0
826.52	664.159	38	30	24	0
1458.38	571.557	13	27	14	0
1354	155.103	0	0	0	0
391.629	1802.94	0	0	0	0
629.711	1308.9	8	21	7	0
1814.03	1588.59	0	0	0	0
41.933	1201.39	22	31	15	0
1169.44	875.415	0	0	0	0
1889.77	1500.75	0	0	0	0
246.576	545.03	0	19	11	0
1992.5	849.975	50	0	18	0
979.507	1496.12	66	15	8	0
618.006	1362.08	67	21	7	0
793.973	843.827	59	24	5	0
1207.69	1913.01	18	62	35	0
276.165	1919.62	0	0	0	0
709.114	1215.46	0	22	7	0
257.01	1725.31	10	0	0	0
886.463	1424.07	0	0	0	0
1275.47	1303.31	0	16	9	0
6.43	1167.35	22	0	0	0
1025.79	234.954	0	0	0	0
521.259	105.217	0	0	29	0
639.435	1085.87	62	68	7	0
1085.06	713.281	0	0	0	0
992.551	1261.85	77	64	41	0
688.063	1023.03	0	0	0	0
1724.11	1170.81	31	0	0	0
1784.25	1148.67	31	80	53	0
858.941	667.088	38	30	24	0
721.268	294.842	0	0	0	0
1561.43	1213.59	0	0	0	0
1001.64	409.193	0	0	0	0
528.497	713.8	0	0	0	0
567.262	692.547	0	14	67	0
663.089	12.301	52	0	0	0
683.438	1142.81	0	84	7	0
29.444	196.844	0	0	0	0
1001.52	166.169	40	26	0	0
702.497	1909.72	24	3	2	0
1985.08	1348.38	69	0	0	0
1367.72	1667.57	0	48	0	0
1330.3	1361.47	46	16	9	0
1515.69	541.903	13	27	0	0
222.673	1197.68	0	0	0	0
1886.77	744.242	0	89	0	0
1395.82	613.013	0	0	0	0
1901.64	751.737	0	89	0	0
956.28	1176.67	81	60	33	0
1611.93	782.403	0	0	0	0
1915.23	1379.41	0	8	3	0
734.253	1221.2	0	22	7	0
626.595	1355.57	67	21	7	0
636.271	847.567	0	0	0	0
577.522	707.854	100	14	67	0
970.804	325.534	0	66	0	0
1816.03	1152.89	31	80	53	0
463.292	828.326	0	0	0	0
1361.83	1370.05	46	16	9	0
1131.24	539.177	0	0	0	0
500.155	1892.94	93	35	16	0
1725.96	1941.42	0	2	0	0
734.174	462.435	73	76	0	0
1776.13	1476.33	25	0	0	0
645.649	1819.11	48	3	2	0
31.653	1082.92	63	67	13	0
977.637	1416.76	66	15	8	0
77.484	316.438	14	37	6	0
1237.77	1485.42	0	0	0	0
780.854	874.68	0	24	5	0
596.17	1286.41	0	21	7	0
738.373	1863.46	24	3	2	0
49.968	1820.72	0	7	49	0
1478.96	505.958	13	27	14	0
156.818	466.124	34	61	34	0
185.621	346.917	0	37	6	0
941.528	198.557	40	26	0	0
830.576	646.397	0	30	24	0
1950.12	1420.73	0	8	3	0
743.87	591.691	0	0	0	0
1480.33	1355.59	0	0	0	0
704.224	1467.41	86	82	62	0
1072.37	810.428	56	47	47	0
1393.83	1344.27	46	16	9	0
1670.62	1687.82	16	88	65	0
1860.99	210.398	17	83	52	0
500.231	1555.57	0	0	0	0
892.891	481.534	0	45	0	0
1096.09	475.568	0	79	63	0
1104.88	393.351	0	0	0	0
257.993	42.892	0	0	0	0
25.684	724.229	85	13	55	0
1659.53	1042.69	0	0	0	0
785.802	906.951	74	24	5	0
1262.13	599.373	0	39	39	0
760.797	1452.24	86	82	0	0
229.216	37.412	0	0	0	0
978.191	1097.29	0	60	33	0
225.763	1125.24	0	0	0	0
383.429	412.931	0	0	0	0
1988.2	874.377	45	0	18	0
1940.58	855.592	45	17	18	0
996.595	1324.45	0	75	43	0
1403.72	886.272	0	0	51	0
688.998	1451.39	86	82	62	0
1361.01	897.774	0	42	51	0
1182.72	1971.91	18	62	35	0
663.291	133.593	0	0	0	0
427.62	1972.92	26	52	26	0
789.915	898.461	74	24	5	0
117.416	66.164	53	49	23	0
1193.17	1196.09	0	0	0	0
1231.74	710.628	0	0	0	0
645.855	187.73	80	74	0	0
472.885	1817.42	0	0	0	0
1078.82	1224.69	60	64	41	0
854.924	797.765	0	0	61	0
837.947	1942.65	0	40	25	0
699.892	791.925	0	10	5	0
410.543	415.26	0	0	0	0
1153.33	1547.49	0	50	37	0
1221.63	540.609	0	0	0	0
297.641	1949.38	0	0	0	0
1265.07	1316.08	0	16	0	0
1433.45	959.742	0	0	0	0
1892.25	190.267	17	83	52	0
403.147	348.746	0	32	0	0
1223.94	1594.1	99	50	0	0
609.455	513.67	0	0	0	0
735.573	421.624	0	0	0	0
1932.88	41.078	9	77	4	0
324.324	1238.42	0	4	0	0
1955.6	1359.46	69	0	0	0
582.654	1308.65	0	21	7	0
1335.5	1066.64	0	0	0	0
1496.66	959.81	0	38	0	0
557.78	545.465	0	0	0	0
1745.12	1452.93	25	0	0	0
528.889	1871.59	0	35	16	0
272.423	663.062	0	19	0	0
1271.6	264.168	41	43	0	0
782.966	1219.9	57	51	7	0
1684.29	590.022	0	0	0	0
140.891	1026.78	4	23	13	0
1813.95	1178.22	31	80	53	0
1279.32	324.519	89	9	42	0
1367.74	1367.31	27	16	9	0
1292.85	396	88	9	42	0
969.976	1503.98	66	15	8	0
1318.54	281.209	41	43	20	0
1236.39	1017.55	0	0	0	0
697.162	1208.18	0	22	7	0
756.442	1471.47	86	82	0	0
1023.1	327.607	20	66	56	0
1043.5	242.043	0	0	0	0
42.99	660.259	85	13	0	0
1787.94	1147.29	31	80	53	0
465.776	1964.53	26	52	26	0
132.986	1874.67	0	7	0	0
190.241	673.882	0	0	0	0
734.264	828.702	1	10	5	0
271.5	492.269	29	0	0	0
1479.88	932.261	28	38	64	0
1165.24	177.073	82	20	12	0
1094.26	156.358	47	0	12	0
919.678	811.2	0	0	0	0
846.153	778.816	0	0	61	0
95.716	625.641	0	71	0	0
649.542	1166.18	96	84	7	0
998.984	156.193	40	26	0	0
1956.54	341.14	32	87	0	0
979.13	817.006	0	0	0	0
267.406	1761.83	10	0	0	0
945.702	1411.96	66	15	8	0
486.495	1939.91	0	0	16	0
167.923	1035.61	4	23	13	0
1936.64	1620.29	0	0	0	0
1449.31	525.303	13	27	14	0
483.059	328.114	97	6	32	0
1178.04	1981.4	18	62	35	0
926.58	461.677	51	45	22	0
1975.03	888.613	45	0	18	0
1977.69	288.27	32	0	68	0
1505.75	1625.9	0	0	0	0
1681.13	91.339	65	12	57	0
355.299	1942.57	0	0	0	0
1201.97	1195.98	0	0	0	0
1521.37	1867.41	84	41	0	0
1359.73	187.916	0	43	20	0
1903.93	811.92	50	17	18	0
94.084	1805.77	0	7	49	0
114.469	905.683	0	0	0	0
1250.93	353.939	89	9	42	0
463.119	71.992	94	57	29	0
377.448	1118.47	7	28	31	0
45.412	1044.53	63	67	13	0
725.273	1840.97	24	3	2	0
171.719	324.1	91	37	6	0
1806.46	1450.88	25	0	0	0
1934.65	26.869	6	77	4	0
651.679	108.467	0	0	0	0
847.946	1963.05	70	40	25	0
225.672	412.015	0	65	58	0
1457.23	1300.95	90	69	9	0
1749.64	1334.18	25	0	0	0
1643.59	609.518	0	0	0	0
1308.82	428.082	88	9	42	0
775.117	1968.77	0	0	0	0
1530.66	896.863	0	38	64	0
503.175	518.858	0	0	0	0
1595.19	172.184	0	0	0	0
1304.84	1956.68	0	0	0	0
311.491	549.639	29	19	11	0
585.699	704.386	100	14	67	0
463.862	187.682	0	0	0	0
404.803	303.12	15	32	32	0
707.216	1314.72	0	21	7	0
236.932	341.266	0	0	0	0
1858.07	434.317	0	85	59	0
995.195	1110.11	0	60	33	0
1090.14	1174.3	0	25	41	0
1633.28	1044.02	0	0	0	0
918.597	1586.57	36	46	0	0
874.578	1896.89	0	0	0	0
788.751	1176.34	57	51	7	0
877.077	1722.17	0	0	0	0
1359.1	1926.95	0	0	0	0
104.269	1218.28	11	31	15	0
412.171	286.282	15	32	32	0
681.624	1319.28	67	21	7	0
1989.04	818.92	0	0	18	0
1131.44	1570.59	39	50	37	0
939.38	187.444	40	26	0	0
1285.31	242.523	41	43	20	0
888.907	962.217	0	90	0	0
673.223	1287.82	0	21	7	0
968.867	1340.47	0	75	43	0
176.033	291.346	0	37	6	0
1217	703.345	0	0	0	0
1710.28	648.613	0	0	0	0
1821.05	1697.97	0	0	0	0
1063.03	820.783	56	47	47	0
1526.54	798.955	0	0	0	0
1970.47	1520.45	0	0	0	0
1148.48	1540.23	99	50	37	0
1087.17	1309.24	0	64	41	0
135.37	1267.43	0	31	15	0
375.235	1216.74	0	4	0	0
940.802	824.466	0	0	0	0
1892.22	431.054	23	85	59	0
530.332	1767.6	0	0	0	0
1391.87	1291.52	0	0	9	0
1376.7	1367.72	27	16	9	0
1458.15	542.381	13	27	14	0
1081.94	1093.54	92	0	0	0
1482.96	1065.03	0	0	0	0
1592.73	1819.22	84	41	19	0
1478.85	285.165	0	0	0	0
1101.41	1155.46	0	25	41	0
567.947	680.86	0	14	67	0
1879.15	361.556	23	86	59	0
70.42	83.024	53	49	23	0
1997.81	303.231	32	0	68	0
992.04	187.105	40	26	0	0
493.308	1308.86	0	0	0	0
51.561	731.855	85	13	55	0
1469.69	857.654	0	0	0	0
806.287	1176.94	57	51	7	0
445.955	1078.67	0	28	31	0
1107.59	1202.98	60	64	41	0
1666.47	175.884	0	12	0	0
1548.24	1243.68	0	0	0	0
1857.59	1387.79	0	8	3	0
1657.14	1682.27	16	88	65	0
204.637	407.305	0	65	58	0
1026.56	694.246	0	0	0	0
256.688	1755.75	10	0	0	0
581.887	12.554	52	57	29	0
243.839	532.317	0	19	11	0
1596.52	1739.25	58	0	0	0
676.804	1409.03	0	82	62	0
1952.07	143.378	0	0	4	0
54.318	716.674	85	13	55	0
101.899	1318.63	54	33	46	0
66.367	1259.82	11	31	15	0
122.524	307.739	14	37	6	0
1346.38	216.827	41	43	20	0
890.329	1838.54	0	0	0	0
738.682	1464.04	86	82	0	0
159.076	329.484	91	37	6	0
674.409	673.326	0	63	0	0
46.119	306.161	91	37	0	0
1067.12	1303.94	0	64	41	0
1958.22	89.624	9	70	4	0
1517.9	801.649	0	0	0	0
1165.31	1599.78	99	50	37	0
961.439	249.256	0	0	0	0
126.936	1844.72	75	7	49	0
754.607	951.645	0	18	5	0
56.656	711.288	85	13	55	0
275.852	1818.06	10	72	45	0
941.83	1957.45	70	40	25	0
102.93	986.946	0	23	13	0
641.418	1118.64	62	68	7	0
936.709	507.415	51	45	0	0
1082.5	1856.58	35	44	21	0
1280.6	1402.89	27	0	0	0
542.288	743.99	0	0	0	0
995.039	1161.95	81	60	33	0
1576.37	1202.71	0	0	0	0
172.712	311.914	91	37	6	0
1380.73	968.68	12	0	0	0
1534.5	1785.47	0	41	19	0
1400.35	140.184	0	0	0	0
1665.5	721.999	0	0	0	0
866.386	778.765	0	0	61	0
1026.34	1415.83	0	15	8	0
283.674	1699.93	0	59	0	0
677.095	1273.1	8	21	7	0
1522.53	279.231	0	0	0	0
1380.03	1257.35	0	16	9	0
1203.89	370.769	0	54	0	0
1902.53	88.863	9	70	4	0
1808.71	1469.89	25	0	0	0
987.433	1444.05	66	15	8	0
239.435	1024.14	0	0	0	0
135.094	1032.68	0	23	13	0
1335.85	1675.73	0	48	0	0
661.961	1515.86	0	0	0	0
666.246	981.823	0	0	0	0
36.744	1122.97	0	67	0	0
206.023	1031.37	4	0	0	0
1665.54	1673.5	16	88	65	0
601.503	1315.09	79	21	7	0
1907.15	121.891	17	70	4	0
1653.59	118.818	65	12	57	0
1786.28	1635.69	0	0	0	0
1934.39	932.727	87	29	38	0
855.904	226.781	0	0	0	0
43.703	69.732	53	49	23	0
1846.43	1129.24	31	0	53	0
1608.68	1897.25	0	0	19	0
246.151	1697.82	95	59	30	0
1650.21	1421.77	0	36	17	0
1136.19	1626.98	39	50	37	0
1633.24	1426.88	76	36	17	0
1900.45	897.242	87	29	38	0
364.268	210.194	0	1	10	0
427.648	91.375	0	57	0	0
1149.9	1596.6	99	50	37	0
479.078	374.076	97	6	32	0
1108.01	529.536	0	0	0	0
1946.97	358.108	3	87	0	0
183.385	511.548	34	61	34	0
800.447	707.984	38	30	24	0
1869.68	1276.99	0	0	0	0
1225.49	858.051	0	0	0	0
582.967	0.985	52	57	0	0
312.727	238.105	21	1	10	0
699.907	1866.43	24	3	2	0
596.915	457.575	0	0	0	0
875.587	1825.11	0	0	0	0
1815.71	1290.26	0	0	0	0
270.263	1518.95	0	0	0	0
153.26	488.765	34	61	34	0
957.641	1946	55	40	25	0
1517.43	46.339	0	0	0	0
971.22	1925.85	55	40	25	0
808.39	534.824	0	0	0	0
1525.98	1842.77	84	41	19	0
1453	558.369	13	27	14	0
1178.25	107.224	0	20	12	0
482.313	1559.64	0	0	0	0
81.005	1229.01	11	31	15	0
739.906	1868.34	24	3	2	0
189.825	1593.74	0	59	0	0
89.019	1214.08	22	31	15	0
733.789	925.28	74	18	5	0
618.059	1050.05	0	68	7	0
606.955	644.023	100	14	0	0
630.585	1120.17	62	68	7	0
1496.78	1313.56	90	69	9	0
888.811	1949.79	55	40	25	0
956.637	663.786	0	0	0	0
313.889	559.387	29	19	11	0
34.364	730.482	85	13	55	0
1684.45	243.566	0	0	0	0
1160.62	185.497	82	20	12	0
1339.83	880.316	0	42	51	0
1795.68	1157.35	31	80	53	0
1939.26	89.453	9	70	4	0
778.067	1576.39	0	0	0	0
888.777	1848.14	0	0	0	0
987.457	1496.7	0	15	8	0
248.663	1841.12	10	72	45	0
536.571	1841.04	0	35	16	0
1767.89	249.411	0	0	0	0
975.861	1510.78	66	15	8	0
636.071	814.776	0	10	0	0
797.324	880.279	0	24	5	0
255.112	331.556	0	0	0	0
25.156	1194.57	42	31	15	0
1188.43	471.596	71	54	0	0
654.293	210.789	80	74	0	0
51.422	1195.41	22	31	15	0
1483.17	576.747	0	27	14	0
888.02	367.63	0	0	0	0
95.355	1087.69	30	67	13	0
80.137	1839.39	75	7	49	0
703.594	308.496	0	0	0	0
1622.01	800.312	0	0	0	0
1223.26	846.325	0	0	0	0
1920.46	816.389	50	17	18	0
1280.04	1002.35	12	0	0	0
118.933	1597.87	0	0	0	0
432.126	1889.19	0	35	0	0
1759.79	1326.39	25	0	0	0
1530.94	190.636	0	0	0	0
670.654	1211.7	8	22	7	0
1640.79	710.126	0	0	0	0
244.727	433.752	0	65	58	0
1628.12	885.855	72	11	40	0
1710.72	514.427	0	0	0	0
151.514	1738.08	0	0	0	0
1965.75	960.627	0	0	66	0
1994.27	1010.52	19	0	0	0
1783	578.161	0	0	0	0
1192.47	1901.2	18	62	0	0
1074.65	464.348	0	79	63	0
634.832	1865.3	48	3	2	0
1233.38	746.175	0	0	0	0
580.593	1366.31	79	21	7	0
658.078	1277.41	8	21	7	0
1597.63	1836.7	84	41	19	0
1521.52	1995	0	0	0	0
1561.6	1890.44	0	41	19	0
1529.97	1785.99	0	41	19	0
740.564	1853.64	24	3	2	0
1358.97	1549.57	0	0	0	0
513.837	140.77	0	0	0	0
729.038	943.262	33	18	5	0
509.4	106.646	68	0	29	0
748.864	1231.94	57	51	7	0
1322.29	217.662	41	43	20	0
1915.85	18.558	6	77	4	0
1187.62	124.382	0	20	12	0
62.913	603.135	0	71	0	0
712.469	803.148	1	10	5	0
1206.18	430.651	71	54	50	0
1187.42	903.524	0	0	0	0
1327.33	1351.72	27	16	9	0
1587.14	1538.87	78	73	44	0
507.883	1870.68	93	35	16	0
956.926	1956.5	70	40	25	0
1014.61	331.388	20	66	56	0
1029.28	245.656	0	0	0	0
440.894	346.616	0	6	32	0
541.421	34.808	94	57	29	0
832.613	741.32	0	30	24	0
556.956	642.24	100	14	0	0
795.099	821.01	59	24	5	0
51.173	1843.09	75	7	49	0
581.717	1056.88	0	68	0	0
1712.16	1579.05	0	0	0	0
1248.08	279.321	0	0	0	0
923.248	1545.82	36	46	0	0
480.456	280.99	97	6	32	0
358.495	1371.95	0	0	0	0
1143.86	1649.11	99	50	37	0
1085.77	132.725	47	55	12	0
959.913	1330.27	77	75	43	0
523.503	124.204	0	0	29	0
949.025	1128.38	81	60	33	0
1080.34	1395.9	0	0	0	0
193.36	1423.86	0	0	0	0
448.82	1916.2	0	35	16	0
968.858	1625.24	0	46	0	0
782.83	1381.09	0	0	0	0
975.514	895.852	0	0	0	0
1306.34	394.687	89	9	42	0
891.261	1943.87	55	40	25	0
815.27	1980.43	70	40	0	0
1552.55	1207.54	0	0	0	0
73.993	780.481	0	0	0	0
1967.3	1004.95	19	0	0	0
1895.53	915.124	87	29	38	0
79.858	487.047	0	0	0	0
484.138	270.306	0	6	32	0
1882.95	410.015	23	85	59	0
1673.5	91.82	65	12	57	0
417.015	1078.24	7	28	31	0
1057.09	1245.87	0	64	41	0
945.139	1138.02	81	60	33	0
206.208	1424.74	0	0	0	0
1841.88	1646.1	0	0	0	0
989.564	1431.29	66	15	8	0
84.52	1203.58	22	31	15	0
800.747	984.937	33	18	5	0
668.808	1323.91	79	21	7	0
298.465	208.572	21	1	10	0
173.42	1200.65	0	0	0	0
1341.2	1703.7	0	48	0	0
1885.83	964.185	0	29	38	0
624.004	1085.92	0	68	7	0
60.893	103.215	53	49	23	0
1786.81	1454.97	25	0	0	0
920.776	913.719	0	0	0	0
645.422	944.986	0	0	0	0
631.624	1318.02	79	21	7	0
1932.27	432.182	0	86	0	0
1349.39	868.282	0	42	51	0
1292.97	378.544	89	9	42	0
1085.27	1287.68	0	64	41	0
595.728	177.383	80	0	54	0
109.438	77.828	53	49	23	0
610.803	1269.46	0	21	7	0
1184.94	1699.57	0	0	0	0
11.122	737.152	85	13	55	0
1514.39	1291.53	90	69	9	0
938.906	221.697	40	0	0	0
933.209	1639.24	0	46	0	0
929.561	440.384	51	45	22	0
708.224	1855.61	24	3	2	0
1787.55	1865.21	0	2	1	0
135.527	713.686	0	0	0	0
183.968	919.834	0	0	0	0
1181.03	29.631	0	0	0	0
1882.56	1407.19	0	8	3	0
1606.75	1773.36	0	41	19	0
1520.85	1041.76	0	0	0	0
1854.84	61.951	0	0	0	0
942.043	1158.97	81	60	33	0
385.133	736.523	0	78	0	0
1753.24	1159.53	31	80	53	0
957.734	460.087	51	45	22	0
1232.07	747.713	0	0	0	0
1127.98	203.811	0	20	12	0
1901.48	119.555	0	70	4	0
1162.93	775.06	0	0	0	0
1941.6	1515.11	0	0	0	0
120.705	1835.06	75	7	49	0
1586.91	1772.84	84	41	19	0
1160.82	1973.82	0	62	35	0
1290.93	554.254	83	39	39	0
976.98	1177.08	81	60	33	0
12.548	1155.27	22	0	0	0
1355.36	1922.5	0	0	0	0
931.152	454.695	51	45	22	0
439.522	1979.79	26	52	26	0
705.741	868.268	1	0	5	0
790.426	697.786	38	30	24	0
722.124	1240	0	22	7	0
1041.18	328.277	20	66	56	0
975.65	1330.67	77	75	43	0
95.326	1663.73	0	0	0	0
1131.54	167.758	0	20	12	0
1048.1	1648.04	0	0	0	0
89.827	1571.3	0	0	0	0
1422.21	548.042	13	27	14	0
53.603	1088.38	63	67	13	0
337.481	1846.87	10	72	0	0
1272.32	1502.52	0	0	0	0
761.133	552.882	73	0	0	0
1960.84	110.034	9	0	4	0
1773.57	1715.78	0	88	0	0
1888.63	193.759	17	83	52	0
807.703	1141.7	0	0	0	0
1383.22	1374.1	46	16	9	0
184.865	675.279	0	0	0	0
95.723	361.122	14	37	6	0
879.362	1251.92	0	0	0	0
1662.72	991.944	72	11	40	0
222.215	1202.58	0	0	0	0
669.112	1233.8	8	22	7	0
80.052	1177.8	42	31	15	0
887.586	1956.68	55	40	25	0
1854.78	423.39	23	85	59	0
621.855	1350.2	79	21	7	0
938.776	439.824	51	45	22	0
602.065	1282.68	79	21	7	0
58.915	1223.44	42	31	15	0
1904.79	1409.02	0	8	3	0
1370.31	933.449	0	42	51	0
594.872	1356.21	79	21	7	0
641.41	179.235	80	74	0	0
1917.83	1640.48	0	0	0	0
1553.78	569.465	0	0	0	0
649.373	1292.81	79	21	7	0
1090.13	830.774	56	47	47	0
1161.63	1560.86	39	50	37	0
807.633	908.159	0	24	5	0
1426.91	881.035	0	0	0	0
1049.59	1459.63	0	15	0	0
1091.07	1236.01	60	64	41	0
155.411	221.588	0	0	0	0
49.4	1063.88	63	67	13	0
1909.16	1494.43	0	0	0	0
1560.17	808.019	0	0	0	0
695.193	1847.98	24	3	2	0
1744.93	370.947	0	0	0	0
1153.16	470.413	71	0	0	0
668.479	1907.89	48	3	2	0
330.412	548.244	29	19	11	0
117.139	1020.93	4	23	13	0
298.362	182.614	21	1	10	0
777.393	916.751	74	24	5	0
1156.56	1599.65	39	50	37	0
721.683	1589.68	0	0	0	0
1137.55	1989.33	18	62	35	0
1264.85	529.973	83	39	39	0
1823.19	786.551	0	0	0	0
201.627	1732.72	0	59	0	0
762.064	904.382	74	24	5	0
1664.42	176.547	0	12	0	0
832.494	52.379	0	0	0	0
1053.82	1232.28	60	64	41	0
645.061	1850.12	48	3	2	0
1222.73	716.327	0	0	0	0
106.262	1239.76	11	31	15	0
1090.74	88.246	0	55	27	0
1226.83	715.836	0	0	0	0
333.753	574.924	29	19	11	0
770.916	326.386	0	0	0	0
403.703	274.564	0	32	32	0
805.804	647.355	0	30	24	0
1134.77	1587.98	39	50	37	0
855.161	793.821	0	0	61	0
424.106	1057.11	0	28	31	0
[truncated: 551,970+ more rows]

## Sheet: Fig. 2d
x	y	index	clustering-MIRO	clustering-DBSCAN	set
1045.73	1225.73	0	0	0	0
1466.42	1915.35	1	1	1	0
1805.09	769.436	0	0	0	0
459.297	1932.7	2	2	2	0
202.195	432.265	5	3	3	0
1547.88	1963.86	0	1	1	0
944.655	931.218	0	0	0	0
522.959	1469.03	0	0	0	0
976.705	1519.76	0	0	0	0
430.243	1975.14	2	2	2	0
1668.08	904.568	16	4	0	0
1202.11	489.896	19	5	4	0
1432.15	1082.43	14	6	5	0
1549.37	707.308	6	7	6	0
1437.43	557.812	0	0	0	0
147.803	1422.3	3	8	7	0
1283.29	1391.48	0	0	0	0
1921.02	92.352	0	0	0	0
34.335	1249.17	0	0	0	0
1451.35	1718.09	0	0	17	0
558.726	1248.08	18	0	0	0
1472.4	1887.54	1	1	1	0
1003.06	1921.31	12	9	8	0
937.261	935.282	0	0	0	0
1188.78	936.219	0	0	0	0
1011.67	1633.37	0	0	0	0
1385.45	1569.87	0	0	0	0
88.33	1440.82	8	8	7	0
897.201	1093.66	0	0	0	0
948.99	311.425	0	0	0	0
154.156	1475.18	3	8	7	0
1647.06	808.729	16	0	0	0
1792.56	1713.51	0	0	0	0
1678.95	52.655	10	10	9	0
1281.87	1886.79	0	0	0	0
1792.99	828.577	0	0	0	0
1002.29	1985.42	12	9	8	0
972.094	318.699	0	0	12	0
172.642	1352.7	0	0	0	0
1604.61	951.494	16	4	5	0
1800.54	650.767	0	0	0	0
158.923	1476.17	3	8	7	0
1048.65	1876.81	0	0	0	0
781.282	922.745	0	11	0	0
324.148	781.581	0	0	0	0
109.321	1508.57	0	8	7	0
571.687	531.092	4	12	10	0
178.169	461.996	0	3	3	0
1337.96	1814.61	13	13	11	0
1030.99	1316.6	0	0	0	0
1014.02	1324.06	0	0	0	0
178.827	1476.55	3	8	7	0
597.881	800.223	0	0	0	0
1286.57	170.515	0	0	0	0
820.387	238.758	11	14	12	0
816.328	248.363	11	14	12	0
100.21	1251.09	0	0	0	0
1330.99	1848.95	0	13	11	0
883.317	1965.58	0	0	0	0
1515.09	760.814	14	0	0	0
1781.66	1005.71	15	15	13	0
215.047	1103.79	0	16	14	0
723.726	682.94	0	0	0	0
868.414	169.052	20	14	12	0
732.347	261.64	11	14	0	0
258.372	1308.41	0	0	0	0
468.877	1889.36	2	2	2	0
1428.91	1087.53	14	6	5	0
49.568	1442.75	8	8	7	0
1508.58	1097.7	16	6	5	0
1162.9	1746.01	0	0	0	0
946.804	1921.24	12	9	8	0
1430.15	664.499	6	7	0	0
663.127	730.793	0	0	0	0
1002.89	954.123	0	0	0	0
550.825	546.269	4	12	10	0
1497.16	445.99	7	17	15	0
1493.96	439.858	7	17	15	0
1159.7	123.592	0	0	0	0
224.411	1153.17	0	16	14	0
1877.06	1052.88	15	15	13	0
858.598	237.863	11	14	12	0
921.891	931.132	0	0	0	0
1971.94	1597.15	0	0	0	0
139.644	371.139	5	0	0	0
1274.96	508.677	19	5	4	0
681.338	1109.89	18	11	16	0
1740.02	1088.96	0	0	0	0
301.35	594.732	0	0	0	0
988.152	1039.94	0	0	0	0
1722.28	56.544	10	10	9	0
496.561	1132	0	0	0	0
1430.13	524.629	0	0	0	0
1460.79	987.033	14	6	5	0
1887.19	1413.17	0	0	0	0
170.688	1287.06	0	0	0	0
1714.58	2.434	10	10	9	0
155.017	1403.64	3	8	7	0
727.587	226.044	11	14	0	0
1360.66	729.047	0	7	0	0
562.435	1406.64	0	0	0	0
345.692	97.782	0	0	0	0
1485.94	956.094	14	6	5	0
354.32	348.414	0	0	0	0
1422.21	1154.94	14	6	0	0
1456.83	1914.18	1	1	1	0
43.995	1092.71	17	16	0	0
59.295	1298.44	0	0	0	0
1507.22	427.924	7	17	15	0
1952.65	640.146	0	0	0	0
1032.46	1929.39	12	9	8	0
755.766	196.847	0	14	0	0
710.322	1193.59	0	0	0	0
773.873	1283.52	0	0	0	0
942.513	184.447	20	14	12	0
1185.54	1493.14	0	0	0	0
60.466	968.45	0	0	0	0
166.7	148.732	0	0	0	0
1965.76	1593.59	0	0	0	0
1477.09	41.326	0	0	0	0
1199.86	521.96	19	5	4	0
169.192	1399.63	3	8	7	0
1420.69	489.973	0	0	0	0
1159.79	301.644	0	0	0	0
126.262	1167.83	0	16	14	0
1466.65	1107.36	14	6	5	0
537.236	552.195	4	12	10	0
1793.85	1147.85	0	0	0	0
754.122	1086.81	18	11	16	0
993.718	1930.54	12	9	8	0
442.356	1951.92	2	2	2	0
1193.92	534.5	19	5	4	0
1403.84	402.14	7	17	15	0
1671.94	155.899	10	10	0	0
1809.67	1867.78	0	0	0	0
1194.77	1556.21	0	0	0	0
568.687	552.026	4	12	10	0
490.219	1899.93	0	2	2	0
213.612	394.682	5	3	3	0
1185.91	258.235	0	0	0	0
375.042	1107.24	0	0	0	0
995.149	239.977	20	14	12	0
1213.18	485.501	19	5	4	0
812.518	517.511	0	0	0	0
219.634	1129.17	0	16	14	0
579.401	611.028	4	12	10	0
664.882	732.054	0	0	0	0
1997.39	613.89	0	0	0	0
1983.7	1229.79	0	0	0	0
786.931	923.802	0	11	0	0
1572.4	993.355	16	4	5	0
1500.28	433.261	7	17	15	0
621.673	612.201	9	12	10	0
1515.03	1852.58	1	1	1	0
1977.33	333.668	0	0	0	0
1497.26	942.227	14	6	5	0
302.465	1446.57	8	0	0	0
1511.89	1974.96	1	1	1	0
247.947	1341.13	0	0	0	0
955.332	1888.98	12	9	8	0
225.487	1535.79	3	8	7	0
1433.69	1885.71	0	13	1	0
842.877	238.142	11	14	12	0
477.129	700.736	9	12	10	0
934.728	553.91	0	0	0	0
267.777	320.352	0	3	0	0
1538.47	1026.51	16	4	5	0
302.925	1733.16	0	0	0	0
604.779	612.434	9	12	10	0
1292.15	1688.28	0	13	11	0
946.567	256.556	20	14	12	0
108.943	1741.51	0	0	0	0
1634.28	756.109	0	7	0	0
1019.87	283.745	20	14	12	0
1393.14	184.584	0	0	0	0
484.72	429.711	0	0	0	0
569.041	844.347	0	0	0	0
771.751	180.012	20	14	0	0
1154.96	67.329	0	0	0	0
926.2	238.738	20	14	12	0
853.118	215.779	11	14	12	0
787.652	1042.08	18	11	16	0
1477.29	1788.41	1	1	0	0
976.275	257.202	20	14	12	0
553.861	107.242	0	0	0	0
1696.93	1129.56	0	0	0	0
783.21	221.983	0	14	0	0
450.952	731.923	9	0	10	0
1290.82	1790.15	13	13	11	0
478.352	1904.41	2	2	2	0
1702.27	120.714	10	10	0	0
630.703	795.92	0	0	0	0
1078.82	1926.85	0	9	8	0
1039.65	1496.07	0	0	0	0
492.674	1503.08	0	0	0	0
1743.02	988.303	15	15	13	0
833.657	187.016	20	14	12	0
1899.21	84.241	0	0	0	0
1407.64	405.252	7	17	15	0
46.988	488.413	5	3	0	0
1058.41	1311.15	0	0	0	0
999.55	1962.88	12	9	8	0
107.337	427.422	0	3	3	0
957.863	218.996	20	14	12	0
988.288	264.577	20	14	12	0
1886.59	952.1	0	0	0	0
292.731	1492.46	0	0	0	0
1400.09	1890.67	0	13	0	0
658.209	764.904	0	0	0	0
691.683	1104.24	18	11	16	0
656.167	301.867	0	0	0	0
1259.16	485.826	19	5	4	0
1616.96	913.709	0	4	5	0
132.83	1223.93	0	0	0	0
1117.61	502.967	0	5	4	0
1545.12	1964.28	0	1	1	0
1015.6	1313.85	0	0	0	0
109.174	1668.9	0	0	0	0
574.925	504.733	4	12	10	0
841.552	214.682	11	14	12	0
1016.08	1696.78	0	0	0	0
1438.24	1861.22	0	13	1	0
1186.26	544.947	19	5	4	0
891.522	212.762	20	14	12	0
324.268	560.496	0	0	0	0
1151.4	296.544	0	0	0	0
1288.3	1773.79	13	13	11	0
1030.06	1689.86	0	0	0	0
1607.5	1499.16	0	0	0	0
1318.97	1715.06	13	13	11	0
172.384	1765.64	0	0	0	0
87.287	1418.62	3	8	7	0
1293.25	1719.82	13	13	11	0
477.093	1884.35	0	2	2	0
119.192	432.215	5	3	3	0
318.918	1580.79	0	8	0	0
124.086	1393.25	3	8	7	0
965.956	199.435	11	14	12	0
1372.88	1787.98	0	13	11	0
994.622	1016.86	0	0	0	0
150.332	1676.94	0	0	0	0
145.259	1408.27	8	8	7	0
1412.37	1580.14	0	0	0	0
1779.9	403.03	0	0	0	0
292.588	771.437	0	0	0	0
576.878	493.541	4	12	10	0
1187.56	947.66	0	0	0	0
226.077	1987.94	0	0	0	0
1988.91	289.816	0	0	0	0
210.506	1509.38	0	8	7	0
554.096	516.5	4	12	10	0
1679.18	965.998	15	4	0	0
1569.86	851.326	0	0	0	0
1569.09	1657.46	0	0	0	0
440.303	284.011	0	0	0	0
1841.9	113.092	0	0	0	0
1724.7	1175.74	0	0	0	0
1342.13	858.71	0	0	0	0
1632.42	63.381	0	10	0	0
1715.67	998.526	15	15	13	0
1435.94	1684.12	0	0	17	0
1581.68	1535.69	0	0	0	0
1509.14	686.627	6	7	6	0
1360.49	567.754	0	0	0	0
1482.56	1912.34	1	1	1	0
286.68	494.889	0	0	0	0
1482.4	1034.58	14	6	5	0
1214.38	520.902	19	5	4	0
1851	654.515	0	0	0	0
1422.86	372.379	7	17	15	0
1330.47	840.859	0	0	0	0
664.198	1128.8	18	11	16	0
1792.27	839.998	0	0	0	0
1118.75	604.096	0	5	0	0
1444.36	1086.6	14	6	5	0
102.394	479.769	5	3	3	0
1438.03	450.538	7	17	15	0
487.787	1852.02	2	2	2	0
558.661	564.646	4	12	10	0
197.644	413.018	5	3	3	0
701.982	1020.05	18	11	16	0
1571.82	1012.56	16	4	5	0
1261.81	441.362	19	5	4	0
1653.12	117.183	10	10	0	0
1300.05	397.225	0	17	0	0
58.296	676.11	0	0	0	0
532.117	620.597	4	12	10	0
488.757	1965.95	2	2	2	0
504.258	521.376	0	12	10	0
692.368	746.016	0	0	0	0
298.449	54.862	0	0	0	0
156.995	1453.83	3	8	7	0
406.307	1937.17	2	2	2	0
347.259	1574.96	0	0	0	0
1197.51	173.224	0	0	0	0
1491.63	422.669	7	17	15	0
929.823	1298.78	0	0	0	0
1731.34	864.731	0	0	0	0
1281.44	1575.04	0	0	0	0
1531.45	1459.93	0	0	0	0
1510.89	1455.88	0	0	0	0
1071.98	287.91	0	14	0	0
562.856	540.428	4	12	10	0
629.367	34.164	0	0	0	0
1095.31	1920.26	0	9	8	0
1450.03	1067.18	14	6	5	0
1187.91	502.728	19	5	4	0
582.077	853.926	0	0	0	0
1636.61	137.151	10	10	0	0
1054.98	1331.14	0	0	0	0
66.931	1073.23	0	16	0	0
629.463	1144.3	18	11	16	0
906.628	1384.97	0	0	0	0
571.987	578.282	4	12	10	0
1194.13	530.678	19	5	4	0
864.032	486.317	0	0	0	0
429.631	1654.41	0	0	0	0
630.162	29.7	0	0	0	0
763.802	1939.22	0	0	0	0
1071.08	1991.25	12	9	8	0
943.11	567.867	0	0	0	0
540.585	668.268	9	12	10	0
586.305	194.048	0	0	0	0
879.733	1093.14	0	0	0	0
1484.09	951.186	14	6	5	0
803.769	951.222	0	11	16	0
99.272	422.549	0	3	3	0
1432.97	1876.78	1	13	1	0
147.623	1331.66	0	0	0	0
1970.98	644.845	0	0	0	0
221.739	616.61	0	0	0	0
940.312	967.518	0	0	0	0
207.184	1484.69	3	8	7	0
1337.95	446.042	19	0	0	0
217.057	1432.82	8	8	7	0
1482.1	556.159	0	0	0	0
925.087	233.206	11	14	12	0
144.756	1454.54	3	8	7	0
123.863	459.075	5	3	3	0
751.417	231.844	11	14	0	0
607.268	1797.79	0	0	0	0
938.762	197.722	20	14	12	0
1230.21	487.659	19	5	4	0
1734.93	790.528	0	0	0	0
1500.2	950.245	14	6	5	0
1244.09	1233.29	0	0	0	0
675.27	1127.89	18	11	16	0
570.419	504.801	4	12	10	0
1588.28	991.559	0	4	5	0
1024.68	1640.73	0	0	0	0
229.9	1493.15	3	8	7	0
859.842	1775.93	0	0	0	0
1005.9	238.067	11	14	12	0
455.973	1964.83	2	2	2	0
482.841	136.415	0	0	0	0
1318.51	1749.48	13	13	11	0
1803.81	948.748	15	15	13	0
1868.33	1039.94	15	15	13	0
1574.67	699.098	6	7	6	0
1899.98	959.608	0	0	0	0
1004.69	1914.82	12	9	8	0
1162.12	57.378	0	0	0	0
1290.34	1142.75	0	0	0	0
1097.11	219.746	0	0	0	0
552.146	546.224	4	12	10	0
1726.23	73.83	10	10	9	0
57.411	562.519	5	0	0	0
1846.36	1056.46	15	15	13	0
343.821	1021.93	0	0	0	0
129.367	1593.93	0	0	0	0
520.737	655.125	0	12	10	0
1531.21	955.807	16	6	5	0
998.243	1456.75	0	0	0	0
781.896	1782.11	0	0	0	0
1462.84	1711.35	0	0	17	0
1627.22	839.464	16	4	0	0
1780.98	984.993	15	15	13	0
1729.98	5.14	10	10	9	0
1980.17	845.555	0	0	0	0
1824.44	1358.64	0	0	0	0
346.931	199.213	0	0	0	0
1376.76	1785.68	13	13	11	0
1766.64	418.82	0	0	0	0
706.613	302.023	0	0	0	0
1570.68	698.43	6	7	6	0
1475.4	1952.52	1	1	1	0
202.661	1458.22	8	8	7	0
1122.88	432.789	0	0	0	0
1037.98	1953.27	12	9	8	0
1746.68	1033.79	15	15	13	0
856.7	1615.85	0	0	0	0
1010.73	1940.56	12	9	8	0
1505.95	1592.32	0	0	0	0
1249.05	870.983	0	0	0	0
361.474	882.019	0	0	0	0
531.172	646.087	9	12	10	0
1295.05	1771.31	13	13	11	0
1337.16	1781.94	13	13	11	0
1840.39	1034.31	15	15	13	0
983.337	261.43	20	14	12	0
1868.22	1016.85	15	15	13	0
1484.19	1890.8	1	1	1	0
1568.32	970.917	16	4	5	0
295.554	1753.24	0	0	0	0
1401.09	1817.68	0	13	11	0
1109.08	714.225	0	0	0	0
1737.92	877.213	0	0	0	0
1534.01	52.659	0	0	0	0
109.322	1117.95	17	16	14	0
102.074	1246.17	0	0	0	0
138.928	1420.54	3	8	7	0
1651.71	909.64	16	4	0	0
945.413	183.118	20	14	12	0
520.475	884.252	0	0	0	0
496.555	1830.2	2	2	2	0
1159.44	7.652	0	0	0	0
1785.59	1398.82	0	0	0	0
937.688	1020.39	0	0	0	0
831.735	260.131	11	14	12	0
536.616	584.23	0	12	10	0
310.318	1570.72	3	8	0	0
1497.97	1442.45	0	0	0	0
1165.2	1392.63	0	0	0	0
310.649	1571.34	0	8	0	0
470.837	1876.96	0	2	2	0
462.741	1887.49	2	2	2	0
1496.12	1928.5	1	1	1	0
1095.24	382.178	0	0	0	0
1066.92	1349.75	0	0	0	0
1506.9	934.561	0	6	5	0
250.795	374.521	5	3	3	0
688.876	533.8	0	0	0	0
548.65	505.365	4	12	10	0
306.439	1344.79	0	0	0	0
1446.95	1058.54	14	6	5	0
1480.43	916.58	14	6	5	0
906.744	236.265	11	14	12	0
449.416	1958.06	2	2	2	0
1996.47	1237.12	0	0	0	0
1545.12	998.2	16	4	5	0
343.236	1756.35	0	0	0	0
1365.86	1829.3	13	13	11	0
709.922	274.32	0	0	0	0
1836.05	1372.6	0	0	0	0
1149.85	275.045	0	0	0	0
211.35	1135.11	0	16	14	0
610.014	1372.49	0	0	0	0
1196.01	662.214	0	0	0	0
1543.5	982.336	0	4	5	0
1956.41	947.428	0	0	0	0
1318.74	321.239	7	17	0	0
414.431	559.624	0	0	0	0
681.99	1790.19	0	0	0	0
992.292	1936.92	12	9	8	0
879.194	1020.22	0	0	0	0
1514.44	1607.91	0	0	0	0
1036.44	1959.48	12	9	8	0
503.876	676.351	9	12	10	0
69.573	1877.87	0	0	0	0
1447.47	1055.15	16	6	5	0
869.775	179.567	20	14	12	0
1952.44	182.023	0	0	0	0
775.494	1933.09	0	0	0	0
120.103	1423.41	8	8	7	0
811.969	464.393	0	0	0	0
1552.21	1123.98	0	0	5	0
1890.77	616.971	0	0	0	0
472.727	703.634	9	12	10	0
959.889	930.018	0	0	0	0
151.503	420.098	5	3	3	0
255.014	1512.81	3	8	7	0
585.079	1805.15	0	0	0	0
1686.15	71.844	10	10	9	0
272.938	1880.3	0	0	0	0
1040.63	1674.08	0	0	0	0
1063.18	1964.52	12	9	8	0
1337.75	1750.73	13	13	11	0
212.721	1456.22	3	8	7	0
897.054	1376.14	0	0	0	0
701.594	1459.75	0	0	0	0
1932.62	1596.18	0	0	0	0
1785.6	989.689	15	15	13	0
1388.9	1896.9	0	13	0	0
544.67	1385.3	0	0	0	0
177.197	1074.8	17	16	14	0
114.825	1427.99	3	8	7	0
1149.96	297.985	0	0	0	0
1824.59	514.36	0	0	0	0
260.91	1074.49	17	16	14	0
1498.93	1615.06	0	0	0	0
907.208	1246.97	0	0	0	0
252.427	1467.72	8	8	7	0
1280.44	1722.48	13	13	11	0
380.916	553.782	0	0	0	0
1034.84	1449.12	0	0	0	0
1948.63	1153.16	0	0	0	0
21.345	223.003	0	0	0	0
487.893	1975.51	2	2	2	0
207.447	1143.28	0	16	14	0
879.158	27.181	0	0	0	0
1317.28	850.038	0	0	0	0
1544.95	1370.16	0	0	0	0
1229.21	507.877	19	5	4	0
470.981	1855.19	2	2	2	0
1341.24	842.018	0	0	0	0
854.23	444.364	0	0	0	0
1360.18	301.94	0	0	0	0
401.314	890.075	0	0	0	0
725.846	1770.81	0	0	0	0
762.459	1006.01	18	11	16	0
148.019	1505.61	0	8	7	0
398.184	925.213	0	0	0	0
820.546	1049.95	0	11	16	0
412.223	1988.07	2	2	2	0
989.892	1923.55	12	9	8	0
413.371	1356.81	0	0	0	0
120.093	1422.58	3	8	7	0
1449.25	1921.48	1	1	1	0
1463.1	1009.05	14	6	5	0
912.829	180.929	20	14	12	0
1106.34	1486.4	0	0	0	0
1165.41	1501.25	0	0	0	0
1178.85	391.34	0	0	0	0
1094.76	528.125	0	5	0	0
1504.15	1085.9	16	6	5	0
1519.08	1060.71	16	6	5	0
1773.13	356.306	0	0	0	0
786.359	1042.57	18	11	16	0
1487	922.963	14	6	5	0
616.358	1193.25	0	11	0	0
1277.22	505.86	19	5	4	0
981.128	280.821	20	14	12	0
1316.02	1672.65	0	13	11	0
1947.47	166.659	0	0	0	0
39.386	1464.46	8	8	7	0
10.446	489.637	5	3	0	0
1448.59	1139.6	0	6	5	0
51.396	478.613	5	3	3	0
853.255	1060.56	0	11	0	0
107.184	1482.44	8	8	7	0
327.368	187.855	0	0	0	0
772.839	1998.26	0	0	0	0
1065.13	1554.06	0	0	0	0
1311.55	423.571	0	17	0	0
502.089	1910.3	0	2	2	0
508.333	1690.54	0	0	0	0
549.082	557	4	12	10	0
100.735	1126.91	17	16	14	0
45.842	884.933	0	0	0	0
826.106	1253.15	0	0	0	0
1654.38	688.667	6	7	6	0
1820.4	502.654	0	0	0	0
956.425	207.655	11	14	12	0
1806.81	1145.26	0	0	0	0
248.235	397.385	5	3	3	0
1659.37	104.646	10	10	0	0
184.439	749.939	0	0	0	0
895.507	100.723	0	0	0	0
618.671	20.904	0	0	0	0
531.042	1995.46	0	0	0	0
379.854	1045.67	0	0	0	0
1458.69	1.826	0	0	0	0
1881.45	770.994	0	0	0	0
1845.29	1877.29	0	0	0	0
1469.72	943.979	14	6	5	0
498.705	1875.93	2	2	2	0
1228.15	1070.18	0	0	0	0
1024.84	1638.02	0	0	0	0
115.128	774.121	0	0	0	0
1612.97	716.546	6	7	6	0
934.043	233.413	20	14	12	0
1296.52	1456.55	0	0	0	0
1636.64	461.917	0	0	0	0
89.649	703.116	0	0	0	0
869.436	1014.43	0	0	0	0
1040.86	1986.3	12	9	8	0
1244.63	474.76	19	5	4	0
199.111	1132.66	0	16	14	0
155.595	426.728	5	3	3	0
258.73	437.558	5	3	3	0
1377.38	785.138	0	0	0	0
165.55	1453.3	8	8	7	0
1485.62	938.157	14	6	5	0
967.334	250.911	20	14	12	0
317.787	1564.51	3	8	0	0
672.576	1097.17	0	11	16	0
74.896	484.612	5	3	3	0
1457.06	1675.12	0	0	17	0
1438.54	26.674	0	0	0	0
1665.57	121.568	10	10	0	0
1653.65	207.531	0	10	0	0
171.789	1460.08	3	8	7	0
580.32	560.508	0	12	10	0
226.529	1103.95	0	16	14	0
1983.8	255.977	0	0	0	0
111.691	451.3	5	3	3	0
510.702	565.418	4	12	10	0
1782	1004.77	15	15	13	0
1879.52	776.918	0	0	0	0
1352.53	1825.66	13	13	11	0
695.611	1094.37	18	11	16	0
39.478	1311.7	0	0	0	0
622.039	1217.99	0	0	0	0
996.702	263.541	20	14	12	0
187.42	1763.41	0	0	0	0
189.129	1475.56	3	8	7	0
1782.41	986.521	15	15	13	0
1268.62	151.335	0	0	0	0
568.447	444.093	4	12	10	0
706.055	1760.78	0	0	0	0
484.386	591.279	4	12	10	0
962.149	340	0	0	0	0
1092.99	1949.34	0	9	8	0
1299.59	209.407	0	0	0	0
465.129	1831.17	2	2	2	0
1488.22	942.242	14	6	5	0
756.73	1007.29	18	11	16	0
141.847	1468.85	3	8	7	0
190.625	1454.93	3	8	7	0
1420.02	1029.3	14	6	5	0
1491.03	1078.54	16	6	5	0
425.508	1984.53	2	2	2	0
634.874	1362.77	0	0	0	0
1835.29	1030.02	15	15	13	0
81.226	475.905	5	3	3	0
205.33	125.174	0	0	0	0
148.609	1450.89	8	8	7	0
176.946	1281.14	0	0	0	0
283.304	453.578	0	0	0	0
104.417	1083.82	0	16	14	0
1589.91	683.123	6	7	6	0
234.124	1086.66	17	16	14	0
104.141	1452.3	8	8	7	0
1329.31	1308.84	0	0	0	0
1084.35	1931.95	0	9	8	0
155.352	460.584	5	3	3	0
1668.88	1917.61	0	0	0	0
190.156	1146.31	0	16	14	0
375.954	207.75	0	0	0	0
1512.49	460.322	7	17	15	0
301.535	602.42	0	0	0	0
147.831	1448.31	8	8	7	0
1049.83	1328.87	0	0	0	0
1476.48	968.245	14	6	5	0
1540.48	1362.16	0	0	0	0
1502.12	487.663	7	17	15	0
476.317	690.319	9	12	10	0
921.819	192.306	20	14	12	0
124.873	492.73	5	3	3	0
555.098	620.867	9	12	10	0
94.783	1387.32	3	8	7	0
1653.86	1226.2	0	0	0	0
1118.76	32.64	0	0	0	0
541.393	622.429	9	12	10	0
1450.84	216.916	0	0	0	0
1754.33	994.625	15	15	13	0
788.74	986.533	18	11	16	0
480.952	236.485	0	0	0	0
1034.68	1208.24	0	0	0	0
1906.93	1591.03	0	0	0	0
1510.76	1471.6	0	0	0	0
1111.14	1935.03	0	9	8	0
181.766	1106.25	17	16	14	0
504.014	1815.77	2	2	2	0
1338.39	111.773	0	0	0	0
490.637	1875.29	2	2	2	0
929.419	323.754	0	0	0	0
738.857	380.09	0	0	0	0
672.834	1131.75	18	11	16	0
1725.08	78.473	0	10	9	0
1879.95	1057.2	15	15	13	0
266.83	383.517	5	3	3	0
181.813	1428.54	3	8	7	0
1020.22	283.082	0	14	12	0
1195.83	1281.9	0	0	0	0
144.473	1468.88	8	8	7	0
1929.34	751.701	0	0	0	0
67.122	1463.58	8	8	7	0
946.655	1965.44	0	9	8	0
1134.83	1398.18	0	0	0	0
1646.73	898.558	16	4	0	0
1411.22	503.461	0	0	0	0
522.062	1369.12	0	0	0	0
553.924	531.625	4	12	10	0
406.581	932.916	0	0	0	0
147.183	1466.77	8	8	7	0
865.363	308.934	0	0	0	0
584.26	499.776	4	12	10	0
1352.3	1066.64	0	0	0	0
617.82	600.089	9	12	10	0
909.246	1520.76	0	0	0	0
1442.86	689.923	6	7	6	0
1936.12	738.309	0	0	0	0
465.06	1903.57	2	2	2	0
1646.77	743.685	0	7	0	0
1462.01	1957.83	1	1	1	0
1430.91	312.484	0	0	0	0
1060.13	234.384	0	14	0	0
45.989	1409.74	0	8	7	0
110.766	453.896	5	3	3	0
1580.24	990.87	16	4	5	0
589.353	464.79	4	12	10	0
1617.32	685.878	6	7	6	0
943.833	232.019	11	14	12	0
1367.93	180.898	0	0	0	0
224.935	1329.01	0	0	0	0
235.946	1068.48	0	16	14	0
248.944	607.551	0	0	0	0
918.916	278.629	11	14	12	0
1479.62	1883.83	1	1	1	0
1365.94	180.023	0	0	0	0
627.713	1203.1	0	0	0	0
593.194	651.127	9	12	10	0
1509.58	688.018	6	7	6	0
1976.05	336.687	0	0	0	0
1781.02	847.064	0	0	0	0
525.771	640.919	9	12	10	0
1458.3	1078.81	14	6	5	0
1897.93	1383.21	0	0	0	0
106.819	1430.74	3	8	7	0
1560.31	1932.99	0	1	0	0
1648	767.637	6	7	0	0
1441.41	1060.91	14	6	5	0
1704.62	279.824	0	0	0	0
541.237	357.488	0	12	0	0
1056.51	767.969	0	0	0	0
1437.14	507.476	0	0	0	0
580.802	637.809	9	12	10	0
960.165	1923.24	12	9	8	0
1025.62	1975.55	12	9	8	0
569.623	1804.44	0	0	0	0
1109.51	606.215	0	5	0	0
945.583	936.379	0	0	0	0
1367.15	185.376	0	0	0	0
742.284	267.565	11	14	0	0
1142.28	1296.7	0	0	0	0
1215.62	1882.57	0	0	0	0
1949.21	709.054	0	0	0	0
1119.21	1688.71	0	0	0	0
562.599	530.704	4	12	10	0
1033.32	1981.78	12	9	8	0
962.531	245.101	20	14	12	0
1296.36	1007.33	0	0	0	0
1873.51	1385.84	0	0	0	0
1891.34	586.744	0	0	0	0
969.107	825.16	0	0	0	0
909.152	1334.58	0	0	0	0
281.645	1736.33	0	0	0	0
596.892	447.91	4	12	10	0
1476.13	1071.51	16	6	5	0
721.468	1143.87	0	11	16	0
1390.79	321.699	0	0	15	0
1817.38	1040.52	15	15	13	0
1665.98	137.912	10	10	0	0
971.226	941.629	0	0	0	0
731.807	1007.46	18	11	16	0
1592.07	868.628	0	0	0	0
128.064	1415.9	8	8	7	0
434.466	1933.34	2	2	2	0
464.592	1954.23	2	2	2	0
674.355	1119.05	18	11	16	0
1808.38	1386.1	0	0	0	0
1571.74	487.817	0	0	0	0
1559.15	888.433	0	0	0	0
506.373	585.787	0	12	10	0
1288.07	481.522	19	5	4	0
214.254	418.959	5	3	3	0
1383.75	692.119	6	7	0	0
1896.52	1396.98	0	0	0	0
548.525	371.883	0	12	0	0
849.413	219.819	11	14	12	0
1314.4	1703.71	13	13	11	0
1125.69	1998.11	12	9	8	0
659.027	1742.2	0	0	0	0
654.053	821.567	0	0	0	0
1143.46	1047.76	0	0	0	0
459.821	1978.14	2	2	2	0
938.191	908.01	0	0	0	0
703.919	1144.3	0	11	16	0
550.618	665.983	9	12	10	0
1440.03	1704.58	0	0	17	0
1341.9	1809.58	13	13	11	0
1305.9	1694.21	0	13	11	0
259.558	368.73	0	3	3	0
1444.57	1869.55	1	13	1	0
1125.13	669.686	0	0	0	0
535.38	428.292	0	12	0	0
626.441	1137.28	18	11	16	0
774.08	946.329	0	11	16	0
1064.54	1305.49	0	0	0	0
1628.05	900.902	16	4	0	0
1177.92	1568.97	0	0	0	0
345.335	183.335	0	0	0	0
1447.49	1083.98	14	6	5	0
434.078	1978.79	2	2	2	0
1518.9	671.226	6	7	6	0
1472.59	1966.97	1	1	1	0
190.876	1893.33	0	0	0	0
1951.29	1936.68	0	0	0	0
1854.61	1827.76	0	0	0	0
922.5	666.337	0	0	0	0
202.044	1142.12	0	16	14	0
1463.26	1892.49	1	1	1	0
1002.67	283.953	20	14	12	0
493.991	1863.8	2	2	2	0
992.868	1513.88	0	0	0	0
1646.4	1145.37	0	0	0	0
555.318	546.907	4	12	10	0
934.553	223.927	20	14	12	0
1799.2	1134.31	0	0	0	0
1252.07	1684.3	13	13	11	0
1973.03	1220.68	0	0	0	0
1968.48	1442.88	0	0	0	0
1475.46	1916.99	1	1	1	0
481.219	1920.59	2	2	2	0
447.868	1504.15	0	0	0	0
813.334	237.703	11	14	12	0
1771.75	1003.97	15	15	13	0
1596.26	949.689	16	4	5	0
1087.47	947.446	0	0	0	0
1275.96	1808.29	0	13	11	0
874.48	176.97	20	14	12	0
491.587	1263.97	0	0	0	0
1552.34	688.46	6	7	6	0
1626.38	941.185	0	4	5	0
369.337	1718.02	0	0	0	0
303.32	1231.39	0	0	0	0
947.626	236.391	20	14	12	0
171.674	1450.32	3	8	7	0
1277.8	780.418	0	0	0	0
1506.48	692.727	6	7	6	0
548.101	400.729	0	12	0	0
1028.93	1686.4	0	0	0	0
512.209	1849.58	2	2	2	0
1484.6	424.768	7	17	15	0
165.621	434.376	5	3	3	0
1437.78	32.166	0	0	0	0
953.276	228.472	11	14	12	0
1467.27	1861.43	1	1	1	0
1953.34	1941.96	0	0	0	0
1741.26	969.164	15	15	13	0
1286.45	1724.32	13	13	11	0
680.095	309.604	0	0	0	0
384.962	1086.38	0	0	0	0
425.267	1995.74	2	2	2	0
174.222	1292.79	0	0	0	0
554.157	1944.68	0	0	0	0
1360.16	398.198	7	17	15	0
1114.94	718.435	0	0	0	0
550.009	864.411	0	0	0	0
553.562	526.738	4	12	10	0
673.645	997.455	0	0	0	0
915.175	953.511	0	0	0	0
1477.37	1918.33	1	1	1	0
1662.17	134.463	10	10	0	0
617.036	495.988	4	12	10	0
1158.4	535.81	19	5	4	0
491.873	1442.62	0	0	0	0
1428.44	413.106	7	17	15	0
418.013	1939.75	0	2	2	0
1739.73	791.26	0	0	0	0
940.858	1268.6	0	0	0	0
749.204	1007.66	18	11	16	0
705.321	981.633	0	0	16	0
556.601	567.285	4	12	10	0
1073.63	1986.19	12	9	8	0
1825.75	887.128	0	0	0	0
1279.99	1849.08	0	0	0	0
563.442	109.053	0	0	0	0
1218.02	939.13	0	0	0	0
1929.51	929.31	0	0	0	0
1460.85	558.439	0	0	0	0
1441.89	400.523	7	17	15	0
223.967	111.772	0	0	0	0
737.144	1027.2	18	11	16	0
720.277	1146.09	0	11	16	0
585.972	511	4	12	10	0
380.374	1574.24	0	0	0	0
212.776	378.185	5	3	3	0
204.764	380.658	5	3	3	0
1267.32	1475.18	0	0	0	0
1733.53	45.711	10	10	9	0
219.162	1142.62	0	16	14	0
409.101	720.026	0	0	0	0
370.336	994.454	0	0	0	0
64.067	1450.36	8	8	7	0
977.787	673.793	0	0	0	0
9.694	424.871	0	3	0	0
106.009	1351.46	0	0	0	0
302.644	672.465	0	0	0	0
951.809	245.764	20	14	12	0
155.906	1101.26	17	16	14	0
18.404	1393.54	0	8	0	0
202.321	1452.91	3	8	7	0
191.614	1450.52	3	8	7	0
1339.75	1320.84	0	0	0	0
223.405	380.911	0	3	3	0
1404.05	1830.08	0	13	11	0
30.938	1287.86	0	0	0	0
394.8	513.583	0	0	0	0
466.489	1892.75	0	2	2	0
1664.51	239.358	0	0	0	0
86.803	439.139	5	3	3	0
851.812	1891.1	12	0	0	0
279.538	1838.55	0	0	0	0
979.82	261.426	20	14	12	0
846.438	148.275	20	14	12	0
1477.43	1896.6	1	1	1	0
800.259	82.108	0	14	0	0
1467.56	1090.32	14	6	5	0
109.711	466.677	5	3	3	0
850.209	949.07	0	11	0	0
1130.02	435.022	0	0	0	0
1604.05	672.685	6	7	6	0
1104.74	1993.59	12	9	8	0
196.942	1428.03	3	8	7	0
1427.2	1099.25	14	6	5	0
341.693	1582.67	0	8	0	0
1476.25	418.321	7	17	15	0
692.694	1129.64	18	11	16	0
1022.25	1200.59	0	0	0	0
1166.03	531.628	19	5	4	0
1655.58	739.783	0	7	0	0
233.034	632.52	0	0	0	0
1339.51	1049.78	0	0	0	0
247.757	1270.42	0	0	0	0
181.162	1471	3	8	7	0
1347.38	378.423	7	17	15	0
1373.26	341.185	7	17	15	0
1477.89	395.939	7	17	15	0
115.023	423.153	0	3	3	0
1132.07	518.376	19	5	4	0
939.622	207.459	11	14	12	0
849.182	296.006	0	0	12	0
789.021	53.301	0	14	0	0
1142.37	1295.91	0	0	0	0
1977.99	1431.6	0	0	0	0
1410.58	1541.6	0	0	0	0
317.654	817.797	0	0	0	0
513.652	609.411	4	12	10	0
1069.34	1643.68	0	0	0	0
1081.04	1998.17	12	9	8	0
61.925	1129.24	17	16	14	0
784.451	1998.9	0	0	0	0
957.423	1179.49	0	0	0	0
1730.11	1012.17	15	15	13	0
897.294	184.714	0	14	12	0
1601.1	520.278	0	0	0	0
114.406	1506.9	0	8	7	0
944.836	221.614	11	14	12	0
570.826	1458.51	0	0	0	0
409.234	725.292	9	0	0	0
387.891	533.184	0	0	0	0
1619.47	1117.29	0	0	0	0
1305.88	400.178	0	17	0	0
141.194	1122.17	17	16	14	0
1454.15	1336.43	0	0	0	0
883.992	700.674	0	0	0	0
517.266	859.12	0	0	0	0
172.852	429.075	5	3	3	0
228.459	610.56	0	0	0	0
970.25	260.756	20	14	12	0
111.524	1453.5	8	8	7	0
1384.14	376.685	7	17	15	0
1682.67	1117.85	0	0	0	0
772.913	1046.38	18	11	16	0
511.823	708.853	0	12	10	0
1502.2	676.528	6	7	6	0
1201.96	898.823	0	0	0	0
954.571	1921.55	12	9	8	0
576.818	1413.94	0	0	0	0
1650.1	198.439	10	10	0	0
1651.79	1546.1	0	0	0	0
197.005	1121.76	17	16	14	0
948.46	110.762	0	0	0	0
1024.65	722.736	0	0	0	0
1233.39	504.845	19	5	4	0
1459.76	1665.19	0	0	17	0
1479.23	1006.36	14	6	5	0
1183.83	536.28	19	5	4	0
1588.37	959.875	0	4	5	0
1109.66	481.076	0	0	0	0
1430.79	523.569	0	0	0	0
115.648	1431.08	3	8	7	0
279.151	1332.5	0	0	0	0
981.386	230.732	20	14	12	0
455.303	1925.22	2	2	2	0
243.882	71.637	0	0	0	0
1438.6	665.38	6	7	6	0
1437.92	548.278	0	0	0	0
1978.91	1214.21	0	0	0	0
1647.95	1851.27	0	0	0	0
1185.9	1259.16	0	0	0	0
140.463	1733.6	0	0	0	0
166.411	1088.06	17	16	14	0
73.198	1452.83	8	8	7	0
1601.36	271.43	0	0	0	0
163.855	1475.23	3	8	7	0
281.247	1340.37	0	0	0	0
1633.1	836.25	16	4	0	0
1574.3	699.265	6	7	6	0
538.911	397.471	0	12	0	0
1442.66	1057.17	14	6	5	0
479.4	1951.76	2	2	2	0
1462.36	1363.51	0	0	0	0
916.145	156.363	20	14	12	0
1134.83	1398.13	0	0	0	0
711.288	1964.98	0	0	0	0
1624.25	443.047	0	0	0	0
1022.08	1934.37	12	9	8	0
1518.81	1077.56	16	6	5	0
908.974	1404.01	0	0	0	0
1127.9	1015.66	0	0	0	0
1587.61	1530.64	0	0	0	0
137.477	1455.61	3	8	7	0
710.438	1042.27	18	11	16	0
984.117	1456.83	0	0	0	0
3.762	943.29	0	0	0	0
1734.64	975.66	15	15	13	0
311.015	1575.03	3	8	0	0
353.418	1573.33	0	0	0	0
149.715	1131.2	17	16	14	0
56.484	1449.4	8	8	7	0
1992.2	1402.61	0	0	0	0
994.609	938.104	0	0	0	0
634.925	1118.82	18	11	16	0
446.98	1976.99	2	2	2	0
152.43	1442.84	3	8	7	0
1991.5	215.452	0	0	0	0
214.155	421.665	5	3	3	0
864.276	1316.01	0	0	0	0
208.456	1132.86	0	16	14	0
1692.02	69.125	10	10	9	0
94.293	1428.19	8	8	7	0
1367.96	1814.54	0	13	11	0
1324.15	1813.59	13	13	11	0
574.605	450.028	4	12	10	0
1356.03	1057.68	0	0	0	0
592.567	656.966	0	12	10	0
928.929	1338.5	0	0	0	0
126.845	1446.68	8	8	7	0
577.815	717.07	0	0	0	0
45.216	518.053	5	3	0	0
471.746	1944.57	2	2	2	0
54.554	510.165	5	3	0	0
1528.01	1014.92	16	4	5	0
825.839	699.735	0	0	0	0
1517.78	653.579	6	7	6	0
1896.83	872.952	0	0	0	0
1326.52	371.549	0	17	15	0
953.654	212.48	11	14	12	0
66.045	1119.02	17	16	14	0
1177.76	1281.6	0	0	0	0
27.006	512.041	5	3	0	0
124.286	1471.98	8	8	7	0
164.883	1498.52	3	8	7	0
519.462	587.081	4	12	10	0
1566.29	978.358	16	4	5	0
1558.11	957.991	0	4	5	0
199.072	409.078	5	3	3	0
1318.12	1762.34	13	13	11	0
957.251	649.37	0	0	0	0
924.07	980.104	0	0	0	0
653.68	1122.13	18	11	16	0
1234.63	769.73	0	0	0	0
439.943	1942.68	2	2	2	0
1392.27	376.632	7	17	15	0
703.07	1108.16	18	11	16	0
810.233	1016.17	18	11	16	0
1109.94	673.265	0	0	0	0
980.437	1043.78	0	0	0	0
1502.13	1918.14	1	1	1	0
276.926	951.05	0	16	0	0
1576.86	494.976	0	0	0	0
557.287	849.737	0	0	0	0
1352.29	1779.45	13	13	11	0
1295.68	1718.39	13	13	11	0
299.852	1426.05	0	0	0	0
1697.91	1115.7	0	0	0	0
79.594	1897.89	0	0	0	0
432.448	1946.78	2	2	2	0
563.826	605.32	9	12	10	0
135.362	454.381	5	3	3	0
1404.54	1867.96	13	13	11	0
917.935	1406.38	0	0	0	0
444.18	1945.24	2	2	2	0
1673.88	809.197	0	0	0	0
896.449	194.127	20	14	12	0
1391.17	397.137	19	17	15	0
174.107	1140.59	17	16	14	0
1343.17	1802.32	13	13	11	0
433.823	1946.09	2	2	2	0
1535.29	212.246	0	0	0	0
1508.27	987.639	14	6	5	0
888.805	228.776	11	14	12	0
1391.84	1899.78	0	13	0	0
1184.51	654.843	0	0	0	0
1297.85	497.405	19	5	4	0
119.05	439.273	5	3	3	0
163.148	1468.96	3	8	7	0
94.006	479.16	5	3	3	0
204.117	1442.04	8	8	7	0
733.296	1137.12	0	11	16	0
1525.69	1187.02	0	0	0	0
135.617	452.768	5	3	3	0
1468.28	1877.87	1	1	1	0
230.751	1510.73	0	8	7	0
548.844	502.294	4	12	10	0
231.527	1448.77	8	8	7	0
846.352	1673.1	0	0	0	0
859.218	311.652	0	0	0	0
1454.65	1326.57	0	0	0	0
1522.22	1391	0	0	0	0
615.336	620.278	9	12	10	0
954.562	813.062	0	0	0	0
913.386	1242.39	0	0	0	0
766.705	319.23	0	0	0	0
1479.78	1052.03	14	6	5	0
1291.78	1703.95	0	13	11	0
350.047	991.751	0	16	0	0
1520.49	696.905	6	7	6	0
1727.72	58.046	10	10	9	0
173.261	398.844	5	3	3	0
1808.49	1145.42	0	0	0	0
87.969	494.311	5	3	3	0
885.695	182.499	20	14	12	0
1650.37	967.854	16	4	0	0
1723.6	978.185	15	15	13	0
897.753	190.285	0	14	12	0
1175.33	1093.07	0	0	0	0
1304.32	1467.71	0	0	0	0
495.284	617.099	4	12	10	0
870.598	155.245	20	14	12	0
855.391	1046.26	0	11	0	0
71.058	1446.61	8	8	7	0
1097.96	557.946	19	5	0	0
1631.45	880.084	16	4	0	0
1954.56	184.273	0	0	0	0
873.655	250.867	11	14	12	0
1300.1	442.532	0	0	0	0
1759.31	1785.23	0	0	0	0
949.664	1443.23	0	0	0	0
1290.32	463.414	19	5	4	0
936.154	1283.73	0	0	0	0
575.74	522.913	4	12	10	0
919.303	1335.66	0	0	0	0
1051.29	722.076	0	0	0	0
1225.95	506.388	19	5	4	0
1317.35	1747.49	0	13	11	0
283.651	1903.67	0	0	0	0
848.539	228.058	11	14	12	0
31.019	1324.03	0	0	0	0
194.421	1495.92	3	8	7	0
941.803	210.3	20	14	12	0
1480.36	675.577	6	7	6	0
701.924	1762.98	0	0	0	0
898.284	241.262	11	14	12	0
1268.53	494.334	19	5	4	0
112.466	1113	17	16	14	0
1691.25	89.96	10	10	9	0
1361.16	1832.22	13	13	11	0
387.863	918.606	0	0	0	0
1420.1	994.98	14	6	5	0
611.023	36.846	0	0	0	0
728.177	252.398	11	14	0	0
1499.36	1087.83	16	6	5	0
1488.56	1076.32	16	6	5	0
1317.4	1499.18	0	0	0	0
1919.55	607.827	0	0	0	0
107.009	662.098	0	0	0	0
1244.78	984.879	0	0	0	0
1142.18	1736.24	0	0	0	0
109.597	1417.4	3	8	7	0
904.725	217.258	20	14	12	0
782.147	1039.39	18	11	16	0
680.217	1118.72	18	11	16	0
206.045	429.003	5	3	3	0
1175.38	1284.73	0	0	0	0
1331.46	353.932	0	17	15	0
1461.43	1024.8	14	6	5	0
593.534	1807.95	0	0	0	0
1361.28	741.992	0	0	0	0
1370.6	1783.29	13	13	11	0
678.175	469.945	0	0	0	0
505.293	673.034	9	12	10	0
286.786	583.475	0	0	0	0
1502.31	1961.71	1	1	1	0
210.12	1064.26	0	16	14	0
1031.81	545.729	0	0	0	0
1938.55	50.822	0	0	0	0
1391.49	1897.34	0	13	0	0
555.372	619.656	4	12	10	0
1878.6	1075.27	15	15	13	0
1473.25	438.646	7	17	15	0
200.581	1487.27	3	8	7	0
517.793	564.873	0	12	10	0
591.783	1435.59	0	0	0	0
976.634	238.835	20	14	12	0
1492.36	1834.47	1	1	1	0
1767.43	528.918	0	0	0	0
154.81	1473.38	3	8	7	0
549.248	655.972	9	12	10	0
106.373	1117.01	17	16	14	0
1029.73	1962.46	12	9	8	0
231.4	1447.59	8	8	7	0
1480.91	682.243	6	7	6	0
70.517	1475.29	8	8	7	0
854.827	1671.79	0	0	0	0
940.569	1344.21	0	0	0	0
848.272	234.212	11	14	12	0
578.86	609.234	9	12	10	0
911.542	1377.16	0	0	0	0
1024.64	1703.67	0	0	0	0
1009.6	231.743	20	14	12	0
175.748	458.828	5	3	3	0
1644.22	268.894	0	0	0	0
322.398	555.369	0	0	0	0
577.606	1423.59	0	0	0	0
772.75	196.988	0	14	0	0
248.59	1525.33	3	8	7	0
1368.94	408.645	7	17	15	0
480.843	661.767	9	12	10	0
81.199	1173.44	17	16	14	0
1844.23	1076.96	15	15	13	0
1437.47	1993.46	1	1	0	0
1476.85	1134.63	16	6	5	0
458.062	1903.98	2	2	2	0
668.299	738.224	0	0	0	0
258.176	1332.22	0	0	0	0
1515.67	667.543	6	7	6	0
172.51	1872.53	0	0	0	0
1865.48	801.893	0	0	0	0
790.311	135.716	20	14	0	0
1500	1716.84	0	0	0	0
1338.89	1774.44	0	13	11	0
554.191	507.09	4	12	10	0
1382.43	714.087	6	7	0	0
1414.61	1871.22	13	13	0	0
528.608	400.786	0	12	0	0
1005.29	1943.69	12	9	8	0
1060.91	855.761	0	0	0	0
157.013	402.364	5	3	3	0
829.207	1060.05	0	11	0	0
890.076	971.694	0	0	0	0
717.152	1780.5	0	0	0	0
154.971	1110.85	17	16	14	0
1467.55	201.391	0	0	0	0
1728.04	774.187	0	7	0	0
1403.57	1892.75	0	13	0	0
695.368	1458.85	0	0	0	0
1826.83	1367.52	0	0	0	0
1478.78	1086.52	16	6	5	0
1292.04	1728.9	13	13	11	0
1388.19	550.074	0	0	0	0
1473.41	683.979	6	7	6	0
112.962	1113.35	17	16	14	0
1394.47	368.971	7	17	15	0
1487.87	1913.67	1	1	1	0
1443.84	1685.03	0	0	17	0
714.226	1958.01	0	0	0	0
233.52	1137.07	0	16	14	0
497.58	337.268	0	0	0	0
1505.38	1931.18	1	1	1	0
540.075	643.981	9	12	10	0
392.818	1097.37	0	0	0	0
733.734	1013.87	18	11	16	0
1728.73	42.987	10	10	9	0
1593.19	653.33	0	7	6	0
748.4	1508.61	0	0	0	0
791.545	1064.78	18	11	16	0
1375.56	1871.51	13	13	11	0
771.462	1015.58	18	11	16	0
1717.6	746.72	0	7	0	0
118.616	1520.29	0	8	7	0
425.392	1326.74	0	0	0	0
1522.73	686.645	6	7	6	0
1661.12	1540.12	0	0	0	0
186.133	1099.48	17	16	14	0
125.58	1875.64	0	0	0	0
1512.5	697.609	6	7	6	0
731.725	1543.16	0	0	0	0
229.514	383.353	5	3	3	0
47.77	515.552	5	3	0	0
1159.27	419.24	0	0	0	0
1241.79	484.815	19	5	4	0
1406.84	534.98	0	0	0	0
1636.02	893.661	16	4	0	0
1834.36	990.45	15	15	13	0
1014.44	284.631	0	14	12	0
173.844	1456.62	8	8	7	0
180	1462.27	3	8	7	0
433.185	1290.82	0	0	0	0
1363.09	1816.1	13	13	11	0
997.956	278.62	20	14	12	0
1688.15	1119.28	0	0	0	0
731.388	1029.43	18	11	16	0
242.21	1538.3	3	8	7	0
1531.38	669.452	6	7	6	0
172.098	1084.78	17	16	14	0
1758.1	872.941	0	0	0	0
721.642	1265.89	0	0	0	0
692.194	1125.87	18	11	16	0
685.612	74.563	20	0	0	0
703.449	1539.03	0	0	0	0
533.397	1460.43	0	0	0	0
510.998	568.891	4	12	10	0
587.809	489.865	4	12	10	0
170.922	495.365	0	3	3	0
47.98	1467.32	8	8	7	0
165.561	1079.62	17	16	14	0
1509.39	465.581	7	17	15	0
661.281	1120.53	18	11	16	0
522.182	501.515	0	12	10	0
1389.41	1912.25	0	13	0	0
1372.21	77.429	0	0	0	0
1423.01	1134.82	0	6	5	0
1351.12	1860.24	13	13	11	0
1771.5	471.716	0	0	0	0
92.115	486.646	5	3	3	0
1362.82	80.388	0	0	0	0
782.532	138.627	0	14	0	0
53.046	902.835	0	0	0	0
335.894	994.997	0	16	0	0
1504.8	1654.57	0	0	0	0
1478.89	425.056	7	17	15	0
171.201	1470.85	3	8	7	0
922.907	720.188	0	0	0	0
1263.2	468.533	19	5	4	0
1019.94	1931.73	12	9	8	0
958.522	1176.91	0	0	0	0
921.451	1342.58	0	0	0	0
1484.63	544.095	0	0	0	0
563.825	507.698	4	12	10	0
180.671	1462.62	3	8	7	0
848.269	200.076	11	14	12	0
266.745	608.88	0	0	0	0
1794.37	1036.8	15	15	13	0
827.589	254.859	11	14	12	0
951.871	231.189	20	14	12	0
90.684	1459.99	8	8	7	0
131.611	1413.17	3	8	7	0
450.24	1971.95	2	2	2	0
551.649	576.787	0	12	10	0
837.515	258.949	11	14	12	0
1127.73	288.9	0	0	0	0
1585.56	511.369	0	0	0	0
1650.13	163.967	0	10	0	0
1351.06	394.313	19	17	15	0
276.493	62.174	0	0	0	0
820.568	516.76	0	0	0	0
1670.89	196.048	10	10	0	0
306.958	563.086	0	0	0	0
1495.56	1897.66	1	1	1	0
1313.58	850.421	0	0	0	0
142.774	1242.92	0	0	0	0
223.993	1090.56	17	16	14	0
1597.45	692.359	6	7	6	0
1317.04	821.285	0	0	0	0
721.195	102.574	0	0	0	0
912.768	220.014	11	14	12	0
1474.91	1729.62	0	0	17	0
1666.33	1106.76	0	0	0	0
86.744	1236.65	0	0	0	0
513.112	682.485	9	12	10	0
206.673	1518	3	8	7	0
572.489	360.299	0	12	0	0
973.728	230.319	20	14	12	0
988.452	237.295	20	14	12	0
647.44	1149.01	18	11	16	0
758.876	1707.66	0	0	0	0
1456.6	1355.65	0	0	0	0
940.716	1184.62	0	0	0	0
1451.28	18.465	0	0	0	0
1376.55	365.794	7	17	15	0
1508.96	423.264	7	17	15	0
894.105	178.206	0	14	12	0
1402.47	1918.95	0	13	0	0
1362.31	56.119	0	0	0	0
500.184	680.835	9	12	10	0
1495.31	1075.94	16	6	5	0
243.988	1085.8	0	16	14	0
1498.6	1123.39	16	6	5	0
136.171	455.336	5	3	3	0
271.367	1505	3	8	7	0
569.435	513.122	4	12	10	0
1741.14	1128.14	0	0	0	0
586.871	484.078	4	12	10	0
1737.32	975.629	15	15	13	0
994.141	1436.56	0	0	0	0
1776	966.351	15	15	13	0
1554.8	491.22	0	0	0	0
700.286	1077.57	18	11	16	0
1513.58	1299.46	0	0	0	0
770.629	990.624	18	11	16	0
1485.58	974.204	14	6	5	0
529.295	958.311	0	0	0	0
1590.23	679.288	6	7	6	0
288.755	678.854	0	0	0	0
1043.17	1956.61	12	9	8	0
538.459	1530.85	0	0	0	0
867.09	1762.72	0	0	0	0
764.114	1035.9	18	11	16	0
1195.78	1902.98	0	0	0	0
977.607	225.957	11	14	12	0
283.458	1703.6	0	0	0	0
1880.36	1070.91	15	15	13	0
161.168	988.419	0	0	0	0
142.451	1460.61	8	8	7	0
558.626	521.19	4	12	10	0
1089.04	1391.25	0	0	0	0
1524.98	682.647	6	7	6	0
791.742	1999.39	0	0	0	0
807.031	175.453	20	14	0	0
1475.98	1182.99	14	0	0	0
527.314	583.193	0	12	10	0
1463.94	442.665	7	17	15	0
1462.68	430.265	7	17	15	0
1873.89	1051.8	15	15	13	0
1501.83	1898.44	1	1	1	0
38.097	493.635	0	3	0	0
352.129	1107.14	0	0	0	0
1371.37	403.369	19	17	15	0
747.064	1056.59	18	11	16	0
120.228	1230.93	0	0	0	0
1844.17	1009.5	15	15	13	0
106.169	1286.44	0	0	0	0
1504.89	1111.64	16	6	5	0
645.927	772.497	0	0	0	0
553.235	562.708	4	12	10	0
1193.5	955.263	0	0	0	0
425.192	1980.48	2	2	2	0
132.831	1464.22	8	8	7	0
771.422	1070.32	18	11	16	0
544.049	101.831	0	0	0	0
1303.81	1742.4	13	13	11	0
180.909	1496	3	8	7	0
1448.48	663.023	6	7	6	0
785.624	141.096	20	14	0	0
210.003	1125.46	0	16	14	0
1182.71	123.567	0	0	0	0
1523.61	1202.93	0	0	0	0
112.817	412.135	5	3	3	0
1455.88	697.319	6	7	6	0
996.033	1975.58	12	9	8	0
200.91	1048.83	17	16	14	0
1031.81	219.96	0	14	12	0
1062.34	1639.44	0	0	0	0
1720.16	779.306	0	7	0	0
275.684	1321.05	0	0	0	0
799.972	76.366	0	14	0	0
1434.24	1361.26	0	0	0	0
1029.28	726.014	0	0	0	0
179.946	1474.29	3	8	7	0
825.715	1005.93	18	11	16	0
1470.48	1936.39	1	1	1	0
281.484	1258.05	0	0	0	0
1380.11	204.552	0	0	0	0
161.257	1749.3	0	0	0	0
1319.14	1772.31	13	13	11	0
1717.81	1435.29	0	0	0	0
791.665	1696.99	0	0	0	0
1249.13	491.211	19	5	4	0
1298.54	1460.61	0	0	0	0
1607.98	691.852	0	7	6	0
1366.41	630.752	6	7	0	0
181.219	1118.11	17	16	14	0
1631.85	692.771	0	7	6	0
1460.14	1898.09	1	1	1	0
1296.04	1698.85	13	13	11	0
1414.97	1934.61	13	0	1	0
708.989	1097.17	18	11	16	0
1329.86	1844.47	0	13	11	0
97.858	1127.85	17	16	14	0
297.638	1699.58	0	0	0	0
583.121	518.604	4	12	10	0
1453.39	1045.22	14	6	5	0
1021.19	1965.31	12	9	8	0
1931.2	136.919	0	0	0	0
1093.98	1632.25	0	0	0	0
510.881	851.195	0	0	0	0
894.499	1250.37	0	0	0	0
419.754	1943.8	2	2	2	0
1475.88	1052.38	14	6	5	0
670.505	778.619	0	0	0	0
1294.23	396.767	0	17	0	0
1235.15	415.208	0	0	4	0
187.448	1452.28	3	8	7	0
1767.75	1024.74	15	15	13	0
949.566	1167.29	0	0	0	0
493.893	846.889	0	0	0	0
93.537	1464.51	8	8	7	0
520.982	865.611	0	0	0	0
1649.1	676.995	6	7	6	0
912.315	1966.22	0	0	0	0
1016.42	273.532	20	14	12	0
542.05	908.627	0	0	0	0
501.78	716.803	9	12	10	0
1577.48	1913.49	0	0	0	0
1357.56	429.432	19	17	15	0
132.317	457.295	5	3	3	0
482.352	1865.44	2	2	2	0
447.226	1909.95	2	2	2	0
1630.17	850.556	16	4	0	0
180.932	1361.1	0	0	0	0
204.161	433.5	5	3	3	0
650.723	775.773	0	0	0	0
1692.18	1115.08	0	0	0	0
1448.02	1689.99	0	0	17	0
1321.34	377.944	7	17	15	0
1478.97	973.55	14	6	5	0
1125.44	292.383	0	0	0	0
1243.78	536.915	19	5	4	0
1060.76	1308.3	0	0	0	0
587.833	17.642	0	0	0	0
624.749	1105.92	18	11	16	0
1740.96	670.177	0	0	0	0
109.567	1395.07	3	8	7	0
1180.7	1290.66	0	0	0	0
1892.46	728.203	0	0	0	0
1984.3	1447.15	0	0	0	0
1028.7	1725.78	0	0	0	0
1350.32	1759.49	13	13	11	0
202.323	1072.53	0	16	14	0
314.853	1018.58	17	16	0	0
702.032	1762.96	0	0	0	0
238.274	1084.74	0	16	14	0
1497.01	1891.42	0	1	1	0
1431.23	647.208	6	7	0	0
940.879	231.396	11	14	12	0
1277.12	1414.44	0	0	0	0
1532.18	937.019	0	6	5	0
697.726	1832.38	0	0	0	0
1344.31	858.909	0	0	0	0
594.528	465.27	4	12	10	0
100.406	1219.24	0	0	0	0
284.014	620.849	0	0	0	0
79.529	273.477	0	0	0	0
1731.46	1132.27	0	0	0	0
925.356	428.372	0	0	0	0
971.641	79.04	0	0	0	0
905.663	1505.29	0	0	0	0
937.123	236.968	20	14	12	0
277.091	1668.19	0	0	0	0
1618.97	1525.44	0	0	0	0
1414.4	172.531	0	0	0	0
1942.95	1607.17	0	0	0	0
1819.24	1017.73	15	15	13	0
1314.7	1710.19	13	13	11	0
250.456	1521.17	3	8	7	0
1825.87	1401.19	0	0	0	0
369.273	1735.49	0	0	0	0
1067.09	1973.08	12	9	8	0
908.043	174.195	20	14	12	0
1593.37	979.767	16	4	5	0
1815.39	1021.73	15	15	13	0
1056.94	1214.08	0	0	0	0
283.241	959.536	0	16	0	0
948.156	1343.2	0	0	0	0
891.191	249.898	0	14	12	0
1651.58	921.082	15	4	0	0
1142.38	142.665	0	0	0	0
228.196	1136.53	0	16	14	0
1191.57	518.484	19	5	4	0
1354.54	395.862	0	17	15	0
724.021	1129.12	0	11	16	0
1279.88	851.038	0	0	0	0
875.089	251.547	11	14	12	0
1192.33	74.173	0	0	0	0
1443.68	1716.75	0	0	17	0
193.975	1089.15	17	16	14	0
245.755	389.78	5	3	3	0
251.344	1350.56	0	0	0	0
1600.27	649.014	0	7	6	0
553.742	99.031	0	0	0	0
370.327	872.069	0	0	0	0
826.036	95.881	0	14	0	0
1804.68	994.72	15	15	13	0
1171.44	437.328	0	0	0	0
1623.51	1539.94	0	0	0	0
180.892	1468.7	3	8	7	0
1361.38	387.557	0	17	15	0
1647.76	64.005	0	10	9	0
1588.2	704.29	6	7	6	0
293.296	1585.83	0	8	0	0
208.774	368.817	5	3	3	0
511.72	586.613	4	12	10	0
684.898	90.66	20	0	0	0
149.001	1414	3	8	7	0
1930.62	156.696	0	0	0	0
1977.6	660.219	0	0	0	0
1474.17	1886.4	1	1	1	0
66.729	1163.84	17	16	14	0
1182.29	528.243	19	5	4	0
1578.01	953.918	16	4	5	0
460.084	1975.68	2	2	2	0
1112.71	1999.57	12	9	8	0
1724.14	641.644	0	0	0	0
1415.27	1942.81	13	0	0	0
1044.9	1325.05	0	0	0	0
228.298	594.603	0	0	0	0
1061.72	1262.55	0	0	0	0
1318.11	841.43	0	0	0	0
915.332	266.412	0	14	12	0
931.081	1318.95	0	0	0	0
1312.27	1760.5	13	13	11	0
191.851	1477.23	3	8	7	0
693.948	534.358	0	0	0	0
585.635	338.147	0	12	0	0
561.552	492.796	4	12	10	0
792.622	130.764	0	14	0	0
1382.27	693.976	6	7	0	0
131.225	1255.19	0	0	0	0
1751.2	1287.85	0	0	0	0
1340.81	1293.96	0	0	0	0
15.245	906.837	0	0	0	0
0.462	506.926	5	3	0	0
988.732	1948.11	12	9	8	0
823.388	695.157	0	0	0	0
1582.61	714.807	6	7	6	0
1727.41	753.723	0	7	0	0
750.663	1042.07	18	11	16	0
263.418	1663.2	0	0	0	0
1436.51	1045.66	14	6	5	0
988.118	930.971	0	0	0	0
464.034	1948.24	2	2	2	0
880.562	37.282	0	0	0	0
1370.37	1787.7	13	13	11	0
833.2	1707.16	0	0	0	0
694.358	1101.04	18	11	16	0
1015.96	1957.19	12	9	8	0
1652.32	1655.3	0	0	0	0
1227.95	492.541	19	5	4	0
1972.44	637.033	0	0	0	0
1158.14	426.225	0	0	0	0
1336.68	822.461	0	0	0	0
1699.52	49.324	10	10	9	0
1056.21	1964.14	12	9	8	0
1433.39	406.596	7	17	15	0
1708.33	129.506	10	10	0	0
1236.12	498.844	19	5	4	0
118.456	1396.17	3	8	7	0
1295.03	403.942	0	17	0	0
1592.16	1004.78	16	4	5	0
857.355	1385.43	0	0	0	0
260.62	32.843	0	0	0	0
1590.25	1011.48	16	4	5	0
1584.32	845.825	0	0	0	0
1873.1	1511.2	0	0	0	0
1067.59	1999.78	12	9	8	0
944.966	216.85	20	14	12	0
1139.44	1656.72	0	0	0	0
191.422	1502.67	3	8	7	0
844.283	133.617	20	14	12	0
1144.51	427.008	0	0	0	0
97.092	456.796	5	3	3	0
1139.71	572.785	0	5	4	0
714.349	102.827	0	0	0	0
459.733	682.442	9	12	10	0
1839.14	1044.07	15	15	13	0
204.631	434.822	5	3	3	0
1574.44	1540.04	0	0	0	0
1027.84	310.357	0	14	12	0
210.772	1082.39	17	16	14	0
858.068	1866.48	12	0	0	0
204.171	1082.17	0	16	14	0
1724.64	45.522	10	10	9	0
1542.91	1934.6	0	1	1	0
1014.18	112.76	0	0	0	0
677.217	1101.02	18	11	16	0
761.154	1007.84	18	11	16	0
1700.89	5.506	10	10	9	0
1466.26	429.183	7	17	15	0
261.451	313.784	0	3	0	0
423.283	1998.8	2	2	2	0
636.171	1130.24	18	11	16	0
1421.55	567.962	0	0	0	0
525.985	874.481	0	0	0	0
441.891	1876.4	2	2	2	0
1492.27	985.123	14	6	5	0
952.128	381.678	0	0	0	0
134.826	1108.51	17	16	14	0
1211.84	472.142	19	5	4	0
1306.63	1139.61	0	0	0	0
1544.9	1100.9	16	6	5	0
1092.13	380.631	0	0	0	0
289.413	1004.24	17	16	0	0
1027.84	281.309	20	14	12	0
1344.45	1810.42	0	13	11	0
844.139	1721.86	0	0	0	0
1634.36	718.813	6	7	6	0
901.944	1469.49	0	0	0	0
1410.9	141.916	0	0	0	0
515.157	665.849	9	12	10	0
881.78	1403.05	0	0	0	0
154.682	1287.48	0	0	0	0
1455.35	983.627	14	6	5	0
650.52	591.11	0	12	0	0
1104.28	569.393	19	5	0	0
997.91	1062.8	0	0	0	0
1516.73	1951.67	0	1	1	0
454.901	1155.41	0	0	0	0
115.093	1411.34	3	8	7	0
1538.88	1012.19	16	4	5	0
1448.45	10.864	0	0	0	0
1444.5	1698.79	0	0	17	0
371.089	209.057	0	0	0	0
899.816	1245.95	0	0	0	0
137.751	462.993	5	3	3	0
1331.44	1791.34	13	13	11	0
90.879	1487.64	8	8	7	0
159.328	1465.5	3	8	7	0
1426.65	1833.41	0	13	0	0
900.257	1007.34	0	0	0	0
1983.59	1404.21	0	0	0	0
1729.42	971.871	15	15	13	0
1350.15	349.939	7	17	15	0
924.46	1230.09	0	0	0	0
358.984	455.92	0	0	0	0
124.005	470.026	5	3	3	0
1096.49	524.252	0	5	0	0
1729.8	344.32	0	0	0	0
530.377	580.258	4	12	10	0
586.07	705.033	0	0	10	0
707.53	1442.83	0	0	0	0
1254.35	1439.61	0	0	0	0
40.309	496.877	5	3	0	0
430.95	1950.86	2	2	2	0
1748.85	1184.77	0	0	0	0
481.732	704.261	9	12	10	0
999.306	1933.89	12	9	8	0
1679.44	43.506	10	10	9	0
1679.53	231.15	0	0	0	0
1508.29	449.708	7	17	15	0
1396.96	323.828	0	0	15	0
1278.24	498.803	19	5	4	0
575.749	545.631	4	12	10	0
970.748	1964.3	12	9	8	0
1319.22	839.924	0	0	0	0
1521.27	341.784	0	0	0	0
1912.44	130.222	0	0	0	0
1629.87	813.831	16	0	0	0
1880	1057.51	15	15	13	0
1885.7	959.993	0	0	0	0
350.679	337.718	0	0	0	0
1501.56	696.706	6	7	6	0
840.824	485.822	0	0	0	0
562.766	342.401	0	12	0	0
1497.32	1801.37	1	1	0	0
480.032	1078.84	0	0	0	0
956.736	783.15	0	0	0	0
306.308	615.035	0	0	0	0
228.743	1147.89	0	16	14	0
364.533	495.024	0	0	0	0
1606.47	1191.76	0	0	0	0
226.733	1116.82	0	16	14	0
1455.43	1987.63	1	1	0	0
1213.8	515.17	19	5	4	0
123.812	1663.41	0	0	0	0
1209.77	719.601	0	0	0	0
1249.97	548.178	19	5	4	0
576.679	530.505	4	12	10	0
1137.34	524.442	19	5	4	0
1419.43	557.764	0	0	0	0
1325.16	1772.23	13	13	11	0
758.196	1003.95	18	11	16	0
1348.6	479.723	0	0	0	0
228.382	1059.69	17	16	14	0
1047.12	1106.1	0	0	0	0
1470.17	405.724	7	17	15	0
810.015	988.496	18	11	16	0
602.117	586.774	9	12	10	0
471.536	682.182	9	12	10	0
1676.06	1604.27	0	0	0	0
226.086	1049.7	17	16	14	0
1001.87	211.678	0	14	12	0
1913.76	582.698	0	0	0	0
1357.41	184.031	0	0	0	0
1733.63	1333.55	0	0	0	0
178.747	1470.13	3	8	7	0
1103.87	403.687	0	0	0	0
1711.51	31.108	10	10	9	0
238.924	130.781	0	0	0	0
86.235	726.554	0	0	0	0
1009.17	1931.38	12	9	8	0
978.073	230.789	20	14	12	0
908.808	1882.74	12	0	0	0
1234.49	1013.39	0	0	0	0
466.777	1927.03	2	2	2	0
1419.53	523.956	0	0	0	0
1843.59	119.481	0	0	0	0
305.906	1581.88	3	8	0	0
1646.4	1521.41	0	0	0	0
310.077	38.505	0	0	0	0
395.547	1571.42	0	0	0	0
1488.27	428.689	7	17	15	0
125.864	682.077	0	0	0	0
1669.8	1928.37	0	0	0	0
1498.26	440.675	7	17	15	0
1968.96	1403.24	0	0	0	0
1670.21	122.886	10	10	0	0
920.561	1271.67	0	0	0	0
1500.17	1643.21	0	0	0	0
329.137	1589.74	0	8	0	0
132.515	1454.09	8	8	7	0
1385.94	658.79	6	7	0	0
1404.35	1653.55	0	0	0	0
1034.97	1121.44	0	0	0	0
1396.1	1794.29	13	13	11	0
1687.68	1224.35	0	0	0	0
356.448	1586.47	0	0	0	0
1472.71	423.529	7	17	15	0
202.566	369.472	5	3	3	0
1554.83	1010.91	16	4	5	0
121.631	688.78	0	0	0	0
990.25	240.854	20	14	12	0
1398.82	416.969	7	17	15	0
1455.06	1124.37	14	6	5	0
31.866	1469.12	8	8	7	0
1416.96	480.449	7	0	0	0
540.778	169.409	0	0	0	0
1358.47	1844.55	13	13	11	0
1362.19	65.463	0	0	0	0
51.471	1462.25	8	8	7	0
307.022	1576.02	3	8	0	0
235.001	1140.97	0	16	14	0
1044.51	1707.82	0	0	0	0
1108.03	1640.4	0	0	0	0
1591.93	959.155	16	4	5	0
1672.35	1926.97	0	0	0	0
259.465	1526.21	3	8	7	0
1431.31	404.652	7	17	15	0
1031.91	285.823	20	14	12	0
1532.89	784.821	14	0	0	0
509.467	837.4	0	0	0	0
121.066	1473.03	3	8	7	0
1566.97	1067.85	16	6	5	0
632.556	588.266	9	12	10	0
1654.71	1672.71	0	0	0	0
262.597	49.55	0	0	0	0
1525.26	670.061	6	7	6	0
1860.67	1498.82	0	0	0	0
302.592	994.927	17	16	0	0
298.947	20.856	0	0	0	0
1370.54	85.01	0	0	0	0
1511.68	1604.99	0	0	0	0
1228.02	456.965	19	5	4	0
565.898	1152.65	0	0	0	0
779.035	1458.24	0	0	0	0
709.447	1664.02	0	0	0	0
779.678	183.91	20	14	0	0
844.675	628.112	0	0	0	0
829.325	136.957	20	14	0	0
1106.2	1133.93	0	0	0	0
1297.23	856.14	0	0	0	0
1360.87	399.908	7	17	15	0
1670.09	1212.77	0	0	0	0
1816.96	854.87	0	0	0	0
1189.86	493.348	19	5	4	0
1811.44	1121.68	0	0	0	0
466.949	718.255	9	12	10	0
366.07	438.968	0	0	0	0
1031.13	1992.67	12	9	8	0
1494.74	1896.26	1	1	1	0
1775.62	1026.6	15	15	13	0
851.466	1745.7	0	0	0	0
710.164	1076.29	18	11	16	0
625.434	650.699	0	12	10	0
649.304	1159.25	18	11	16	0
1319.36	1651.43	0	13	0	0
557.511	643.596	9	12	10	0
1897.9	29.241	0	0	0	0
1731.06	874.09	0	0	0	0
41.958	1411.16	0	8	7	0
413.877	1908.45	2	2	2	0
936.962	1277.46	0	0	0	0
1949.99	1442.56	0	0	0	0
1185.73	1474.12	0	0	0	0
330.685	85.912	0	0	0	0
562.463	1409.29	0	0	0	0
1964.9	1431.36	0	0	0	0
1433.11	667.521	6	7	0	0
1515.36	1069.32	14	6	5	0
1310.81	1752.99	13	13	11	0
995.854	1016.2	0	0	0	0
576.199	314.066	0	0	0	0
1752.02	296.439	0	0	0	0
533.821	514.367	0	12	10	0
1446.36	1857.41	0	13	1	0
874.708	168.733	11	14	12	0
1285.18	1140.27	0	0	0	0
1893.79	856.073	0	0	0	0
873.876	160.372	20	14	12	0
1455.04	191.546	0	0	0	0
393.115	1557.16	0	0	0	0
1041.17	1218.74	0	0	0	0
799.846	69.108	0	14	0	0
1288.26	1704.4	13	13	11	0
1644.44	1657.37	0	0	0	0
937.793	930.816	0	0	0	0
1560.92	887.24	0	0	0	0
1147.02	1321.38	0	0	0	0
114.715	413.811	0	3	3	0
1373.81	381.789	7	17	15	0
345.518	1566.57	0	8	0	0
41.206	492.761	5	3	0	0
1099.87	1928.96	0	9	8	0
1973.2	256.452	0	0	0	0
1255.8	540.169	19	5	4	0
589.138	789.523	0	0	0	0
525.566	617.745	4	12	10	0
904.074	1685.73	0	0	0	0
984.794	297.624	20	14	12	0
1596.13	1116.48	0	0	0	0
662.489	987.996	0	0	0	0
1404.47	139.9	0	0	0	0
1346.16	1794.66	13	13	11	0
934.207	218.422	11	14	12	0
1510.39	1855.16	1	1	1	0
1479.44	992.09	14	6	5	0
1282.45	1681.7	0	13	11	0
1034.1	1976.17	12	9	8	0
1407.81	1871.38	13	13	11	0
1174.48	533.058	19	5	4	0
1669.01	88.381	10	10	9	0
157.566	1442.97	8	8	7	0
720.359	1067.16	18	11	16	0
1350.81	1285.12	0	0	0	0
1462.74	494.729	0	0	0	0
1369.56	842.528	0	0	0	0
178.067	1488.1	3	8	7	0
278.183	1445.23	8	0	0	0
878.38	163.552	20	14	12	0
1025.9	1934.93	12	9	8	0
997.377	1953.99	12	9	8	0
1508	423.954	7	17	15	0
1419.73	550.502	0	0	0	0
1057.76	1955.62	12	9	8	0
1128.18	538.308	19	5	4	0
275.509	961.539	0	16	0	0
1707.46	1813.46	0	0	0	0
168.907	451.811	5	3	3	0
1488.88	442.311	7	17	15	0
1290.31	1162.11	0	0	0	0
1421.29	1057.8	14	6	5	0
560.122	1473.23	0	0	0	0
390.755	1519.36	0	0	0	0
520.299	687.283	9	12	10	0
424.225	544.109	0	0	0	0
560.677	633.256	9	12	10	0
447.044	437.443	0	0	0	0
830.916	186.516	20	14	12	0
69.394	1169.15	17	16	14	0
122.43	1483.14	8	8	7	0
1373.01	407.411	7	17	15	0
857.624	1906.58	12	0	0	0
1726.73	778.844	0	7	0	0
1470.6	1935.58	1	1	1	0
1160.96	527.883	19	5	4	0
126.187	1439.57	8	8	7	0
510.878	402.493	0	12	0	0
690.382	144.967	0	0	0	0
845.604	308.39	0	0	12	0
1099.73	433.089	0	0	0	0
188.667	1472.87	3	8	7	0
609.415	1165.06	18	11	0	0
686.987	1769.28	0	0	0	0
1418.92	504.181	0	0	0	0
1496.24	1933.82	1	1	1	0
125.999	744.817	0	0	0	0
918.13	221.834	20	14	12	0
740.103	1089.28	18	11	16	0
1461	411.855	7	17	15	0
1877.23	1068.69	15	15	13	0
1537.22	1025.31	16	4	5	0
468.642	1955.13	2	2	2	0
763.383	1015.61	18	11	16	0
1981.36	326.87	0	0	0	0
807.585	1014.77	18	11	16	0
1398.69	387.879	7	17	15	0
227.408	1519.69	0	8	7	0
1744.95	1003.18	15	15	13	0
1125.49	569.457	19	5	4	0
1750.52	953.838	15	15	13	0
916.186	1474.07	0	0	0	0
1987.66	1124.71	0	0	0	0
1875.09	1845.34	0	0	0	0
1865.27	653.278	0	0	0	0
230.184	1514.48	3	8	7	0
493.832	1849.71	2	2	2	0
1004.04	1930.66	12	9	8	0
149.178	1430.45	3	8	7	0
1163.28	412.252	0	0	0	0
1424.74	1117.86	14	6	5	0
1090.5	1935.33	0	9	8	0
1085.03	1729.61	0	0	0	0
597.479	593.586	9	12	10	0
904.443	1249.92	0	0	0	0
307.105	993.815	0	16	0	0
1185.48	543.26	19	5	4	0
[truncated: 364,087+ more rows]

## Sheet: Fig. 2e
x	y	index	clustering-MIRO	clustering-DBSCAN	set
-8.946	22.428	0	0	0	0
-5.761	15.724	0	0	0	0
12.16	6.45	0	0	0	0
-12.776	-13.126	0	0	0	0
1.604	22.73	0	0	0	0
-25.317	-29.016	0	1	1	0
18.455	9.435	0	0	0	0
-28.512	29.024	0	0	0	0
20.007	-31.287	0	0	0	0
-23.438	14.067	0	0	0	0
29.719	1.29	0	0	0	0
9.36	-22.547	0	0	0	0
-14.755	-15.916	0	0	0	0
31.985	-20.503	0	0	0	0
20.804	19.135	0	0	0	0
-20.132	29.367	0	0	0	0
29.443	21.711	0	0	0	0
2.127	-5.816	0	0	0	0
25.028	-10.558	0	0	0	0
9.202	-3.687	0	0	0	0
-17.774	27.692	0	0	0	0
2.512	-11.688	0	2	2	0
11.068	-29.68	0	0	0	0
-3.189	2.888	0	0	0	0
16.402	31.493	0	0	0	0
-24.803	-25.517	0	0	0	0
-25.768	-14.895	0	0	0	0
23.098	-19.695	0	0	0	0
-12.375	-7.371	0	3	11	0
23.154	26.689	0	0	0	0
-4.826	1.323	0	0	0	0
-26.328	-1.517	0	0	0	0
-8.298	-1.403	0	0	0	0
-27.997	-3.359	0	0	0	0
24.036	12.614	0	0	0	0
-15.57	-16.827	0	0	0	0
2.507	-17.649	0	4	2	0
-30.546	-4.61	0	0	0	0
14.997	-2.817	0	0	0	0
-11.726	3.522	0	0	0	0
-12.487	15.281	0	0	0	0
23.486	-26.851	0	0	0	0
23.42	-18.258	0	0	0	0
-20.815	-1.427	0	0	0	0
14.114	-13.223	0	0	0	0
-22.363	27.215	0	0	0	0
-21.52	-9.189	0	0	0	0
20.397	1.74	0	0	0	0
-20.613	-18.333	0	0	0	0
12.459	13.324	0	0	0	0
18.112	-26.436	0	0	0	0
18.147	14.528	0	0	0	0
-29.95	30.372	0	0	0	0
8.471	-29.234	0	0	0	0
2.424	-8.622	0	0	0	0
-21.952	-24.447	0	0	0	0
21.459	11.164	0	0	0	0
26.572	-4.339	0	0	0	0
-6.576	-13.507	0	0	0	0
27.24	2.436	0	0	0	0
16.284	20.096	0	0	0	0
-2.163	-2.223	0	0	0	0
7.174	-13.105	0	0	0	0
13.289	-0.947	0	0	0	0
14.092	21.363	0	0	0	0
4.156	0.09	0	0	0	0
24.285	21.414	0	0	0	0
4.335	15.247	0	0	0	0
-14.412	-18.54	0	0	0	0
2.055	-2.655	0	0	0	0
-1.591	-30.428	0	0	0	0
7.084	-24.266	0	0	0	0
-22.749	-4.194	0	0	0	0
14.429	-4.76	0	0	0	0
20.38	14.435	0	0	0	0
8.725	-16.708	0	0	0	0
8.991	15.26	0	5	8	0
-29.663	17.689	0	0	0	0
8.899	-9.437	0	0	0	0
30.929	-24.836	0	0	0	0
-21.426	-27.353	0	0	0	0
-1.981	-15.686	0	0	0	0
28.337	14.541	0	0	18	0
-24.733	9.413	0	0	0	0
21.765	-6.629	0	0	0	0
-3.145	15.976	0	0	0	0
-29.927	20.863	0	0	0	0
-20.257	2.844	0	0	0	0
-4.032	23.775	0	0	0	0
-0.976	1.247	0	6	3	0
-3.623	28.101	0	0	0	0
-28.553	-7.609	0	0	0	0
-21.137	25.004	0	0	0	0
-9.903	10.506	0	7	25	0
4.558	28.907	0	0	0	0
17.122	17.347	0	0	0	0
-22.875	2.477	0	0	0	0
-4.151	4.814	0	0	0	0
-9.368	7.104	0	0	0	0
-27.462	11.335	0	0	0	0
-14.982	25.148	0	0	0	0
5.326	0.888	0	0	0	0
-29.278	12.168	0	0	0	0
-23.326	-11.162	0	0	0	0
27.432	32.79	1	8	4	0
27.089	33.683	1	8	4	0
27.082	33.072	1	8	4	0
27.264	32.184	1	8	4	0
26.561	33.493	1	8	4	0
26.734	32.784	1	8	4	0
26.747	32.5	1	8	4	0
26.627	32.455	1	8	4	0
26.067	32.931	1	8	4	0
26.058	32.69	1	8	4	0
26.549	32.015	1	8	4	0
25.951	32.362	1	8	4	0
26.309	31.923	1	8	4	0
25.401	32.342	1	8	4	0
25.23	32.228	1	8	4	0
25.27	32.006	1	8	4	0
25.404	31.766	1	8	4	0
26.073	31.397	1	8	4	0
25.925	31.313	1	8	4	0
25.008	31.333	1	8	4	0
25.278	31.126	1	8	4	0
25.655	30.953	1	8	4	0
25.02	30.79	1	8	4	0
25.99	30.712	1	8	4	0
26.54	30.689	1	8	4	0
26.344	30.559	1	8	4	0
26.176	30.407	1	8	4	0
25.313	29.959	1	8	4	0
26.707	30.414	1	8	4	0
26.745	30.348	1	8	4	0
26.036	29.812	1	8	4	0
26.185	29.755	1	8	4	0
25.956	29.399	1	8	4	0
25.836	29.074	1	8	4	0
26.886	29.955	1	8	4	0
25.948	28.662	1	8	4	0
26.445	29.039	1	8	4	0
27.066	29.768	1	8	4	0
26.81	29.095	1	8	4	0
26.959	29.103	1	8	4	0
27.006	28.856	1	8	4	0
27.464	29.903	1	8	4	0
27.163	28.264	1	8	4	0
27.379	28.498	1	8	4	0
27.514	28.234	1	8	4	0
27.708	28.969	1	8	4	0
27.863	28.265	1	8	4	0
27.903	29.531	1	8	4	0
28.234	28.138	1	8	4	0
-17.525	-9.856	2	9	5	0
-17.02	-10.161	2	9	5	0
-16.784	-10.351	2	9	5	0
-17.071	-10.485	2	9	5	0
-17.895	-10.685	2	9	5	0
-17.597	-10.878	2	9	5	0
-16.94	-10.957	2	9	5	0
-17.326	-11.228	2	9	5	0
-16.045	-10.964	2	9	5	0
-17.085	-11.536	2	9	5	0
-16.8	-11.586	2	9	5	0
-16.21	-11.396	2	9	5	0
-16.738	-11.95	2	9	5	0
-16.635	-12.093	2	9	5	0
-16.64	-12.353	2	9	5	0
-16.525	-12.513	2	9	5	0
-15.77	-11.767	2	9	5	0
-16.104	-12.557	2	9	5	0
-15.455	-11.635	2	9	5	0
-15.909	-13.027	2	9	5	0
-15.532	-12.499	2	9	5	0
-15.327	-12.301	2	9	5	0
-15.252	-12.728	2	9	5	0
-15.109	-13.077	2	9	5	0
-14.918	-12.587	2	9	5	0
-14.694	-13.416	2	9	5	0
-14.468	-13.44	2	9	5	0
-14.49	-12.387	2	9	5	0
-14.279	-12.575	2	9	5	0
-14.439	-11.752	2	9	5	0
-13.634	-13.139	2	9	5	0
-13.903	-12.262	2	9	5	0
-14.043	-11.801	2	9	5	0
-14.136	-11.507	2	9	5	0
-13.735	-11.784	2	9	5	0
-13.067	-12.199	2	9	5	0
-12.615	-12.302	2	9	5	0
-13.896	-11.218	2	9	5	0
-13.328	-11.417	2	9	5	0
-13.373	-11.245	2	9	5	0
-12.448	-11.434	2	9	5	0
-12.552	-11.197	2	9	5	0
-33.022	-28.039	3	10	1	0
-31.639	-28.327	3	10	1	0
-32.243	-28.43	3	10	1	0
-31.1	-28.499	3	10	1	0
-32.05	-28.693	3	10	1	0
-31.632	-28.744	3	10	1	0
-32.613	-29.115	3	10	1	0
-32.043	-29.105	3	10	1	0
-32.667	-29.511	3	10	1	0
-32.245	-29.509	3	10	1	0
-31.792	-29.432	3	10	1	0
-32.468	-30.041	3	10	1	0
-32.154	-30.039	3	10	1	0
-31.559	-29.747	3	10	1	0
-31.271	-29.645	3	10	1	0
-32.031	-30.681	3	10	1	0
-30.844	-29.456	3	10	1	0
-31.425	-30.477	3	10	1	0
-31.157	-30.336	3	10	1	0
-30.551	-29.432	3	10	1	0
-31.183	-31.148	3	10	1	0
-30.835	-30.72	3	10	1	0
-30.749	-31.009	3	10	1	0
-30.444	-30.376	3	10	1	0
-30.371	-30.81	3	10	1	0
-30.218	-30.875	3	10	1	0
-30.058	-31.404	3	10	1	0
-29.886	-31.047	3	10	1	0
-29.744	-30.811	3	10	1	0
-29.498	-31.246	3	10	1	0
-29.599	-30.142	3	10	1	0
-29.178	-31.022	3	10	1	0
-28.961	-31.08	3	1	1	0
-29.012	-30.553	3	10	1	0
-28.777	-30.65	3	0	1	0
-28.412	-30.894	3	1	1	0
-28.63	-30.292	3	10	1	0
-28.641	-30.047	3	10	1	0
-28.756	-29.732	3	10	1	0
-28.134	-30.119	3	1	1	0
-27.757	-30.198	3	1	1	0
-27.703	-30.005	3	1	1	0
-27.567	-29.87	3	1	1	0
-28.454	-29.222	3	10	1	0
-28.971	-28.881	3	10	1	0
-27.65	-29.249	3	1	1	0
-28.467	-28.858	3	10	1	0
-27.833	-28.874	3	10	1	0
-28.932	-28.58	3	10	1	0
-7.515	-31.885	4	11	6	0
-8.591	-32.061	4	11	6	0
-8.028	-32.208	4	11	6	0
-7.209	-32.22	4	11	6	0
-7.735	-32.48	4	11	6	0
-7.531	-32.569	4	11	6	0
-7.693	-32.796	4	11	6	0
-8.175	-33.241	4	11	6	0
-7.998	-33.372	4	11	6	0
-6.775	-32.684	4	11	6	0
-7.269	-33.253	4	11	6	0
-6.631	-32.803	4	11	6	0
-7.654	-34.196	4	11	6	0
-6.936	-33.556	4	11	6	0
-7.084	-34.103	4	11	6	0
-6.5	-33.349	4	11	6	0
-6.545	-33.786	4	11	6	0
-6.582	-34.413	4	11	6	0
-6.172	-33.515	4	11	6	0
-5.988	-33.12	4	11	6	0
-5.958	-33.966	4	11	6	0
-5.806	-33.11	4	11	6	0
-5.702	-33.294	4	11	6	0
-5.372	-34.714	4	11	6	0
-5.268	-34.223	4	11	6	0
-5.351	-33.377	4	11	6	0
-5.089	-33.714	4	11	6	0
-5.211	-33.142	4	11	6	0
-4.303	-34.458	4	11	6	0
-4.499	-33.794	4	11	6	0
-3.9	-34.243	4	11	6	0
-3.864	-33.951	4	11	6	0
-4.027	-33.522	4	11	6	0
-3.62	-33.601	4	11	6	0
-3.747	-33.269	4	11	6	0
-3.256	-33.321	4	11	6	0
-3.129	-33.134	4	11	6	0
-3.138	-32.892	4	11	6	0
-3.123	-32.671	4	11	6	0
-4.091	-32.27	4	11	0	0
-4.342	-32.108	4	11	0	0
-3.497	-32.024	4	11	6	0
14.748	24.999	5	12	7	0
15.122	25.284	5	12	7	0
15.446	25.65	5	12	7	0
14.604	25.605	5	12	7	0
14.781	25.946	5	12	7	0
15.141	26.507	5	12	7	0
14.278	26.14	5	12	7	0
14.371	26.562	5	12	7	0
14.348	26.961	5	12	7	0
13.808	26.572	5	12	7	0
13.96	27.482	5	12	7	0
13.235	26.155	5	12	7	0
13.102	26.257	5	12	7	0
13.061	27.778	5	12	7	0
12.768	26.959	5	12	7	0
12.51	27.141	5	12	7	0
12.443	26.38	5	12	7	0
12.127	26.733	5	12	7	0
11.531	27.432	5	12	7	0
11.455	26.97	5	12	7	0
11.49	26.491	5	12	7	0
10.811	26.838	5	12	7	0
10.56	26.644	5	12	0	0
11.449	25.71	5	12	7	0
10.945	25.759	5	12	0	0
10.251	25.768	5	12	0	0
9.992	25.525	5	12	0	0
11.063	25.066	5	12	0	0
10.578	24.883	5	12	0	0
9.89	24.578	5	12	0	0
3.519	-11.947	6	2	2	0
3.609	-13.827	6	4	0	0
3.041	-12.114	6	2	2	0
2.782	-12.124	6	2	2	0
2.58	-12.288	6	4	2	0
2.903	-13.344	6	4	2	0
2.582	-13.153	6	4	2	0
2.968	-13.905	6	4	2	0
1.792	-12.868	6	4	2	0
1.539	-12.973	6	4	2	0
1.581	-13.316	6	4	2	0
1.732	-13.678	6	4	2	0
1.669	-13.875	6	4	2	0
1.541	-14.043	6	4	2	0
1.441	-14.228	6	4	2	0
1.288	-14.411	6	4	2	0
1.804	-14.69	6	4	2	0
1.252	-14.845	6	4	2	0
1.695	-15.038	6	4	2	0
1.915	-15.188	6	4	2	0
2.18	-15.294	6	4	2	0
1.58	-15.636	6	4	2	0
1.913	-15.712	6	4	2	0
1.792	-15.971	6	4	2	0
2.229	-15.923	6	4	2	0
1.52	-16.661	6	4	2	0
2.3	-16.285	6	4	2	0
2.178	-16.669	6	4	2	0
2.129	-17.06	6	4	2	0
2.317	-17.193	6	4	2	0
3.16	-16.121	6	4	2	0
3.354	-15.967	6	4	2	0
3.072	-17.101	6	4	2	0
3.182	-17.47	6	4	2	0
3.432	-17.315	6	4	2	0
3.661	-16.992	6	4	2	0
3.824	-15.931	6	4	2	0
3.911	-15.945	6	4	2	0
12.474	19.552	7	5	8	0
12.555	20.219	7	5	8	0
11.972	18.959	7	5	8	0
12.16	20.342	7	5	8	0
11.973	20.509	7	5	8	0
11.715	19.826	7	5	8	0
11.548	19.958	7	5	8	0
11.341	20.316	7	5	8	0
11.224	19.79	7	5	8	0
11.34	18.621	7	5	8	0
10.949	19.576	7	5	8	0
11.096	18.815	7	5	8	0
10.726	19.34	7	5	8	0
10.356	19.679	7	5	8	0
10.29	19.463	7	5	8	0
10.277	19.215	7	5	8	0
9.944	19.341	7	5	8	0
10.107	18.956	7	5	8	0
9.794	19.01	7	5	8	0
10.65	18.243	7	5	8	0
8.971	19.083	7	5	8	0
9.067	18.792	7	5	8	0
8.939	18.619	7	5	8	0
9.275	18.301	7	5	8	0
10.049	17.953	7	5	8	0
9.8	17.868	7	5	8	0
8.611	17.805	7	5	8	0
9.011	17.588	7	5	8	0
9.324	17.423	7	5	8	0
9.848	17.339	7	5	8	0
9.102	17.021	7	5	8	0
8.734	16.701	7	5	8	0
9.202	16.651	7	5	8	0
9.785	16.727	7	5	8	0
9.011	16.09	7	5	8	0
9.521	16.175	7	5	8	0
9.927	16.265	7	5	8	0
10.018	16.13	7	5	8	0
9.982	15.848	7	5	8	0
10.047	15.64	7	5	8	0
10.009	15.242	7	5	8	0
10.158	15.07	7	5	8	0
10.597	15.497	7	5	8	0
-8.551	-3.355	8	13	0	0
-7.605	-3.679	8	13	9	0
-7.665	-3.802	8	13	9	0
-7.51	-3.932	8	13	9	0
-7.568	-4.056	8	13	9	0
-7.768	-4.211	8	13	9	0
-8.437	-4.5	8	13	9	0
-8.632	-4.754	8	13	9	0
-7.968	-4.727	8	13	9	0
-8.131	-4.978	8	13	9	0
-8.007	-5.114	8	13	9	0
-7.243	-4.837	8	13	9	0
-7.567	-5.224	8	13	9	0
-7.902	-5.71	8	13	9	0
-6.888	-4.987	8	13	9	0
-7.452	-5.782	8	13	9	0
-6.977	-5.45	8	13	9	0
-6.681	-5.249	8	13	9	0
-6.932	-5.916	8	13	9	0
-7.054	-6.542	8	13	9	0
-6.379	-5.388	8	13	9	0
-6.179	-5.119	8	13	9	0
-6.301	-5.998	8	13	9	0
-6.148	-5.986	8	13	9	0
-6.073	-6.717	8	13	9	0
-5.86	-6.143	8	13	9	0
-5.717	-5.855	8	13	9	0
-5.536	-6.26	8	13	9	0
-5.425	-5.952	8	13	9	0
-5.547	-4.897	8	13	9	0
-4.891	-6.649	8	13	9	0
-5.044	-5.751	8	13	9	0
-4.991	-5.546	8	13	9	0
-4.519	-6.1	8	13	9	0
-4.726	-5.486	8	13	9	0
-4.876	-5.083	8	13	9	0
-3.802	-6.106	8	13	9	0
-4.209	-5.434	8	13	9	0
-3.773	-5.595	8	13	9	0
-3.409	-5.631	8	13	9	0
-3.291	-5.463	8	13	9	0
-3.717	-5.008	8	13	9	0
-3.189	-5.06	8	13	9	0
-4.156	-4.505	8	13	9	0
-3.332	-4.609	8	13	9	0
-3.052	-4.484	8	13	9	0
-1.142	30.472	9	14	10	0
-2.163	31.178	9	14	0	0
-1.511	30.323	9	14	10	0
-2.43	30.662	9	14	10	0
-2.227	30.252	9	14	10	0
-2.052	29.927	9	14	10	0
-2.15	29.729	9	14	10	0
-2.462	29.555	9	14	10	0
-1.788	29.27	9	14	10	0
-1.341	29.11	9	14	10	0
-1.116	29.007	9	14	10	0
-1.995	28.678	9	14	10	0
-1.522	28.627	9	14	10	0
-1.663	28.385	9	14	10	0
-1.728	28.135	9	14	10	0
-0.993	28.425	9	14	10	0
-1.894	27.455	9	14	10	0
-0.684	28.399	9	14	10	0
-0.785	28.094	9	14	10	0
-1.33	26.946	9	14	10	0
-0.923	27.204	9	14	10	0
-0.701	27.189	9	14	10	0
-0.586	26.81	9	14	10	0
-0.264	27.323	9	14	10	0
-0.139	26.288	9	14	10	0
0.131	26.583	9	14	10	0
0.236	27.659	9	14	10	0
0.625	26.69	9	14	10	0
0.372	28.171	9	14	0	0
1.033	26.993	9	14	0	0
0.691	28.034	9	14	0	0
1.413	27.264	9	14	0	0
1.567	27.439	9	14	0	0
-9.697	-3.53	10	3	11	0
-9.476	-2.48	10	3	11	0
-9.754	-2.771	10	3	11	0
-9.954	-2.917	10	3	11	0
-10.126	-3.031	10	3	11	0
-10.279	-3.137	10	3	11	0
-10.4	-3.823	10	3	11	0
-10.647	-2.254	10	3	11	0
-10.847	-2.286	10	3	11	0
-10.921	-2.841	10	3	11	0
-11.12	-2.762	10	3	11	0
-11.21	-3.01	10	3	11	0
-11.074	-3.663	10	3	11	0
-11.451	-3.232	10	3	11	0
-10.983	-4.214	10	3	11	0
-11.166	-4.104	10	3	11	0
-11.645	-3.704	10	3	11	0
-11.441	-4.091	10	3	11	0
-12.353	-3.453	10	3	11	0
-11.436	-4.356	10	3	11	0
-11.498	-4.427	10	3	11	0
-11.743	-4.401	10	3	11	0
-13.063	-3.922	10	15	11	0
-12.934	-4.191	10	15	11	0
-11.761	-4.736	10	3	11	0
-12.655	-4.643	10	3	11	0
-12.021	-4.902	10	3	11	0
-13.07	-4.939	10	15	11	0
-12.93	-5.129	10	15	11	0
-12.391	-5.274	10	3	11	0
-11.556	-5.306	10	3	11	0
-12.366	-5.558	10	3	11	0
-12.407	-5.718	10	3	11	0
-11.398	-5.515	10	3	11	0
-12.632	-6.138	10	3	11	0
-12.69	-6.364	10	3	11	0
-12.639	-6.547	10	3	11	0
-11.797	-6.173	10	3	11	0
-11.572	-6.147	10	3	11	0
-11.43	-6.163	10	3	11	0
-12.158	-7.112	10	3	11	0
-11.596	-6.702	10	3	11	0
-11.495	-6.799	10	3	11	0
-11.801	-7.597	10	3	11	0
-11.173	-6.778	10	3	11	0
-11.198	-7.171	10	3	11	0
18.378	-23.118	11	16	12	0
17.826	-23.251	11	16	12	0
18.579	-23.45	11	16	12	0
18.587	-23.601	11	16	12	0
18.135	-23.819	11	16	12	0
18.256	-23.981	11	16	12	0
18.128	-24.203	11	16	12	0
19.648	-23.854	11	16	12	0
18.484	-24.46	11	16	12	0
18.773	-24.503	11	16	12	0
19.72	-24.104	11	16	12	0
18.675	-24.957	11	16	12	0
19.443	-24.556	11	16	12	0
19.389	-24.772	11	16	12	0
19.693	-24.639	11	16	12	0
19.595	-24.939	11	16	12	0
19.187	-25.754	11	16	12	0
19.956	-24.848	11	16	12	0
19.775	-25.448	11	16	12	0
20.303	-24.605	11	16	12	0
20.445	-24.462	11	16	12	0
20.53	-24.432	11	16	12	0
20.503	-24.923	11	16	12	0
20.525	-25.547	11	16	12	0
20.738	-24.471	11	16	12	0
20.819	-26.135	11	16	12	0
20.955	-25.486	11	16	12	0
21.004	-24.839	11	16	12	0
21.064	-24.659	11	16	12	0
21.31	-25.208	11	16	12	0
21.359	-24.974	11	16	12	0
21.923	-25.975	11	16	12	0
21.531	-24.821	11	16	12	0
21.409	-24.421	11	16	12	0
21.952	-25.045	11	16	12	0
22.43	-25.413	11	16	12	0
22.822	-25.573	11	16	12	0
21.979	-24.523	11	16	12	0
22.135	-24.508	11	16	12	0
23.253	-25.145	11	16	12	0
21.973	-24.139	11	16	12	0
22.052	-24.074	11	16	12	0
22.004	-23.95	11	16	12	0
23.019	-24.209	11	16	12	0
22.732	-23.965	11	16	12	0
22.847	-23.849	11	16	12	0
23.59	-23.803	11	16	12	0
16.948	24.954	12	17	13	0
16.787	24.731	12	17	13	0
16.909	24.296	12	17	13	0
16.589	24.229	12	17	13	0
16.698	23.9	12	17	13	0
16.031	23.898	12	17	13	0
16.266	23.546	12	17	13	0
16.969	23.204	12	17	13	0
16.369	23.038	12	17	13	0
15.673	22.734	12	17	13	0
17.24	22.738	12	17	13	0
16.157	22.236	12	17	13	0
16.065	21.896	12	17	13	0
16.768	21.965	12	17	13	0
16.42	21.429	12	17	13	0
17.647	22.171	12	17	13	0
16.939	21.154	12	17	13	0
17.739	21.836	12	17	13	0
17.653	21.357	12	17	13	0
17.718	20.979	12	17	13	0
18.146	21.602	12	17	13	0
18.351	21.849	12	17	13	0
18.488	21.983	12	17	13	0
18.633	21.189	12	17	13	0
18.953	20.389	12	17	13	0
19.179	20.655	12	17	13	0
19.589	20.322	12	17	13	0
19.539	21.101	12	17	13	0
19.854	21.045	12	17	13	0
20.386	20.801	12	17	13	0
-0.507	-19.992	13	18	0	0
-1.531	-19.604	13	18	14	0
-1.001	-20.015	13	18	14	0
-0.958	-20.17	13	18	14	0
-2.008	-20.075	13	18	14	0
-2.025	-20.288	13	18	14	0
-1.955	-20.503	13	18	14	0
-2.011	-20.709	13	18	14	0
-2.217	-20.941	13	18	14	0
-1.616	-21.056	13	18	14	0
-2.037	-21.359	13	18	14	0
-1.34	-21.337	13	18	14	0
-1.537	-21.609	13	18	14	0
-1.508	-21.807	13	18	14	0
-1.882	-22.291	13	18	14	0
-0.25	-21.296	13	18	0	0
-0.542	-21.686	13	18	14	0
-0.882	-22.244	13	18	14	0
-0.93	-22.594	13	18	14	0
-1.055	-23.151	13	18	14	0
-0.507	-22.645	13	18	14	0
-0.281	-22.588	13	18	14	0
-0.333	-23.26	13	18	14	0
0.154	-22.274	13	18	14	0
0.266	-22.425	13	18	14	0
0.359	-23.001	13	18	14	0
0.549	-23.139	13	18	14	0
0.768	-23.39	13	18	14	0
0.871	-22.583	13	18	14	0
1.148	-23.068	13	18	14	0
1.286	-22.841	13	18	14	0
1.393	-22.612	13	18	14	0
1.657	-22.751	13	18	14	0
2.073	-23.062	13	18	14	0
1.561	-21.976	13	18	14	0
1.348	-21.525	13	18	14	0
2.345	-22.373	13	18	14	0
1.572	-21.466	13	18	14	0
2.231	-21.805	13	18	14	0
2.881	-22.001	13	18	14	0
3.699	3.92	14	19	3	0
3.767	4.139	14	19	3	0
3.697	4.289	14	19	3	0
3.766	4.551	14	19	3	0
2.72	3.868	14	6	3	0
3.437	4.721	14	19	3	0
2.813	4.28	14	6	3	0
3.16	4.914	14	19	3	0
2.945	4.897	14	19	3	0
2.259	4.09	14	6	3	0
2.498	4.734	14	19	3	0
1.956	3.891	14	6	3	0
2.482	5.428	14	19	3	0
2.289	5.395	14	19	3	0
2.154	5.534	14	19	3	0
1.803	4.666	14	6	3	0
1.681	4.645	14	6	3	0
1.559	4.562	14	6	3	0
1.468	5.459	14	6	3	0
1.336	4.675	14	6	3	0
1.15	5.391	14	6	3	0
0.946	5.66	14	6	3	0
1.015	4.521	14	6	3	0
0.793	4.908	14	6	3	0
0.652	4.902	14	6	3	0
1.024	3.649	14	6	3	0
0.487	4.617	14	6	3	0
0.086	5.075	14	6	3	0
0.759	3.732	14	6	3	0
-0.031	4.694	14	6	3	0
-0.243	4.724	14	6	3	0
0.659	3.527	14	6	3	0
-0.036	4.101	14	6	3	0
0.191	3.754	14	6	3	0
-0.28	3.989	14	6	3	0
-0.759	4.156	14	6	3	0
-1.098	4.174	14	6	3	0
-0.994	3.929	14	6	3	0
-0.218	3.422	14	6	3	0
-0.776	3.512	14	6	3	0
0.359	3.032	14	6	3	0
-0.502	3.166	14	6	3	0
-0.981	3.13	14	6	3	0
-1.35	3.026	14	6	3	0
-1.262	2.857	14	6	3	0
-0.643	2.703	14	6	3	0
0.34	2.648	14	6	3	0
-0.572	2.468	14	6	3	0
0.38	2.526	14	6	3	0
-0.181	2.322	14	6	3	0
-1.398	1.837	14	6	3	0
-1.008	1.799	14	6	3	0
-1.055	1.61	14	6	3	0
-1.227	1.339	14	6	3	0
-15.68	-1.799	15	15	11	0
-16.08	-1.694	15	15	11	0
-16.162	-1.867	15	15	11	0
-16.271	-2.022	15	15	11	0
-16.361	-2.189	15	15	11	0
-16.678	-2.291	15	15	11	0
-16.613	-2.523	15	15	11	0
-15.486	-2.865	15	15	0	0
-16.434	-2.933	15	15	11	0
-16.525	-3.121	15	15	11	0
-16.591	-3.323	15	15	11	0
-16.809	-3.577	15	15	11	0
-16.479	-3.702	15	15	11	0
-16.551	-3.945	15	15	11	0
-16.984	-4.413	15	15	11	0
-16.198	-4.214	15	15	11	0
-15.608	-3.998	15	15	11	0
-15.921	-4.482	15	15	11	0
-15.89	-4.729	15	15	11	0
-15.968	-5.169	15	15	11	0
-14.909	-3.919	15	15	11	0
-15.634	-5.549	15	15	11	0
-15.347	-5.503	15	15	11	0
-15.144	-5.641	15	15	11	0
-14.905	-5.672	15	15	11	0
-14.523	-4.505	15	15	11	0
-14.419	-5.316	15	15	11	0
-14.185	-5.936	15	15	11	0
-13.972	-5.618	15	15	11	0
-13.689	-5.822	15	15	11	0
-13.68	-5.034	15	15	11	0
-13.836	-4.191	15	15	11	0
-13.72	-4.169	15	15	11	0
-13.207	-4.749	15	15	11	0
-12.514	-5.342	15	3	11	0
-13.593	-3.806	15	15	11	0
-12.543	-4.623	15	3	11	0
-24.238	-30.007	16	1	1	0
-25.606	-31.029	16	1	1	0
-24.393	-29.72	16	1	1	0
-25.395	-30.608	16	1	1	0
-24.99	-29.958	16	1	1	0
-24.879	-29.578	16	1	1	0
-25.504	-30.299	16	1	1	0
-25.613	-30.298	16	1	1	0
-25.836	-30.55	16	1	1	0
-25.505	-29.544	16	1	1	0
-25.798	-29.981	16	1	1	0
-25.614	-28.945	16	1	1	0
-26.164	-30.655	16	1	1	0
-25.933	-28.872	16	1	1	0
-26.088	-28.781	16	1	1	0
-26.332	-30.242	16	1	1	0
-26.417	-30.197	16	1	1	0
-26.55	-29.445	16	1	1	0
-26.567	-30.411	16	1	1	0
-26.818	-29.416	16	1	1	0
-27.065	-28.941	16	1	1	0
-26.944	-29.929	16	1	1	0
-27.15	-29.667	16	1	1	0
-27.278	-29.685	16	1	1	0
-26.864	-30.822	16	1	1	0
-27.12	-30.483	16	1	1	0
-27.893	-29.416	16	10	1	0
-27.471	-30.273	16	1	1	0
-27.494	-30.407	16	1	1	0
-27.202	-30.877	16	1	1	0
-28.019	-30.159	16	1	1	0
-28.632	-29.785	16	10	1	0
-28.362	-30.211	16	10	1	0
-28.331	-30.404	16	1	1	0
-28.415	-30.506	16	1	1	0
-28.506	-30.607	16	1	1	0
-28.272	-30.867	16	1	1	0
-28.745	-30.799	16	1	1	0
-28.98	-30.867	16	10	1	0
-28.07	-31.284	16	1	1	0
-28.639	-31.255	16	1	1	0
-27.681	-31.544	16	1	1	0
-29.013	-31.472	16	1	1	0
-29.141	-31.612	16	1	1	0
-29.214	-31.766	16	1	1	0
-29.289	-31.928	16	1	1	0
-28.653	-32.017	16	1	1	0
-28.613	-32.138	16	1	1	0
-29.231	-32.411	16	1	1	0
-27.834	-32.171	16	1	1	0
-27.647	-32.193	16	1	1	0
-28.444	-32.607	16	1	1	0
-28.768	-32.902	16	1	1	0
-28.274	-32.794	16	1	1	0
-28.556	-33.115	16	1	1	0
-27.443	-32.494	16	1	1	0
-28.077	-33.095	16	1	1	0
30.594	-21.844	17	20	15	0
31.281	-21.521	17	20	15	0
30.645	-21.509	17	20	15	0
30.976	-21.202	17	20	15	0
30.656	-21.145	17	20	15	0
29.818	-21.429	17	20	15	0
30.221	-21.024	17	20	15	0
30.381	-20.709	17	20	15	0
29.837	-20.971	17	20	15	0
29.426	-21.212	17	20	15	0
29.904	-20.483	17	20	15	0
29.249	-21.127	17	20	15	0
29.126	-21.147	17	20	15	0
29.517	-20.2	17	20	15	0
29.559	-19.698	17	20	15	0
29.401	-19.56	17	20	15	0
28.944	-20.495	17	20	15	0
28.836	-20.391	17	20	15	0
28.745	-20.051	17	20	15	0
28.54	-21.075	17	20	15	0
28.428	-19.636	17	20	15	0
28.301	-20.243	17	20	15	0
28.05	-19.587	17	20	15	0
27.876	-19.671	17	20	15	0
27.607	-19.436	17	20	15	0
27.74	-20.327	17	20	15	0
28.048	-21.293	17	20	15	0
27.003	-19.621	17	20	15	0
27.805	-21.187	17	20	15	0
26.958	-20.25	17	20	15	0
26.77	-20.305	17	20	15	0
26.994	-20.771	17	20	15	0
26.638	-20.667	17	20	15	0
26.272	-20.616	17	20	15	0
26.854	-21.199	17	20	15	0
26.433	-21.135	17	20	15	0
26.515	-21.35	17	20	15	0
26.181	-21.395	17	20	15	0
26.107	-21.556	17	20	15	0
26.083	-21.73	17	20	15	0
27.09	-22.028	17	20	15	0
25.732	-22.062	17	20	15	0
25.628	-22.261	17	20	15	0
26.674	-22.367	17	20	15	0
25.673	-22.666	17	20	15	0
9.838	3.984	18	21	16	0
10.176	3.608	18	21	16	0
9.608	3.795	18	21	16	0
10.157	3.37	18	21	16	0
10.311	3.191	18	21	16	0
10.724	2.944	18	21	16	0
10.176	3.034	18	21	16	0
9.374	3.121	18	21	16	0
9.336	2.984	18	21	16	0
9.96	2.764	18	21	16	0
9.981	2.655	18	21	16	0
10.216	2.547	18	21	16	0
9.383	2.418	18	21	16	0
10.09	2.35	18	21	16	0
9.466	2.152	18	21	16	0
9.547	2.03	18	21	16	0
10.8	2.234	18	21	16	0
9.728	1.813	18	21	16	0
9.181	1.463	18	21	16	0
9.244	1.315	18	21	16	0
10.531	1.813	18	21	16	0
9.46	1.071	18	21	16	0
11.061	1.968	18	21	16	0
9.735	0.889	18	21	16	0
10.347	1.214	18	21	16	0
10.497	1.203	18	21	16	0
10.818	1.39	18	21	16	0
10.379	0.734	18	21	16	0
10.89	1.2	18	21	16	0
10.708	0.762	18	21	16	0
10.887	0.834	18	21	16	0
10.587	0.022	18	21	16	0
10.799	0.112	18	21	16	0
10.89	-0.056	18	21	16	0
11.288	0.674	18	21	16	0
11.585	1.377	18	21	16	0
11.393	0.122	18	21	16	0
11.499	-0.083	18	21	16	0
11.694	0.431	18	21	16	0
11.79	-0.078	18	21	16	0
11.922	0.646	18	21	16	0
12.082	-0.131	18	21	16	0
12.041	1.348	18	21	16	0
12.358	-0.008	18	21	16	0
12.513	-0.046	18	21	16	0
12.523	0.429	18	21	16	0
12.377	1.184	18	21	16	0
12.634	0.784	18	21	16	0
12.665	0.956	18	21	16	0
13.052	0.467	18	21	16	0
13.388	0.183	18	21	16	0
13.294	0.576	18	21	16	0
13.707	0.276	18	21	16	0
13.683	0.541	18	21	16	0
13.357	1.072	18	21	16	0
13.222	1.345	18	21	16	0
14.053	0.809	18	21	16	0
14	1.034	18	21	16	0
-9.018	-15.495	19	22	0	0
-8.883	-15.845	19	22	17	0
-8.059	-16.243	19	22	17	0
-7.752	-16.444	19	22	17	0
-8.633	-16.668	19	22	17	0
-8.877	-16.967	19	22	17	0
-8.165	-17.05	19	22	17	0
-8.787	-17.532	19	22	17	0
-7.456	-17.142	19	22	17	0
-8.673	-18.146	19	22	17	0
-7.908	-17.9	19	22	17	0
-7.617	-17.926	19	22	17	0
-8.011	-18.775	19	22	17	0
-7.615	-18.71	19	22	17	0
-6.945	-17.947	19	22	17	0
-7.189	-19.128	19	22	17	0
-6.898	-19.175	19	22	17	0
-6.564	-18.86	19	22	17	0
-6.298	-18.32	19	22	17	0
-6.051	-19.045	19	22	17	0
-5.977	-17.953	19	22	17	0
-5.512	-18.991	19	22	17	0
-5.221	-18.983	19	22	17	0
-5.256	-18.323	19	22	17	0
-5.16	-18.077	19	22	17	0
-4.387	-18.678	19	22	17	0
-4.191	-18.45	19	22	0	0
-3.941	-18.269	19	22	0	0
-3.741	-18.035	19	22	0	0
-4.62	-17.271	19	22	0	0
-4.565	-17.09	19	22	0	0
33.516	12.961	20	23	18	0
33.277	13.164	20	23	18	0
33.147	13.379	20	23	18	0
33.241	13.71	20	23	18	0
32.552	13.564	20	23	18	0
32.111	13.462	20	23	18	0
31.745	13.328	20	23	18	0
32.579	14.547	20	23	0	0
31.451	13.354	20	23	18	0
32.167	14.91	20	23	0	0
31.309	13.599	20	23	18	0
31.644	15.078	20	23	0	0
31.167	14.15	20	23	18	0
31.127	15.301	20	23	0	0
30.814	13.84	20	23	18	0
30.564	15.306	20	23	0	0
30.361	14.828	20	23	0	0
30.137	14.747	20	23	18	0
30.197	13.919	20	23	18	0
30.08	13.798	20	23	18	0
30.103	13.468	20	23	18	0
29.154	14.524	20	23	18	0
29.966	13.254	20	23	18	0
28.812	14.143	20	23	18	0
29.262	13.493	20	23	18	0
28.809	13.556	20	23	18	0
28.512	13.456	20	23	18	0
29.192	12.949	20	23	18	0
28.006	13.097	20	23	18	0
29.482	12.576	20	23	18	0
29.684	12.436	20	23	18	0
27.898	12.284	20	23	0	0
29.251	12.173	20	23	18	0
28.965	11.96	20	23	18	0
-7.843	-8.17	21	24	19	0
-7.767	-6.703	21	24	19	0
-7.991	-7.004	21	24	19	0
-8.193	-6.641	21	24	19	0
-8.347	-7.177	21	24	19	0
-8.402	-7.795	21	24	19	0
-8.386	-8.32	21	24	19	0
-8.458	-8.376	21	24	19	0
-9.316	-6.717	21	24	19	0
-9.163	-7.463	21	24	19	0
-9.212	-7.701	21	24	19	0
-9.835	-7.168	21	24	19	0
-9.808	-7.523	21	24	19	0
-9.742	-7.855	21	24	19	0
-9.414	-8.34	21	24	19	0
-9.957	-8.136	21	24	19	0
-9.665	-8.502	21	24	19	0
-9.63	-8.675	21	24	19	0
-9.57	-8.84	21	24	19	0
-10.749	-8.636	21	24	19	0
-10.533	-8.9	21	24	19	0
-9.72	-9.194	21	24	19	0
-9.143	-9.346	21	24	19	0
-9.945	-9.46	21	24	19	0
-10.602	-9.685	21	24	19	0
-10.044	-9.777	21	24	19	0
-9.463	-9.776	21	24	19	0
-9.403	-9.873	21	24	19	0
-10.462	-10.483	21	24	19	0
-9.616	-10.244	21	24	19	0
-10.426	-10.951	21	24	19	0
-9.508	-10.508	21	24	19	0
-9.666	-10.848	21	24	19	0
-9.834	-11.279	21	24	19	0
-9.316	-10.948	21	24	19	0
-9.546	-11.573	21	24	19	0
-8.75	-10.574	21	24	19	0
-9.072	-11.526	21	24	19	0
-8.577	-10.719	21	24	19	0
-8.867	-12.159	21	24	19	0
-8.414	-11.04	21	24	19	0
24.162	-14.612	22	25	20	0
23.646	-14.529	22	25	20	0
24.087	-14.251	22	25	20	0
23.833	-14.151	22	25	20	0
22.854	-14.437	22	25	20	0
24.108	-13.603	22	25	20	0
24.197	-13.287	22	25	20	0
23.938	-13.207	22	25	20	0
23.557	-13.282	22	25	20	0
22.603	-14.106	22	25	20	0
23.007	-13.405	22	25	20	0
22.54	-13.889	22	25	20	0
23.183	-12.379	22	25	0	0
22.592	-13.244	22	25	20	0
22.436	-13.258	22	25	20	0
22.544	-12.097	22	25	20	0
22.179	-13.081	22	25	20	0
22.053	-12.576	22	25	20	0
21.861	-12.503	22	25	20	0
21.618	-12.126	22	25	20	0
21.531	-12.841	22	25	20	0
21.171	-12.218	22	25	20	0
21.433	-13.542	22	25	20	0
21.002	-12.917	22	25	20	0
20.5	-12.418	22	25	20	0
20.942	-13.453	22	25	20	0
20.563	-13.224	22	25	20	0
20.611	-13.525	22	25	20	0
20.644	-13.76	22	25	20	0
20.089	-13.533	22	25	20	0
19.389	-13.331	22	25	20	0
19.621	-13.722	22	25	20	0
19.593	-13.941	22	25	20	0
19.754	-14.208	22	25	20	0
20.053	-14.466	22	25	20	0
19.462	-14.55	22	25	20	0
19.927	-14.779	22	25	20	0
19.519	-14.96	22	25	20	0
20.057	-15.098	22	25	20	0
33.525	-8.484	23	26	21	0
33.57	-8.241	23	26	21	0
33.272	-8.164	23	26	21	0
33.601	-7.708	23	26	21	0
32.773	-8.065	23	26	21	0
32.86	-7.756	23	26	21	0
32.372	-8.016	23	26	21	0
32.269	-7.912	23	26	21	0
32.218	-7.724	23	26	21	0
31.927	-7.933	23	26	21	0
32.088	-7.248	23	26	21	0
31.861	-7.339	23	26	21	0
31.6	-7.664	23	26	21	0
31.679	-6.399	23	26	21	0
31.386	-6.945	23	26	21	0
31.193	-6.876	23	26	21	0
31.008	-7.084	23	26	21	0
30.734	-6.491	23	26	21	0
30.722	-7.459	23	26	21	0
30.269	-6.557	23	26	21	0
30.755	-8.357	23	26	21	0
30.162	-7.382	23	26	21	0
30.561	-8.369	23	26	21	0
29.805	-7.494	23	26	21	0
29.225	-7.105	23	26	21	0
29.545	-7.755	23	26	21	0
30.014	-8.386	23	26	21	0
28.85	-7.709	23	26	21	0
28.6	-7.826	23	26	21	0
28.564	-8.076	23	26	21	0
29.533	-8.707	23	26	21	0
28.573	-8.563	23	26	21	0
29.387	-8.963	23	26	21	0
28.882	-9.043	23	26	21	0
28.473	-9.207	23	26	21	0
28.412	-9.425	23	26	21	0
29.759	-9.501	23	26	21	0
29.919	-9.586	23	26	21	0
29.586	-9.784	23	26	21	0
29.762	-9.86	23	26	21	0
18.523	-1.918	24	27	22	0
19.357	-2.171	24	27	0	0
17.621	-2.115	24	27	22	0
18.07	-2.309	24	27	22	0
17.622	-2.499	24	27	22	0
17.866	-2.66	24	27	22	0
17.448	-2.927	24	27	22	0
18.919	-2.726	24	27	22	0
18.138	-3.119	24	27	22	0
17.669	-3.507	24	27	22	0
18.172	-3.475	24	27	22	0
18.448	-3.507	24	27	22	0
18.224	-3.863	24	27	22	0
18.231	-4.097	24	27	22	0
18.759	-3.859	24	27	22	0
18.781	-4.066	24	27	22	0
19.301	-3.672	24	27	22	0
19.447	-3.671	24	27	22	0
19.078	-4.533	24	27	22	0
19.278	-4.533	24	27	22	0
19.395	-4.701	24	27	22	0
19.639	-4.534	24	27	22	0
19.967	-3.901	24	27	22	0
19.948	-4.653	24	27	22	0
20.105	-4.735	24	27	22	0
20.291	-4.317	24	27	22	0
20.457	-5.144	24	27	22	0
20.587	-4.468	24	27	22	0
20.549	-3.365	24	27	22	0
20.621	-3.35	24	27	22	0
21.04	-4.407	24	27	22	0
21.386	-4.859	24	27	22	0
21.624	-4.913	24	27	22	0
21.252	-3.859	24	27	22	0
21.928	-4.645	24	27	22	0
21.923	-4.319	24	27	22	0
22.217	-4.383	24	27	22	0
21.99	-3.892	24	27	22	0
22.014	-3.706	24	27	22	0
22.625	-3.966	24	27	22	0
22.423	-3.609	24	27	22	0
22.939	-3.693	24	27	22	0
22.06	-3.076	24	27	22	0
22.755	-3.193	24	27	22	0
23.039	-3.09	24	27	22	0
22.573	-2.791	24	27	22	0
2.96	8.405	25	19	3	0
3.177	7.823	25	19	3	0
2.19	8.51	25	19	3	0
2.359	8.026	25	19	3	0
3.012	7.335	25	19	3	0
1.726	7.81	25	19	3	0
2.137	7.351	25	19	3	0
1.696	7.24	25	19	3	0
2.467	6.835	25	19	3	0
1.877	6.7	25	19	3	0
1.961	6.465	25	19	3	0
2.113	6.252	25	19	3	0
2.557	6.125	25	19	3	0
1.944	5.753	25	19	3	0
3.272	6.045	25	19	3	0
2.414	5.462	25	19	3	0
2.175	5.054	25	6	3	0
2.165	4.726	25	6	3	0
3.077	5.244	25	19	3	0
2.638	4.46	25	6	3	0
2.854	4.328	25	19	3	0
3.425	4.833	25	19	3	0
3.301	4.104	25	19	3	0
3.486	3.872	25	19	3	0
4.105	5.397	25	19	3	0
3.977	3.595	25	19	3	0
4.278	4.249	25	19	3	0
4.467	4.675	25	19	3	0
4.736	4.074	25	19	3	0
4.802	4.757	25	19	3	0
5.158	4.27	25	19	3	0
5.429	4.224	25	19	3	0
5.667	4.29	25	19	3	0
5.755	4.583	25	19	3	0
7.052	-4.133	26	28	23	0
6.919	-4.234	26	28	23	0
6.645	-3.481	26	28	23	0
6.438	-3.445	26	28	23	0
6.458	-4.135	26	28	23	0
6.127	-3.721	26	28	23	0
6.205	-4.298	26	28	23	0
5.911	-4.085	26	28	23	0
6.124	-4.699	26	28	23	0
5.371	-3.945	26	28	23	0
6.009	-4.942	26	28	23	0
5.739	-4.845	26	28	23	0
5.248	-4.612	26	28	23	0
4.758	-4.469	26	28	23	0
5.585	-5.221	26	28	23	0
5.576	-5.36	26	28	23	0
4.875	-5.185	26	28	23	0
5.466	-5.58	26	28	23	0
4.381	-5.402	26	28	23	0
5.331	-5.804	26	28	23	0
4.25	-5.786	26	28	23	0
5.639	-6.081	26	28	23	0
4.989	-6.188	26	28	23	0
4.345	-6.385	26	28	23	0
5.257	-6.45	26	28	23	0
4.985	-6.644	26	28	23	0
5.351	-6.697	26	28	23	0
5.153	-6.908	26	28	23	0
5.675	-6.834	26	28	23	0
5.204	-7.214	26	28	23	0
5.065	-7.482	26	28	23	0
5.802	-7.153	26	28	23	0
4.905	-8.063	26	28	23	0
5.441	-7.825	26	28	23	0
5.654	-7.833	26	28	23	0
6.375	-7.156	26	28	23	0
5.637	-8.414	26	28	23	0
5.884	-8.36	26	28	23	0
6.098	-8.32	26	28	23	0
6.122	-8.706	26	28	23	0
6.249	-8.933	26	28	23	0
6.803	-7.521	26	28	23	0
6.692	-8.734	26	28	23	0
6.909	-8.381	26	28	23	0
7.092	-7.468	26	28	23	0
7.245	-9.081	26	28	23	0
2.999	-9.89	27	2	0	0
3.019	-10.136	27	2	2	0
2.665	-10.37	27	2	0	0
3.902	-10.54	27	2	2	0
3.572	-10.755	27	2	2	0
4.161	-10.791	27	2	2	0
3.542	-11.167	27	2	2	0
3.245	-11.533	27	2	2	0
3.757	-11.504	27	2	2	0
4.078	-11.512	27	2	2	0
3.912	-11.89	27	2	2	0
3.935	-12.167	27	2	2	0
4.608	-11.662	27	2	2	0
4.503	-12.1	27	2	2	0
4.962	-11.611	27	2	2	0
4.926	-12.036	27	2	2	0
5.026	-12.268	27	2	2	0
5.043	-13.1	27	2	2	0
5.349	-12.62	27	2	2	0
5.556	-12.445	27	2	2	0
5.82	-13.374	27	2	2	0
5.761	-11.435	27	2	2	0
5.979	-11.871	27	2	2	0
6.142	-11.906	27	2	2	0
6.268	-11.828	27	2	2	0
6.433	-11.819	27	2	2	0
6.253	-11.317	27	2	2	0
7.075	-12.084	27	2	2	0
6.353	-11.126	27	2	2	0
6.838	-11.379	27	2	2	0
8.04	-11.969	27	2	0	0
6.794	-11.027	27	2	2	0
7.157	-11.037	27	2	2	0
8.379	-11.238	27	2	0	0
7.638	-10.815	27	2	2	0
5.125	-16.543	28	29	2	0
4.806	-16.249	28	29	2	0
4.837	-16.599	28	29	2	0
4.769	-16.75	28	29	2	0
5.282	-17.62	28	29	2	0
4.945	-17.363	28	29	2	0
5.251	-17.823	28	29	2	0
4.233	-17	28	29	2	0
4.842	-17.683	28	29	2	0
3.917	-17.134	28	4	2	0
5.067	-18.057	28	29	2	0
4.125	-17.609	28	29	2	0
4.705	-18.044	28	29	2	0
4.393	-18.01	28	29	2	0
4.01	-17.986	28	29	2	0
3.401	-17.936	28	29	2	0
3.309	-18.079	28	29	2	0
4.328	-18.438	28	29	2	0
3.418	-18.425	28	29	2	0
4.504	-18.662	28	29	2	0
5.19	-18.769	28	29	2	0
3.61	-18.881	28	29	2	0
3.626	-19.023	28	29	2	0
3.542	-19.18	28	29	2	0
4.864	-19.062	28	29	2	0
3.435	-19.514	28	29	2	0
4.099	-19.467	28	29	2	0
4.27	-19.532	28	29	2	0
4.332	-19.629	28	29	2	0
4.441	-19.7	28	29	2	0
3.792	-20.209	28	29	2	0
3.922	-20.307	28	29	2	0
4.927	-19.745	28	29	2	0
4.017	-20.621	28	29	2	0
5.017	-19.901	28	29	2	0
4.807	-20.251	28	29	2	0
5.179	-19.988	28	29	2	0
5.215	-20.084	28	29	2	0
4.818	-20.826	28	29	2	0
4.997	-20.792	28	29	2	0
5.588	-19.954	28	29	2	0
5.209	-20.946	28	29	2	0
5.76	-19.913	28	29	2	0
5.453	-21.04	28	29	2	0
5.499	-21.367	28	29	2	0
5.805	-20.651	28	29	2	0
5.957	-20.362	28	29	2	0
5.984	-20.958	28	29	2	0
6.125	-20.504	28	29	2	0
6.221	-20.624	28	29	2	0
6.302	-20.311	28	29	2	0
6.535	-21.559	28	29	2	0
6.704	-21.635	28	29	2	0
6.553	-20.281	28	29	2	0
6.988	-21.472	28	29	2	0
6.907	-20.779	28	29	2	0
6.945	-20.567	28	29	2	0
7.484	-21.442	28	29	2	0
-14.03	23.492	29	30	24	0
-14.41	23.614	29	30	24	0
-13.781	22.821	29	30	24	0
-14.62	23.272	29	30	24	0
-14.033	22.668	29	30	24	0
-14.414	22.715	29	30	24	0
-14.818	22.718	29	30	24	0
-15.007	22.588	29	30	24	0
-14.976	22.372	29	30	24	0
-15.139	22.214	29	30	24	0
-15.242	22.028	29	30	24	0
-14.576	21.767	29	30	24	0
-14.952	21.617	29	30	24	0
-14.531	21.457	29	30	24	0
-14.853	21.265	29	30	24	0
-15.177	21.025	29	30	24	0
-13.568	21.239	29	30	24	0
-13.791	21.069	29	30	24	0
-14.468	20.673	29	30	24	0
-13.711	20.87	29	30	24	0
-13.443	20.901	29	30	24	0
-14.256	20.24	29	30	24	0
-14.296	20.003	29	30	24	0
-14.435	19.645	29	30	24	0
-14.359	19.441	29	30	24	0
-13.71	19.897	29	30	24	0
-13.702	19.655	29	30	24	0
-13.784	19.222	29	30	24	0
-13.411	19.512	29	30	24	0
-13.265	19.449	29	30	24	0
-13.034	19.612	29	30	24	0
-13.116	18.841	29	30	24	0
-12.685	19.86	29	30	24	0
-12.534	20.053	29	30	24	0
-12.471	19.565	29	30	24	0
-12.325	20.069	29	30	24	0
-12.171	19.046	29	30	24	0
-11.956	18.705	29	30	24	0
-11.752	18.685	29	30	24	0
-11.548	18.694	29	30	24	0
-11.509	19.217	29	30	24	0
-11.42	19.446	29	30	24	0
-11.118	19.19	29	30	24	0
-11.212	19.709	29	30	24	0
-11.089	19.79	29	30	24	0
-10.682	19.509	29	30	24	0
-11.572	20.764	29	30	0	0
-7.509	14.659	30	7	25	0
-7.693	14.692	30	7	25	0
-7.882	14.706	30	7	25	0
-8.014	14.517	30	7	25	0
-8.365	14.919	30	7	25	0
-8.493	14.705	30	7	25	0
-8.562	14.43	30	7	25	0
-8.659	14.248	30	7	25	0
-8.208	13.421	30	7	25	0
-9.275	14.383	30	7	25	0
-9.219	14.045	30	7	25	0
-9.5	14.018	30	7	25	0
-8.408	13.047	30	7	25	0
-9.712	13.661	30	7	25	0
-9.409	13.293	30	7	25	0
-8.823	12.887	30	7	25	0
-9.016	12.817	30	7	25	0
-8.744	12.622	30	7	25	0
-8.536	12.483	30	7	25	0
-10.289	12.495	30	7	0	0
-8.309	12.3	30	7	25	0
-9.945	12.077	30	7	25	0
-10.177	11.838	30	7	0	0
-9.204	11.85	30	7	25	0
-8.392	11.96	30	7	25	0
-8.887	11.665	30	7	25	0
-9.058	11.436	30	7	25	0
-8.318	11.706	30	7	25	0
-8.424	11.523	30	7	25	0
-8.188	11.585	30	7	25	0
-9.057	10.635	30	7	25	0
-8.175	11.343	30	7	25	0
-8.321	10.993	30	7	25	0
-7.874	11.444	30	7	25	0
-8.322	10.482	30	7	25	0
-8.321	10.11	30	7	25	0
-8.328	9.575	30	7	25	0
-7.843	10.454	30	7	25	0
-7.564	11.067	30	7	25	0
-7.603	10.075	30	7	25	0
-7.475	9.395	30	7	25	0
-7.266	10.054	30	7	25	0
-7.091	9.995	30	7	25	0
15.348	8.329	31	31	26	0
15.184	8.451	31	31	26	0
15.172	8.1	31	31	26	0
14.749	8.805	31	31	26	0
15.404	7.116	31	31	26	0
14.601	8.428	31	31	26	0
14.344	8.566	31	31	26	0
14.491	8.092	31	31	26	0
14.466	7.916	31	31	26	0
14.729	7.434	31	31	26	0
14.106	7.928	31	31	26	0
14.237	7.626	31	31	26	0
13.874	7.764	31	31	26	0
15.04	6.748	31	31	26	0
14.125	7.27	31	31	26	0
14.778	6.767	31	31	26	0
14.165	6.997	31	31	26	0
14.256	6.844	31	31	26	0
14.414	6.682	31	31	26	0
13.126	6.994	31	31	26	0
13.445	6.752	31	31	26	0
14.369	6.433	31	31	26	0
13.273	6.501	31	31	26	0
13.23	6.362	31	31	26	0
13.516	6.209	31	31	26	0
14.264	6.098	31	31	26	0
13.303	5.935	31	31	26	0
12.949	5.747	31	31	26	0
12.983	5.59	31	31	26	0
13.896	5.649	31	31	26	0
14.505	5.717	31	31	26	0
13.195	5.159	31	31	26	0
14.306	5.463	31	31	26	0
14.157	5.287	31	31	26	0
14.74	5.494	31	31	26	0
14.666	5.363	31	31	26	0
13.75	4.614	31	31	26	0
13.962	4.602	31	31	26	0
14.378	4.793	31	31	26	0
14.643	4.902	31	31	26	0
14.598	4.711	31	31	26	0
14.262	4.131	31	31	26	0
14.823	4.669	31	31	26	0
15.24	5.134	31	31	26	0
15.004	4.591	31	31	26	0
15.022	4.41	31	31	26	0
14.824	3.693	31	31	26	0
15.103	4.029	31	31	26	0
15.103	3.619	31	31	26	0
15.247	3.61	31	31	26	0
15.376	3.533	31	31	26	0
15.604	4.121	31	31	26	0
15.744	4.476	31	31	26	0
15.81	3.679	31	31	26	0
15.917	4.81	31	31	26	0
16.088	3.535	31	31	26	0
16.207	3.713	31	31	26	0
16.321	3.822	31	31	26	0
16.465	3.769	31	31	26	0
12.104	-13.198	0	0	0	1
-10.291	13.972	0	0	0	1
12.177	32.004	0	0	0	1
22.005	-7.976	0	0	0	1
26.336	-13.006	0	0	0	1
25.569	-10.912	0	0	0	1
14.83	31.219	0	0	0	1
-12.107	19.885	0	0	0	1
21.905	8.273	0	0	0	1
21.422	-17.417	0	0	0	1
-9.967	2.196	0	0	0	1
23.808	-15.835	0	0	0	1
21.434	21.261	0	0	0	1
-31.263	-19.663	0	0	0	1
-7.042	20.244	0	0	0	1
0.83	28.445	0	0	0	1
-29.649	10.74	0	1	1	1
5.168	20.495	0	0	0	1
27.887	4.233	0	0	0	1
-22.203	1.955	0	0	0	1
-17.805	21.28	0	0	0	1
18.053	-10.013	0	0	0	1
22.323	-2.185	0	0	0	1
27.225	16.793	0	0	0	1
-11.864	-12.493	0	0	0	1
-25.709	28.6	0	0	0	1
-28.53	-17.15	0	0	0	1
10.154	-2.121	0	0	0	1
8.519	16.049	0	0	0	1
-0.279	-32.119	0	0	0	1
11.937	18.274	0	0	0	1
-10.198	17.959	0	0	0	1
29.611	19.309	0	0	0	1
-2.335	21.051	0	0	0	1
-9.811	6.273	0	0	0	1
28.224	-18.133	0	2	2	1
-16.51	-26.264	0	0	0	1
-21.453	-21.635	0	0	29	1
-3.428	-16.946	0	0	0	1
23.965	30.519	0	0	0	1
-15.942	24.403	0	0	0	1
3.414	-26.517	0	0	0	1
-4.241	-8.847	0	0	0	1
2.448	-24.959	0	0	0	1
-12.654	15.266	0	0	0	1
-8.37	-24.733	0	0	0	1
28.696	-30.476	0	0	0	1
-28.483	-30.435	0	0	0	1
22.06	-31.44	0	0	0	1
15.614	28.832	0	0	0	1
31.802	-25.143	0	0	0	1
-13.759	23.162	0	0	0	1
19.531	30.079	0	3	3	1
25.491	5.477	0	0	0	1
3.367	-4.682	0	0	0	1
31.316	-30.107	0	0	0	1
1.249	24.793	0	0	0	1
-14.083	-27.864	0	0	0	1
27.356	-6.6	0	0	0	1
-30.994	1.992	0	0	8	1
5.2	-28.611	0	0	0	1
30.192	5.238	0	0	0	1
8.349	27.403	0	0	0	1
-8.745	-5.987	0	0	0	1
-22.106	-28.159	0	0	0	1
-30.608	-23.316	0	0	0	1
-21.529	-26.387	0	0	0	1
-13.944	-19.524	0	0	0	1
31.084	-6.453	0	0	0	1
-28.82	-24.436	0	0	14	1
-12.815	-10.047	0	0	0	1
-7.89	9.07	0	0	35	1
-18.212	25.192	0	0	0	1
24.249	20.926	0	0	0	1
5.745	22.442	0	4	4	1
-26.804	-13.742	0	0	0	1
10.069	20.53	0	5	4	1
7.528	19.675	0	0	0	1
-2.313	17.026	0	0	0	1
14.568	17.214	0	6	4	1
-0.022	-17.65	0	0	0	1
17.626	32.241	0	0	0	1
-20.396	-3.931	0	0	0	1
-3.457	-26.267	0	0	0	1
-10.172	22.382	0	0	0	1
-1.777	-18.855	0	0	0	1
28.288	-14.935	0	0	0	1
-16.374	-3.279	0	0	0	1
-4.992	19.643	0	0	0	1
-9.425	-15.088	0	0	0	1
7.951	-14.272	0	0	0	1
1.224	-22.242	0	0	0	1
18.855	0.848	0	0	0	1
-15.145	-10.396	0	0	0	1
15.681	-30.158	0	0	0	1
-20.581	-30.359	0	0	0	1
3.752	-29.588	0	0	0	1
0.884	-6.701	0	0	0	1
-8.573	15.458	0	0	0	1
20.96	-31.962	0	0	0	1
11.699	15.241	0	0	0	1
-8.734	18.901	0	0	0	1
-20.594	-6.687	0	0	0	1
29.171	-26.02	0	0	0	1
12.956	-10.917	0	0	0	1
22.923	23.945	0	0	0	1
-27.734	18.132	0	0	0	1
-27.794	3.042	0	7	8	1
-18.407	31.879	0	0	0	1
-29.243	17.586	0	0	0	1
20.327	-0.839	0	0	0	1
-6.211	-25.782	0	0	0	1
0.659	15.236	0	0	0	1
20.445	16.951	0	0	0	1
10.425	-10.105	0	0	0	1
5.817	7.619	0	0	0	1
4.945	-3.754	0	0	0	1
18.866	-11.87	0	0	0	1
-5.583	17.626	0	0	0	1
2.597	-20.866	0	0	0	1
20.97	-3.296	0	0	0	1
-11.739	28.95	0	0	18	1
32.129	29.94	0	0	0	1
9.5	18.182	0	0	0	1
-4.4	14.657	0	0	0	1
-10.231	9.51	0	0	0	1
-5.915	-22.849	0	0	28	1
-14.498	20.144	0	0	15	1
2.578	-2.286	0	0	0	1
2.313	10.372	0	0	0	1
19.407	15.046	0	0	0	1
18.505	25.944	0	8	26	1
-11.266	-17.157	0	0	0	1
-19.572	22.568	0	0	0	1
2.942	-7.973	0	0	0	1
9.554	-27.182	0	0	0	1
12.866	-28.193	0	0	0	1
-24.496	27.659	0	0	0	1
7.464	-29.337	0	0	0	1
-22.655	30.238	0	0	0	1
-24.706	-27.911	0	9	5	1
23.001	26.569	1	10	6	1
23.331	26.265	1	10	6	1
23.64	26.03	1	10	6	1
23.527	25.826	1	10	6	1
23.074	25.54	1	10	6	1
23.496	25.391	1	10	6	1
23.419	25.131	1	10	6	1
23.484	24.906	1	10	6	1
23.953	24.917	1	10	6	1
24.026	24.729	1	10	6	1
24.918	25.27	1	10	6	1
24.032	24.149	1	10	6	1
23.904	23.586	1	10	6	1
24.548	24.095	1	10	6	1
24.938	24.415	1	10	6	1
25.134	24.467	1	10	6	1
25.19	24.088	1	10	6	1
25.307	23.666	1	10	6	1
25.571	24.216	1	10	6	1
25.751	23.669	1	10	6	1
25.977	23.626	1	10	6	1
25.965	24.748	1	10	6	1
26.609	23.12	1	10	6	1
26.261	24.661	1	10	6	1
26.976	23.632	1	10	6	1
26.824	24.311	1	10	6	1
27.024	24.37	1	10	6	1
26.849	24.825	1	10	6	1
27.461	24.519	1	10	6	1
27.645	24.657	1	10	6	1
28.31	24.548	1	10	6	1
27.93	25.019	1	10	6	1
27.215	25.491	1	10	6	1
27.931	25.489	1	10	6	1
-11.817	-5.302	2	11	7	1
-11.63	-4.988	2	11	7	1
-11.903	-4.843	2	11	7	1
-11.451	-4.26	2	12	7	1
-11.626	-4.004	2	12	7	1
-11.852	-3.793	2	12	7	1
-12.699	-4.389	2	11	7	1
-13.004	-4.508	2	11	7	1
-12.579	-3.204	2	11	7	1
-12.902	-3.176	2	11	7	1
-13.176	-3.001	2	11	7	1
-13.62	-4.105	2	11	7	1
-13.812	-4.733	2	11	7	1
-14.121	-2.908	2	11	0	1
-14.286	-3.665	2	11	7	1
-14.184	-4.742	2	11	7	1
-14.858	-3.565	2	11	0	1
-14.351	-4.95	2	11	7	1
-15.391	-3.753	2	11	7	1
-14.818	-4.779	2	11	7	1
-15.719	-4.213	2	11	7	1
-15.431	-4.739	2	11	7	1
-15.381	-5.006	2	11	7	1
-15.892	-5.006	2	11	7	1
-15.575	-5.347	2	11	7	1
-16.17	-5.446	2	11	7	1
-16.694	-5.673	2	11	7	1
-15.223	-5.914	2	11	7	1
-15.972	-6.186	2	11	7	1
-15.809	-6.386	2	11	7	1
-9.606	-1.688	3	12	7	1
-9.616	-0.894	3	12	7	1
-9.742	0.029	3	12	7	1
-9.923	-0.508	3	12	7	1
-10.183	0.148	3	12	7	1
-10.212	-0.803	3	12	7	1
-10.17	-1.499	3	12	7	1
-10.38	-1.224	3	12	7	1
-10.805	-0.598	3	12	7	1
-11.067	-0.499	3	12	7	1
-10.667	-1.469	3	12	7	1
-11.126	-1.066	3	12	7	1
-10.936	-1.524	3	12	7	1
-11.068	-1.574	3	12	7	1
-11.424	-1.451	3	12	7	1
-11.593	-1.525	3	12	7	1
-11.189	-1.961	3	12	7	1
-11.143	-2.12	3	12	7	1
-10.731	-2.413	3	12	7	1
-11.477	-2.248	3	12	7	1
-12.59	-2.108	3	12	0	1
-11.301	-2.545	3	12	7	1
-11.022	-2.686	3	12	7	1
-11.13	-2.776	3	12	7	1
-11.175	-2.879	3	12	7	1
-12.535	-3.162	3	12	7	1
-11.752	-3.21	3	12	7	1
-12.144	-3.478	3	12	7	1
-12.482	-3.798	3	11	7	1
-11.504	-3.585	3	12	7	1
-12.219	-4.141	3	11	7	1
-11.859	-4.153	3	11	7	1
-10.841	-3.604	3	12	7	1
-11.379	-4.217	3	12	7	1
-11.51	-4.582	3	11	7	1
-10.952	-4.198	3	12	7	1
-11.092	-4.629	3	12	7	1
-11.34	-5.366	3	11	7	1
-10.876	-4.943	3	12	7	1
-10.303	-4.028	3	12	7	1
-10.612	-5.285	3	12	7	1
-10.064	-3.887	3	12	7	1
-10.079	-4.476	3	12	7	1
-26.018	-2.93	4	13	8	1
-26.162	-2.874	4	13	8	1
-26.583	-3.656	4	13	8	1
-26.578	-3.245	4	13	8	1
-26.605	-2.736	4	13	8	1
-26.784	-2.917	4	13	8	1
-26.891	-2.358	4	13	8	1
-27.068	-2.513	4	13	8	1
-27.232	-2.547	4	13	8	1
-27.208	-4.001	4	13	8	1
-27.632	-2.216	4	13	8	1
-27.621	-2.997	4	13	8	1
-27.952	-2.448	4	13	8	1
-27.771	-3.371	4	13	8	1
-28.12	-2.924	4	13	8	1
-27.987	-3.477	4	13	8	1
-27.667	-4.187	4	13	8	1
-28.469	-3.233	4	13	8	1
-28.894	-2.966	4	13	8	1
-28.121	-4.021	4	13	8	1
-28.276	-4.012	4	13	8	1
-28.897	-3.653	4	13	8	1
-28.466	-4.135	4	13	8	1
-28.162	-4.447	4	13	8	1
-28.477	-4.376	4	13	8	1
-28.631	-4.419	4	13	8	1
-28.935	-4.425	4	13	8	1
-28.679	-4.634	4	13	8	1
-29.911	-4.465	4	13	8	1
-28.248	-4.921	4	13	8	1
-29.917	-4.84	4	13	8	1
-28.287	-5.073	4	13	8	1
-28.341	-5.153	4	13	8	1
-29.797	-5.378	4	13	8	1
-29.833	-5.563	4	13	8	1
-29.708	-5.718	4	13	8	1
-28.244	-5.463	4	13	8	1
-28.319	-5.575	4	13	8	1
-29.247	-6.081	4	13	8	1
-28.736	-5.986	4	13	8	1
-29.365	-6.511	4	13	8	1
-28.257	-5.946	4	13	8	1
-29.091	-6.733	4	13	8	1
-28.707	-6.608	4	13	8	1
-29.103	-7.223	4	13	8	1
-27.753	-5.923	4	13	8	1
-28.505	-7.049	4	13	8	1
-27.688	-6.074	4	13	8	1
-28.463	-7.604	4	13	8	1
-27.798	-6.643	4	13	8	1
28.928	8.787	5	14	9	1
29.883	9.786	5	15	9	1
28.859	9.104	5	14	9	1
29.32	9.918	5	15	9	1
28.91	9.724	5	0	9	1
29.136	10.564	5	15	9	1
28.711	10.265	5	15	9	1
28.521	10.438	5	15	9	1
28.142	9.838	5	14	9	1
27.926	9.549	5	14	9	1
27.782	9.762	5	14	9	1
27.617	9.7	5	14	9	1
27.5	9.389	5	14	9	1
27.154	10.207	5	14	9	1
27.036	9.892	5	14	9	1
26.573	10.437	5	14	9	1
26.792	9.551	5	14	9	1
26.278	9.978	5	14	9	1
26.949	8.842	5	14	9	1
25.964	9.641	5	14	9	1
26.053	9.279	5	14	9	1
26.174	8.962	5	14	9	1
26.436	8.627	5	14	9	1
25.051	9.064	5	14	9	1
25.746	8.563	5	14	9	1
24.812	8.57	5	14	9	1
25.33	8.229	5	14	9	1
26.582	7.969	5	14	9	1
24.879	7.756	5	14	9	1
26.644	7.765	5	14	9	1
25.396	7.345	5	14	9	1
26.438	7.478	5	14	0	1
25.517	6.914	5	14	9	1
25.198	6.47	5	14	9	1
26.265	6.896	5	14	0	1
-22.984	-22.509	6	16	10	1
-23.172	-22.442	6	16	10	1
-22.441	-22.061	6	16	10	1
-23.095	-22.172	6	16	10	1
-23.061	-22.023	6	16	10	1
-22.745	-21.704	6	16	10	1
-24.023	-22.345	6	16	10	1
-23.925	-22.19	6	16	10	1
-23.905	-22.074	6	16	10	1
-23.357	-21.469	6	16	10	1
-23.711	-21.646	6	16	10	1
-23.101	-20.8	6	16	10	1
-24.259	-21.994	6	16	10	1
-23.531	-20.843	6	16	10	1
-24.393	-21.938	6	16	10	1
-24.37	-21.752	6	16	10	1
-23.921	-20.644	6	16	10	1
-24.004	-20.466	6	16	10	1
-24.6	-21.69	6	16	10	1
-24.634	-21.531	6	16	10	1
-24.491	-20.549	6	16	10	1
-24.805	-21.519	6	16	10	1
-24.776	-20.589	6	16	10	1
-24.925	-20.805	6	16	10	1
-25.053	-21.34	6	16	10	1
-25.185	-20.445	6	16	10	1
-25.364	-20.082	6	16	10	1
-25.273	-21.715	6	16	10	1
-25.332	-21.788	6	16	10	1
-25.508	-21.402	6	16	10	1
-25.93	-20.421	6	16	10	1
-25.671	-21.491	6	16	10	1
-26.117	-20.735	6	16	10	1
-26.456	-20.388	6	16	10	1
-25.844	-21.725	6	16	10	1
-26.065	-21.546	6	16	10	1
-25.849	-21.992	6	16	10	1
-25.948	-21.985	6	16	10	1
-26.544	-21.467	6	16	10	1
-27.001	-21.199	6	16	10	1
-26.689	-21.652	6	16	10	1
-26.01	-22.308	6	16	10	1
-27.036	-21.7	6	16	10	1
-27.186	-21.763	6	16	10	1
-27.384	-21.812	6	16	10	1
-27.574	-21.884	6	16	10	1
-26.332	-22.526	6	16	10	1
-27.676	-22.169	6	16	10	1
-27.789	-22.295	6	16	10	1
-26.653	-22.687	6	16	10	1
-27.381	-22.669	6	16	10	1
-26.539	-22.877	6	16	10	1
-26.123	-22.974	6	16	10	1
-26.273	-23.034	6	16	10	1
-26.697	-23.131	6	16	10	1
-26.59	-23.208	6	16	10	1
-27.867	-23.53	6	16	0	1
-26.928	-23.464	6	16	10	1
30.84	12.742	7	15	9	1
30.706	14.345	7	15	9	1
30.491	13.534	7	15	9	1
30.365	13.065	7	15	9	1
29.877	14.092	7	15	9	1
29.902	13.298	7	15	9	1
30.007	12.662	7	15	9	1
29.399	13.315	7	15	9	1
29.238	13.147	7	15	9	1
28.798	13.267	7	15	9	1
29.469	12.373	7	15	9	1
29.201	12.364	7	15	9	1
28.138	12.733	7	15	9	1
29.01	12.062	7	15	9	1
28.345	12.077	7	15	9	1
27.927	11.915	7	15	9	1
29.325	11.496	7	15	9	1
28.338	11.362	7	15	9	1
28.03	11.099	7	15	9	1
28.714	10.966	7	15	9	1
29.518	11.001	7	15	9	1
28.331	10.381	7	14	9	1
28.577	10.227	7	15	9	1
28.718	10.037	7	15	9	1
28.873	9.863	7	15	9	1
29.475	10.136	7	15	9	1
29.365	9.736	7	15	9	1
29.604	9.722	7	15	9	1
29.785	9.65	7	15	9	1
29.994	9.658	7	15	9	1
30.305	10.058	7	15	9	1
30.419	9.953	7	15	9	1
30.442	8.767	7	15	0	1
6.331	25.33	8	4	0	1
6.273	25.164	8	4	0	1
7.613	24.328	8	4	4	1
7.332	24.359	8	4	4	1
6.916	24.403	8	4	4	1
6.682	24.346	8	4	4	1
6.791	24.19	8	4	4	1
6.184	24.161	8	4	4	1
5.932	24.027	8	4	4	1
6.48	23.838	8	4	4	1
7.758	23.732	8	4	4	1
7.427	23.643	8	4	4	1
5.885	23.338	8	4	4	1
6.661	23.32	8	4	4	1
6.179	23.057	8	4	4	1
6.568	23.017	8	4	4	1
7.166	23.106	8	4	4	1
6.99	22.909	8	4	4	1
7.611	23.113	8	4	4	1
6.534	22.346	8	4	4	1
6.367	22.034	8	4	4	1
6.964	22.287	8	4	4	1
6.784	21.936	8	4	4	1
7.562	22.501	8	4	4	1
7.589	22.373	8	4	4	1
6.973	21.396	8	4	4	1
7.563	21.948	8	4	4	1
7.76	22.025	8	4	4	1
7.491	21.247	8	4	4	1
7.894	21.739	8	4	4	1
8.324	22.509	8	4	4	1
8.027	21.288	8	4	4	1
8.486	22.506	8	4	4	1
8.257	20.849	8	4	4	1
8.562	21.885	8	4	4	1
8.644	21.411	8	4	4	1
8.784	21.635	8	4	4	1
8.932	21.243	8	4	4	1
8.965	22.265	8	4	4	1
9.295	20.894	8	4	4	1
9.231	21.914	8	4	4	1
9.556	21.22	8	4	4	1
9.614	21.517	8	4	4	1
9.398	22.37	8	4	4	1
9.431	22.502	8	4	4	1
9.614	22.354	8	4	4	1
10.402	21.346	8	5	4	1
9.731	22.519	8	4	4	1
10.671	21.559	8	5	4	1
10.359	22.131	8	4	4	1
10.009	22.636	8	4	4	1
11.079	21.886	8	5	4	1
10.868	22.254	8	0	4	1
10.613	22.598	8	4	4	1
14.385	-12.735	9	17	11	1
13.861	-12.71	9	17	11	1
13.918	-12.934	9	17	11	1
13.803	-13.105	9	17	11	1
13.489	-13.268	9	17	11	1
13.972	-13.5	9	17	11	1
13.703	-13.694	9	17	11	1
13.408	-13.939	9	17	11	1
13.42	-14.169	9	17	11	1
13.567	-14.363	9	17	11	1
13.405	-14.669	9	17	11	1
15.057	-14.101	9	17	12	1
14.89	-14.321	9	17	12	1
14.57	-14.708	9	17	12	1
14.255	-15.197	9	17	12	1
14.58	-15.157	9	17	12	1
14.386	-15.685	9	17	12	1
14.626	-15.737	9	17	12	1
14.89	-15.717	9	17	12	1
15.414	-15.085	9	17	12	1
15.251	-15.924	9	17	12	1
15.521	-15.735	9	17	12	1
15.752	-15.522	9	17	12	1
15.863	-16.042	9	17	12	1
16.063	-16.314	9	17	12	1
16.241	-15.453	9	17	12	1
16.518	-16.285	9	17	12	1
16.738	-16.226	9	17	12	1
16.986	-16.261	9	17	12	1
16.746	-15.055	9	17	12	1
16.673	-14.617	9	17	12	1
17.288	-15.424	9	17	12	1
17.499	-15.404	9	17	12	1
17.731	-15.38	9	17	12	1
17.426	-14.806	9	17	12	1
17.273	-14.489	9	17	12	1
16.988	-14.144	9	17	12	1
18.358	-14.831	9	17	12	1
18.027	-14.442	9	17	12	1
4.777	-21.699	10	18	13	1
4.037	-21.229	10	18	13	1
3.691	-21.224	10	18	13	1
3.479	-21.354	10	18	13	1
3.775	-21.753	10	18	13	1
3.181	-21.729	10	18	13	1
4.057	-22.232	10	18	13	1
3.048	-22.186	10	18	13	1
4.381	-22.577	10	18	13	1
3.699	-22.679	10	18	13	1
2.975	-22.899	10	18	13	1
4.188	-22.969	10	18	13	1
3.116	-23.358	10	18	13	1
3.214	-23.572	10	18	13	1
3.717	-23.611	10	18	13	1
4.825	-23.249	10	18	13	1
4.643	-23.475	10	18	13	1
3.675	-24.36	10	18	13	1
5.055	-23.415	10	18	13	1
4.856	-23.754	10	18	13	1
4.255	-24.712	10	18	13	1
4.691	-24.434	10	18	13	1
4.925	-24.363	10	18	13	1
4.836	-24.959	10	18	13	1
4.961	-25.232	10	18	13	1
5.189	-25.238	10	18	13	1
5.389	-25.37	10	18	13	1
5.632	-25.146	10	18	13	1
5.837	-25.176	10	18	13	1
5.935	-24.076	10	18	13	1
6.022	-23.92	10	18	13	1
6.33	-24.654	10	18	13	1
6.422	-24.417	10	18	13	1
6.583	-24.403	10	18	13	1
7.018	-24.843	10	18	13	1
7.404	-25.037	10	18	13	1
7.327	-24.572	10	18	13	1
6.772	-23.722	10	18	13	1
-29.317	-25.539	11	19	14	1
[truncated: 103,547 more rows]

## Sheet: Fig. 2f
x	y	index	clustering-MIRO	clustering-DBSCAN	set
0.658	0.509	0	0	0	0
0.879	0.598	0	0	0	0
0.635	0.788	0	0	0	0
0.853	0.557	0	0	0	0
0.888	0.092	0	0	0	0
0.796	0.549	0	0	0	0
0.509	0.837	0	1	48	0
0.233	0.899	0	2	0	0
0.6	0.661	0	0	0	0
0.074	0.736	0	0	0	0
0.563	0.546	0	0	0	0
0.564	0.12	0	0	0	0
0.382	0.399	0	0	0	0
0.422	0.119	0	0	0	0
0.519	0.517	0	0	0	0
0.91	0.271	0	0	5	0
0.458	0.27	0	0	0	0
0.137	0.157	0	0	0	0
0.881	0.329	0	0	0	0
0.284	0.897	0	0	0	0
0.347	0.253	0	0	0	0
0.747	0.066	0	0	0	0
0.543	0.767	0	0	0	0
0.778	0.374	0	0	2	0
0.496	0.488	0	0	0	0
0.43	0.368	0	0	0	0
0.375	0.042	0	0	0	0
0.311	0.685	0	0	0	0
0.148	0.407	0	3	1	0
0.717	0.617	0	0	0	0
0.134	0.12	0	0	0	0
0.935	0.622	0	0	60	0
0.341	0.192	0	0	0	0
0.15	0.298	0	0	0	0
0.734	0.146	0	4	63	0
0.309	0.805	0	0	20	0
0.249	0.553	0	0	4	0
0.077	0.113	0	0	0	0
0.707	0.652	0	0	0	0
0.455	0.563	0	5	0	0
0.683	0.282	0	6	58	0
0.343	0.678	0	0	0	0
0.851	0.721	0	0	0	0
0.035	0.644	0	7	53	0
0.406	0.524	0	0	66	0
0.37	0.153	0	8	69	0
0.57	0.411	0	0	9	0
0.111	0.104	0	0	0	0
0.538	0.557	0	0	0	0
0.712	0.377	0	0	0	0
0.515	0.478	0	0	0	0
0.183	0.505	0	9	0	0
0.623	0.52	0	0	0	0
0.559	0.908	0	0	0	0
0.738	0.268	0	0	0	0
0.588	0.107	0	0	0	0
0.956	0.306	0	0	0	0
0.241	0.357	0	0	0	0
0.691	0.699	0	0	0	0
0.605	0.46	0	0	0	0
0.824	0.442	0	0	2	0
0.111	0.277	0	0	0	0
0.54	0.885	0	0	0	0
0.235	0.733	0	0	0	0
0.586	0.891	0	0	0	0
0.541	0.39	0	10	9	0
0.31	0.252	0	0	0	0
0.645	0.18	0	0	0	0
0.411	0.732	0	0	43	0
0.068	0.437	0	0	0	0
0.217	0.786	0	0	0	0
0.244	0.395	0	11	37	0
0.605	0.346	0	0	0	0
0.933	0.204	0	12	5	0
0.907	0.314	0	0	0	0
0.808	0.872	0	13	47	0
0.57	0.771	0	0	0	0
0.477	0.536	0	0	0	0
0.367	0.571	0	0	0	0
0.533	0.132	0	0	0	0
0.791	0.726	0	14	46	0
0.195	0.394	0	0	0	0
0.077	0.146	0	0	0	0
0.275	0.577	0	0	0	0
0.834	0.882	0	0	47	0
0.131	0.371	0	15	41	0
0.869	0.877	0	16	52	0
0.941	0.875	0	0	0	0
0.136	0.092	0	0	38	0
0.712	0.885	0	0	0	0
0.191	0.053	0	0	30	0
0.737	0.38	0	0	0	0
0.166	0.206	0	0	0	0
0.395	0.142	0	0	0	0
0.535	0.96	0	0	50	0
0.474	0.242	0	0	0	0
0.699	0.249	0	0	0	0
0.34	0.227	0	0	0	0
0.107	0.813	0	0	0	0
0.69	0.158	0	4	63	0
0.705	0.357	0	0	0	0
0.169	0.701	0	0	23	0
0.439	0.315	0	0	0	0
0.271	0.626	0	0	0	0
0.278	0.932	0	0	0	0
0.056	0.792	0	17	12	0
0.087	0.448	0	0	0	0
0.382	0.493	0	18	66	0
0.347	0.521	0	0	0	0
0.042	0.106	0	0	0	0
0.568	0.044	0	0	0	0
0.052	0.947	0	0	0	0
0.362	0.638	0	0	0	0
0.719	0.054	0	0	0	0
0.867	0.063	0	0	0	0
0.604	0.732	0	0	0	0
0.204	0.738	0	0	0	0
0.922	0.066	0	0	0	0
0.131	0.566	0	0	0	0
0.402	0.57	0	0	0	0
0.667	0.777	0	0	0	0
0.65	0.244	0	0	0	0
0.356	0.474	0	0	65	0
0.434	0.585	0	5	0	0
0.713	0.805	0	0	0	0
0.516	0.743	0	0	0	0
0.08	0.297	0	0	0	0
0.214	0.869	0	0	0	0
0.247	0.113	0	0	0	0
0.157	0.351	0	0	0	0
0.288	0.233	0	0	0	0
0.949	0.076	0	0	0	0
0.936	0.462	0	0	0	0
0.051	0.369	0	0	0	0
0.933	0.283	0	0	0	0
0.763	0.77	0	14	0	0
0.879	0.282	0	0	0	0
0.731	0.671	0	0	6	0
0.246	0.766	0	19	21	0
0.849	0.493	0	0	0	0
0.705	0.935	0	0	0	0
0.575	0.38	0	0	0	0
0.562	0.718	0	0	0	0
0.661	0.144	0	0	0	0
0.25	0.321	0	0	0	0
0.375	0.673	0	0	0	0
0.126	0.835	0	0	28	0
0.06	0.198	0	0	0	0
0.254	0.701	0	0	0	0
0.573	0.877	0	0	0	0
0.399	0.621	0	0	0	0
0.776	0.45	0	20	26	0
0.39	0.091	0	0	69	0
0.828	0.112	0	21	5	0
0.516	0.373	0	0	0	0
0.351	0.305	0	0	56	0
0.316	0.878	0	0	0	0
0.104	0.932	0	0	0	0
0.934	0.79	0	0	0	0
0.315	0.153	0	0	30	0
0.701	0.519	0	0	0	0
0.222	0.705	0	0	22	0
0.205	0.836	0	0	0	0
0.952	0.038	0	0	0	0
0.781	0.277	0	0	0	0
0.089	0.784	0	0	0	0
0.329	0.652	0	0	0	0
0.148	0.486	0	0	0	0
0.223	0.42	0	0	0	0
0.116	0.869	0	0	0	0
0.408	0.215	0	0	0	0
0.538	0.694	0	0	0	0
0.41	0.682	0	0	0	0
0.527	0.294	0	22	15	0
0.858	0.293	0	23	5	0
0.69	0.825	0	0	0	0
0.28	0.823	0	0	0	0
0.872	0.39	0	24	2	0
0.564	0.748	0	0	0	0
0.844	0.958	0	0	0	0
0.061	0.39	0	0	0	0
0.031	0.406	0	0	0	0
0.38	0.186	0	0	0	0
0.673	0.906	0	0	17	0
0.131	0.911	0	0	0	0
0.674	0.238	0	0	0	0
0.058	0.237	0	0	0	0
0.599	0.402	0	0	0	0
0.221	0.33	0	0	0	0
0.112	0.142	0	0	0	0
0.953	0.771	0	0	0	0
0.908	0.812	0	0	0	0
0.886	0.953	0	16	3	0
0.213	0.37	0	0	0	0
0.258	0.911	0	0	0	0
0.361	0.069	0	25	30	0
0.298	0.185	0	0	0	0
0.718	0.541	0	0	0	0
0.341	0.771	0	0	20	0
0.314	0.43	0	26	4	0
0.929	0.956	0	0	3	0
0.119	0.629	0	27	0	0
0.551	0.47	0	0	0	0
0.872	0.779	0	0	0	0
0.323	0.291	0	28	56	0
0.428	0.239	0	0	0	0
0.634	0.676	0	0	25	0
0.108	0.591	0	0	0	0
0.946	0.503	0	29	33	0
0.467	0.898	0	30	0	0
0.344	0.446	0	0	0	0
0.577	0.438	0	0	0	0
0.325	0.834	0	0	0	0
0.461	0.175	0	0	0	0
0.503	0.868	0	0	0	0
0.844	0.468	0	24	33	0
0.821	0.919	0	31	0	0
0.18	0.544	0	0	0	0
0.577	0.937	0	0	0	0
0.845	0.332	0	0	0	0
0.76	0.909	0	0	0	0
0.808	0.344	0	0	2	0
0.901	0.478	0	32	33	0
0.58	0.595	0	0	0	0
0.477	0.464	0	0	0	0
0.081	0.218	0	0	0	0
0.098	0.837	0	0	0	0
0.302	0.655	0	0	0	0
0.203	0.476	0	9	4	0
0.256	0.429	0	26	4	0
0.836	0.602	0	0	0	0
0.615	0.819	0	0	0	0
0.829	0.723	0	14	46	0
0.778	0.581	0	0	0	0
0.718	0.292	0	0	0	0
0.388	0.764	0	0	43	0
0.279	0.71	0	0	0	0
0.782	0.892	0	0	0	0
0.48	0.664	0	0	0	0
0.3	0.581	0	0	0	0
0.682	0.333	0	0	0	0
0.284	0.08	0	25	30	0
0.842	0.525	0	0	34	0
0.898	0.722	0	0	0	0
0.328	0.495	0	0	4	0
0.09	0.185	0	0	0	0
0.267	0.194	0	0	0	0
0.857	0.355	0	0	2	0
0.297	0.912	0	0	0	0
0.432	0.514	0	0	66	0
0.51	0.689	0	0	0	0
0.223	0.192	0	0	0	0
0.736	0.477	0	33	26	0
0.227	0.457	0	0	4	0
0.418	0.399	0	0	0	0
0.46	0.49	0	0	64	0
0.067	0.509	0	0	0	0
0.506	0.569	0	0	0	0
0.569	0.576	0	0	0	0
0.284	0.122	0	0	0	0
0.374	0.441	0	0	65	0
0.598	0.074	0	0	0	0
0.749	0.106	0	4	0	0
0.639	0.733	0	0	0	0
0.213	0.157	0	0	0	0
0.927	0.595	0	0	0	0
0.647	0.546	0	0	0	0
0.451	0.392	0	0	0	0
0.664	0.464	0	0	0	0
0.36	0.384	0	0	61	0
0.334	0.573	0	0	0	0
0.48	0.404	0	0	8	0
0.058	0.324	0	0	0	0
0.521	0.176	0	0	31	0
0.429	0.146	0	0	0	0
0.787	0.432	0	0	0	0
0.751	0.565	0	0	0	0
0.349	0.404	0	0	0	0
0.43	0.292	0	0	0	0
0.59	0.844	0	1	0	0
0.633	0.486	0	0	0	0
0.531	0.096	0	0	11	0
0.284	0.28	0	0	0	0
0.176	0.105	0	0	0	0
0.76	0.141	0	0	5	0
0.455	0.426	0	0	0	0
0.271	0.655	0	0	0	0
0.691	0.866	0	0	0	0
0.42	0.921	0	0	10	0
0.311	0.624	0	0	0	0
0.051	0.288	0	0	0	0
0.58	0.498	0	0	0	0
0.338	0.601	0	0	0	0
0.721	0.747	0	0	0	0
0.172	0.861	0	0	28	0
0.908	0.129	0	34	5	0
0.49	0.763	0	0	43	0
0.781	0.118	0	21	5	0
0.612	0.76	0	0	0	0
0.672	0.045	0	0	0	0
0.814	0.311	0	0	0	0
0.092	0.398	0	15	41	0
0.852	0.211	0	12	5	0
0.924	0.705	0	35	60	0
0.358	0.274	0	0	0	0
0.947	0.268	0	0	0	0
0.672	0.073	0	0	0	0
0.651	0.825	0	0	0	0
0.514	0.793	0	1	48	0
0.092	0.274	0	0	0	0
0.654	0.085	0	0	0	0
0.899	0.618	0	0	60	0
0.946	0.215	0	0	0	0
0.635	0.585	0	36	0	0
0.14	0.616	0	0	0	0
0.455	0.329	0	0	0	0
0.929	0.091	0	0	0	0
0.396	0.279	0	0	0	0
0.613	0.431	0	0	70	0
0.2	0.324	0	0	0	0
0.367	0.544	0	0	0	0
0.657	0.364	0	0	0	0
0.13	0.247	0	0	0	0
0.835	0.356	0	37	2	0
0.837	0.379	1	37	2	0
0.849	0.37	1	37	2	0
0.864	0.398	1	37	2	0
0.803	0.425	1	37	2	0
0.833	0.377	1	37	2	0
0.801	0.367	1	37	2	0
0.851	0.399	1	37	2	0
0.849	0.386	1	37	2	0
0.846	0.375	1	37	2	0
0.826	0.372	1	37	2	0
0.863	0.407	1	24	2	0
0.831	0.41	1	37	2	0
0.818	0.375	1	37	2	0
0.799	0.357	1	37	2	0
0.865	0.38	1	37	2	0
0.827	0.349	1	37	2	0
0.799	0.413	1	37	2	0
0.797	0.361	1	37	2	0
0.798	0.397	1	37	2	0
0.861	0.406	1	24	2	0
0.802	0.373	1	37	2	0
0.84	0.403	1	37	2	0
0.832	0.413	1	37	2	0
0.839	0.42	1	37	2	0
0.862	0.373	1	37	2	0
0.787	0.397	1	37	2	0
0.837	0.356	1	37	2	0
0.827	0.423	1	37	2	0
0.811	0.389	1	37	2	0
0.842	0.365	1	37	2	0
0.827	0.371	1	37	2	0
0.852	0.377	1	37	2	0
0.849	0.422	1	24	2	0
0.795	0.375	1	37	2	0
0.842	0.387	1	37	2	0
0.81	0.405	1	37	2	0
0.834	0.367	1	37	2	0
0.794	0.379	1	37	2	0
0.839	0.365	1	37	2	0
0.821	0.433	1	37	2	0
0.861	0.402	1	24	2	0
0.846	0.379	1	37	2	0
0.799	0.398	1	37	2	0
0.807	0.383	1	37	2	0
0.825	0.366	1	37	2	0
0.812	0.425	1	37	2	0
0.838	0.397	1	37	2	0
0.814	0.371	1	37	2	0
0.81	0.398	1	37	2	0
0.805	0.404	1	37	2	0
0.822	0.355	1	37	2	0
0.783	0.396	1	37	2	0
0.798	0.366	1	37	2	0
0.809	0.374	1	37	2	0
0.828	0.366	1	37	2	0
0.823	0.364	1	37	2	0
0.807	0.383	1	37	2	0
0.821	0.358	1	37	2	0
0.85	0.403	1	37	2	0
0.785	0.377	1	37	2	0
0.789	0.395	1	37	2	0
0.859	0.401	1	37	2	0
0.79	0.414	1	37	2	0
0.805	0.427	1	37	0	0
0.848	0.404	1	37	2	0
0.831	0.408	1	37	2	0
0.822	0.429	1	37	2	0
0.851	0.367	1	37	2	0
0.798	0.409	1	37	2	0
0.833	0.414	1	37	2	0
0.803	0.426	1	37	0	0
0.794	0.372	1	37	2	0
0.851	0.417	1	24	2	0
0.828	0.41	1	37	2	0
0.844	0.424	1	24	2	0
0.853	0.381	1	37	2	0
0.861	0.376	1	37	2	0
0.791	0.4	1	37	2	0
0.799	0.38	1	37	2	0
0.791	0.651	2	38	7	0
0.788	0.653	2	38	7	0
0.737	0.648	2	38	6	0
0.781	0.601	2	38	7	0
0.793	0.638	2	38	7	0
0.801	0.617	2	38	7	0
0.785	0.637	2	38	7	0
0.751	0.671	2	38	6	0
0.804	0.649	2	38	7	0
0.747	0.634	2	38	6	0
0.766	0.678	2	38	6	0
0.745	0.662	2	38	6	0
0.742	0.604	2	38	0	0
0.74	0.661	2	38	6	0
0.783	0.631	2	38	7	0
0.727	0.645	2	38	6	0
0.779	0.602	2	38	7	0
0.765	0.618	2	38	7	0
0.795	0.635	2	38	7	0
0.73	0.619	2	38	0	0
0.753	0.624	2	38	0	0
0.778	0.617	2	38	7	0
0.764	0.608	2	38	7	0
0.799	0.611	2	38	7	0
0.75	0.632	2	38	0	0
0.801	0.645	2	38	7	0
0.743	0.667	2	38	6	0
0.78	0.597	2	38	7	0
0.728	0.651	2	38	6	0
0.746	0.656	2	38	6	0
0.738	0.661	2	38	6	0
0.766	0.679	2	38	6	0
0.734	0.664	2	38	6	0
0.747	0.663	2	38	6	0
0.802	0.619	2	38	7	0
0.731	0.624	2	38	0	0
0.791	0.653	2	38	7	0
0.781	0.675	2	38	0	0
0.776	0.669	2	38	0	0
0.731	0.656	2	38	6	0
0.767	0.669	2	38	6	0
0.769	0.668	2	38	0	0
0.796	0.608	2	38	7	0
0.762	0.609	2	38	7	0
0.742	0.617	2	38	0	0
0.781	0.612	2	38	7	0
0.772	0.617	2	38	7	0
0.77	0.663	2	38	0	0
0.738	0.649	2	38	6	0
0.751	0.652	2	38	6	0
0.797	0.657	2	38	0	0
0.795	0.625	2	38	7	0
0.773	0.593	2	38	7	0
0.795	0.613	2	38	7	0
0.778	0.6	2	38	7	0
0.746	0.661	2	38	6	0
0.786	0.64	2	38	7	0
0.774	0.603	2	38	7	0
0.734	0.605	2	38	0	0
0.789	0.62	2	38	7	0
0.783	0.671	2	38	0	0
0.753	0.598	2	38	7	0
0.769	0.602	2	38	7	0
0.785	0.646	2	38	7	0
0.747	0.63	2	38	0	0
0.492	0.45	3	10	8	0
0.506	0.396	3	10	9	0
0.488	0.457	3	10	8	0
0.523	0.404	3	10	9	0
0.514	0.395	3	10	9	0
0.501	0.423	3	10	8	0
0.534	0.41	3	10	9	0
0.537	0.405	3	10	9	0
0.485	0.43	3	10	8	0
0.539	0.468	3	10	0	0
0.491	0.416	3	10	8	0
0.504	0.446	3	10	8	0
0.519	0.469	3	10	8	0
0.538	0.426	3	10	9	0
0.504	0.4	3	10	9	0
0.553	0.454	3	10	0	0
0.505	0.417	3	10	8	0
0.518	0.387	3	10	9	0
0.482	0.43	3	10	8	0
0.531	0.457	3	10	8	0
0.495	0.442	3	10	8	0
0.521	0.387	3	10	9	0
0.484	0.442	3	10	8	0
0.537	0.415	3	10	9	0
0.542	0.406	3	10	9	0
0.529	0.47	3	10	8	0
0.502	0.454	3	10	8	0
0.518	0.395	3	10	9	0
0.555	0.412	3	10	9	0
0.539	0.43	3	10	9	0
0.497	0.424	3	10	8	0
0.561	0.436	3	10	0	0
0.51	0.394	3	10	9	0
0.491	0.441	3	10	8	0
0.52	0.456	3	10	8	0
0.486	0.431	3	10	8	0
0.506	0.442	3	10	8	0
0.556	0.413	3	10	9	0
0.56	0.426	3	10	9	0
0.495	0.427	3	10	8	0
0.546	0.411	3	10	9	0
0.552	0.419	3	10	9	0
0.488	0.457	3	10	8	0
0.558	0.416	3	10	9	0
0.491	0.436	3	10	8	0
0.478	0.436	3	10	8	0
0.535	0.452	3	10	8	0
0.491	0.416	3	10	8	0
0.541	0.446	3	10	0	0
0.555	0.412	3	10	9	0
0.557	0.428	3	10	9	0
0.555	0.412	3	10	9	0
0.484	0.418	3	10	8	0
0.529	0.413	3	10	9	0
0.509	0.457	3	10	8	0
0.558	0.447	3	10	0	0
0.501	0.462	3	10	8	0
0.504	0.433	3	10	8	0
0.494	0.429	3	10	8	0
0.532	0.401	3	10	9	0
0.523	0.445	3	10	8	0
0.517	0.413	3	10	9	0
0.521	0.41	3	10	9	0
0.54	0.402	3	10	9	0
0.505	0.452	3	10	8	0
0.508	0.395	3	10	9	0
0.537	0.415	3	10	9	0
0.538	0.408	3	10	9	0
0.5	0.46	3	10	8	0
0.52	0.455	3	10	8	0
0.522	0.466	3	10	8	0
0.534	0.437	3	10	0	0
0.391	0.907	4	39	10	0
0.362	0.884	4	39	10	0
0.375	0.862	4	39	10	0
0.374	0.869	4	39	10	0
0.42	0.904	4	39	10	0
0.397	0.834	4	39	10	0
0.392	0.905	4	39	10	0
0.382	0.856	4	39	10	0
0.399	0.911	4	39	10	0
0.434	0.88	4	39	0	0
0.389	0.853	4	39	10	0
0.4	0.911	4	39	10	0
0.408	0.891	4	39	10	0
0.429	0.865	4	39	10	0
0.381	0.906	4	39	10	0
0.396	0.893	4	39	10	0
0.431	0.9	4	39	10	0
0.406	0.911	4	39	10	0
0.408	0.835	4	39	10	0
0.383	0.898	4	39	10	0
0.408	0.889	4	39	10	0
0.413	0.864	4	39	10	0
0.375	0.9	4	40	10	0
0.357	0.871	4	39	10	0
0.36	0.888	4	40	10	0
0.403	0.836	4	39	10	0
0.435	0.892	4	39	0	0
0.397	0.856	4	39	10	0
0.422	0.843	4	39	10	0
0.43	0.895	4	39	10	0
0.425	0.859	4	39	10	0
0.359	0.884	4	39	10	0
0.385	0.85	4	39	10	0
0.383	0.859	4	39	10	0
0.376	0.907	4	40	10	0
0.401	0.839	4	39	10	0
0.361	0.882	4	39	10	0
0.416	0.873	4	39	10	0
0.403	0.92	4	39	10	0
0.385	0.895	4	39	10	0
0.421	0.855	4	39	10	0
0.42	0.911	4	39	10	0
0.436	0.898	4	39	0	0
0.435	0.861	4	39	10	0
0.395	0.899	4	39	10	0
0.419	0.907	4	39	10	0
0.407	0.861	4	39	10	0
0.404	0.854	4	39	10	0
0.371	0.854	4	39	10	0
0.415	0.887	4	39	10	0
0.374	0.843	4	39	10	0
0.372	0.858	4	39	10	0
0.425	0.864	4	39	10	0
0.39	0.859	4	39	10	0
0.366	0.89	4	40	10	0
0.367	0.891	4	40	10	0
0.394	0.86	4	39	10	0
0.388	0.897	4	39	10	0
0.368	0.858	4	39	10	0
0.358	0.862	4	39	10	0
0.396	0.843	4	39	10	0
0.418	0.857	4	39	10	0
0.412	0.918	4	39	10	0
0.43	0.86	4	39	10	0
0.406	0.858	4	39	10	0
0.398	0.836	4	39	10	0
0.36	0.864	4	39	10	0
0.415	0.904	4	39	10	0
0.397	0.903	4	39	10	0
0.37	0.857	4	39	10	0
0.361	0.863	4	39	10	0
0.388	0.853	4	39	10	0
0.409	0.909	4	39	10	0
0.49	0.086	5	41	11	0
0.489	0.143	5	42	0	0
0.452	0.095	5	43	11	0
0.447	0.102	5	43	11	0
0.486	0.105	5	42	11	0
0.514	0.143	5	42	0	0
0.448	0.119	5	42	11	0
0.446	0.15	5	42	0	0
0.45	0.135	5	42	11	0
0.51	0.115	5	42	11	0
0.452	0.139	5	42	11	0
0.477	0.112	5	42	11	0
0.5	0.115	5	42	11	0
0.471	0.147	5	42	0	0
0.438	0.122	5	42	11	0
0.458	0.121	5	42	11	0
0.439	0.117	5	42	11	0
0.522	0.119	5	42	11	0
0.498	0.089	5	41	11	0
0.483	0.163	5	42	0	0
0.502	0.157	5	42	0	0
0.513	0.104	5	42	11	0
0.489	0.092	5	41	11	0
0.47	0.106	5	42	11	0
0.493	0.088	5	41	11	0
0.48	0.146	5	42	0	0
0.474	0.112	5	42	11	0
0.508	0.108	5	42	11	0
0.522	0.127	5	42	11	0
0.464	0.107	5	42	11	0
0.447	0.11	5	42	11	0
0.457	0.154	5	42	0	0
0.474	0.103	5	42	11	0
0.46	0.126	5	42	11	0
0.515	0.142	5	42	0	0
0.471	0.094	5	42	11	0
0.505	0.098	5	42	11	0
0.509	0.114	5	42	11	0
0.516	0.118	5	42	11	0
0.496	0.125	5	42	11	0
0.456	0.161	5	42	0	0
0.447	0.123	5	42	11	0
0.487	0.145	5	42	0	0
0.499	0.127	5	42	11	0
0.482	0.093	5	42	11	0
0.46	0.147	5	42	0	0
0.504	0.145	5	42	0	0
0.449	0.112	5	42	11	0
0.459	0.127	5	42	11	0
0.497	0.115	5	42	11	0
0.486	0.089	5	41	11	0
0.513	0.142	5	42	0	0
0.519	0.127	5	42	11	0
0.489	0.103	5	42	11	0
0.467	0.099	5	42	11	0
0.522	0.132	5	42	0	0
0.465	0.114	5	42	11	0
0.469	0.089	5	41	11	0
0.438	0.116	5	42	11	0
0.474	0.108	5	42	11	0
0.457	0.143	5	42	0	0
0.469	0.099	5	42	11	0
0.341	0.953	6	40	10	0
0.327	0.935	6	40	10	0
0.319	0.923	6	40	10	0
0.356	0.95	6	40	10	0
0.37	0.939	6	40	10	0
0.325	0.899	6	40	10	0
0.384	0.92	6	40	10	0
0.328	0.924	6	40	10	0
0.391	0.919	6	40	10	0
0.31	0.923	6	40	10	0
0.335	0.906	6	40	10	0
0.362	0.94	6	40	10	0
0.344	0.9	6	40	10	0
0.312	0.907	6	40	10	0
0.341	0.932	6	40	10	0
0.361	0.959	6	40	10	0
0.36	0.933	6	40	10	0
0.34	0.932	6	40	10	0
0.315	0.943	6	40	10	0
0.337	0.898	6	40	10	0
0.335	0.914	6	40	10	0
0.328	0.891	6	40	10	0
0.343	0.902	6	40	10	0
0.338	0.896	6	40	10	0
0.326	0.924	6	40	10	0
0.377	0.923	6	40	10	0
0.356	0.89	6	40	10	0
0.344	0.94	6	40	10	0
0.379	0.935	6	40	10	0
0.335	0.931	6	40	10	0
0.337	0.9	6	40	10	0
0.372	0.956	6	40	10	0
0.34	0.956	6	40	10	0
0.333	0.946	6	40	10	0
0.331	0.915	6	40	10	0
0.366	0.905	6	40	10	0
0.389	0.928	6	40	10	0
0.325	0.952	6	40	10	0
0.356	0.953	6	40	10	0
0.329	0.926	6	40	10	0
0.32	0.909	6	40	10	0
0.327	0.899	6	40	10	0
0.355	0.904	6	40	10	0
0.323	0.929	6	40	10	0
0.349	0.896	6	40	10	0
0.353	0.895	6	40	10	0
0.367	0.937	6	40	10	0
0.384	0.925	6	40	10	0
0.379	0.942	6	40	10	0
0.37	0.904	6	40	10	0
0.342	0.893	6	40	10	0
0.372	0.94	6	40	10	0
0.356	0.879	6	39	10	0
0.345	0.936	6	40	10	0
0.374	0.948	6	40	10	0
0.347	0.893	6	40	10	0
0.328	0.921	6	40	10	0
0.32	0.921	6	40	10	0
0.338	0.9	6	40	10	0
0.381	0.925	6	40	10	0
0.333	0.941	6	40	10	0
0.353	0.887	6	40	10	0
0.372	0.888	6	39	10	0
0.376	0.899	6	39	10	0
0.05	0.863	7	17	12	0
0.006	0.831	7	17	0	0
0.052	0.803	7	17	12	0
0.025	0.872	7	17	12	0
0.063	0.841	7	17	12	0
0.029	0.868	7	17	12	0
0.056	0.803	7	17	12	0
0.082	0.832	7	17	12	0
0.042	0.869	7	17	12	0
0.024	0.865	7	17	12	0
0	0.84	7	17	12	0
0.041	0.814	7	17	12	0
0.07	0.839	7	17	12	0
0.058	0.822	7	17	12	0
0.061	0.812	7	17	12	0
0.075	0.819	7	17	12	0
0.022	0.82	7	17	12	0
0.011	0.808	7	17	0	0
0.04	0.804	7	17	12	0
0.038	0.802	7	17	12	0
0.027	0.831	7	17	12	0
0.073	0.865	7	44	12	0
0.013	0.865	7	17	12	0
0.013	0.816	7	17	0	0
0.01	0.814	7	17	0	0
0.024	0.821	7	17	12	0
0.039	0.876	7	44	12	0
0.077	0.837	7	17	12	0
0.059	0.866	7	44	12	0
0.031	0.797	7	17	12	0
0.024	0.861	7	17	12	0
0.013	0.856	7	17	12	0
0.025	0.822	7	17	12	0
0.061	0.871	7	44	12	0
0.03	0.852	7	17	12	0
0.003	0.843	7	17	12	0
0.077	0.857	7	44	12	0
0.043	0.805	7	17	12	0
0.081	0.83	7	17	12	0
0.026	0.855	7	17	12	0
0.036	0.809	7	17	12	0
0.047	0.855	7	17	12	0
0.073	0.848	7	17	12	0
0.055	0.876	7	44	12	0
0.056	0.874	7	44	12	0
0.08	0.831	7	17	12	0
0.057	0.841	7	17	12	0
0.002	0.839	7	17	12	0
0.058	0.819	7	17	12	0
0.048	0.794	7	17	12	0
0.028	0.845	7	17	12	0
0.056	0.822	7	17	12	0
0.074	0.814	7	17	12	0
0.012	0.856	7	17	12	0
0.047	0.812	7	17	12	0
0.054	0.796	7	17	12	0
0.042	0.822	7	17	12	0
0.057	0.854	7	17	12	0
0.073	0.822	7	17	12	0
0.055	0.797	7	17	12	0
0.012	0.848	7	17	12	0
0.043	0.874	7	44	12	0
0.074	0.833	7	17	12	0
0.004	0.851	7	17	12	0
0.047	0.87	7	17	12	0
0.011	0.843	7	17	12	0
0.011	0.808	7	17	0	0
0.031	0.849	7	17	12	0
0.051	0.854	7	17	12	0
0.07	0.83	7	17	12	0
0.042	0.857	7	17	12	0
0.042	0.817	7	17	12	0
0.559	0.306	8	22	14	0
0.559	0.298	8	22	14	0
0.563	0.353	8	22	13	0
0.571	0.291	8	22	14	0
0.563	0.309	8	22	14	0
0.588	0.321	8	22	14	0
0.543	0.349	8	22	13	0
0.529	0.343	8	22	13	0
0.52	0.326	8	22	0	0
0.547	0.354	8	22	13	0
0.54	0.305	8	22	15	0
0.564	0.363	8	22	13	0
0.542	0.298	8	22	15	0
0.568	0.342	8	22	13	0
0.58	0.355	8	22	13	0
0.582	0.309	8	22	14	0
0.57	0.318	8	22	14	0
0.598	0.323	8	22	14	0
0.547	0.348	8	22	13	0
0.555	0.368	8	22	13	0
0.539	0.296	8	22	15	0
0.544	0.362	8	22	13	0
0.53	0.35	8	22	13	0
0.52	0.332	8	22	0	0
0.532	0.35	8	22	13	0
0.579	0.345	8	22	13	0
0.584	0.301	8	22	14	0
0.544	0.364	8	22	13	0
0.593	0.327	8	22	14	0
0.527	0.336	8	22	13	0
0.521	0.314	8	22	15	0
0.522	0.352	8	22	13	0
0.543	0.3	8	22	15	0
0.515	0.324	8	22	0	0
0.574	0.315	8	22	14	0
0.575	0.349	8	22	13	0
0.528	0.324	8	22	15	0
0.581	0.32	8	22	14	0
0.591	0.307	8	22	14	0
0.531	0.309	8	22	15	0
0.527	0.297	8	22	15	0
0.592	0.339	8	22	14	0
0.531	0.294	8	22	15	0
0.547	0.348	8	22	13	0
0.561	0.345	8	22	13	0
0.587	0.324	8	22	14	0
0.568	0.317	8	22	14	0
0.534	0.304	8	22	15	0
0.558	0.361	8	22	13	0
0.52	0.344	8	22	13	0
0.571	0.341	8	22	13	0
0.527	0.348	8	22	13	0
0.561	0.357	8	22	13	0
0.52	0.306	8	22	15	0
0.584	0.317	8	22	14	0
0.549	0.349	8	22	13	0
0.547	0.362	8	22	13	0
0.596	0.328	8	22	14	0
0.561	0.346	8	22	13	0
0.516	0.314	8	22	15	0
0.564	0.339	8	22	13	0
0.548	0.307	8	22	15	0
0.565	0.315	8	22	14	0
0.533	0.292	8	22	15	0
0.577	0.291	8	22	14	0
0.568	0.356	8	22	13	0
0.552	0.287	8	22	15	0
0.569	0.306	8	22	14	0
0.559	0.302	8	22	14	0
0.594	0.331	8	22	14	0
0.582	0.351	8	22	13	0
0.592	0.927	9	45	0	0
0.598	0.958	9	45	16	0
0.643	0.965	9	45	0	0
0.64	0.942	9	45	17	0
0.599	0.97	9	45	16	0
0.588	0.946	9	45	16	0
0.632	0.976	9	45	16	0
0.662	0.933	9	45	17	0
0.647	0.917	9	45	17	0
0.606	0.956	9	45	16	0
0.661	0.948	9	45	17	0
0.658	0.944	9	45	17	0
0.658	0.937	9	45	17	0
0.613	0.91	9	45	17	0
0.603	0.921	9	45	17	0
0.611	0.945	9	45	16	0
0.668	0.946	9	45	17	0
0.653	0.946	9	45	17	0
0.643	0.915	9	45	17	0
0.621	0.899	9	46	17	0
0.613	0.903	9	45	17	0
0.661	0.961	9	45	17	0
0.645	0.902	9	46	17	0
0.612	0.898	9	46	17	0
0.62	0.967	9	45	16	0
0.627	0.915	9	45	17	0
0.659	0.944	9	45	17	0
0.659	0.936	9	45	17	0
0.605	0.911	9	45	17	0
0.655	0.913	9	45	17	0
0.63	0.923	9	45	17	0
0.636	0.898	9	46	17	0
0.6	0.931	9	45	16	0
0.653	0.955	9	45	17	0
0.667	0.928	9	45	17	0
0.621	0.979	9	45	16	0
0.643	0.916	9	45	17	0
0.644	0.927	9	45	17	0
0.657	0.927	9	45	17	0
0.611	0.939	9	45	16	0
0.625	0.953	9	45	16	0
0.61	0.971	9	45	16	0
0.602	0.954	9	45	16	0
0.598	0.912	9	45	17	0
0.592	0.954	9	45	16	0
0.615	0.974	9	45	16	0
0.604	0.952	9	45	16	0
0.599	0.948	9	45	16	0
0.632	0.913	9	45	17	0
0.616	0.97	9	45	16	0
0.662	0.948	9	45	17	0
0.635	0.909	9	45	17	0
0.605	0.92	9	45	17	0
0.61	0.923	9	45	17	0
0.589	0.952	9	45	16	0
0.613	0.972	9	45	16	0
0.611	0.929	9	45	0	0
0.596	0.933	9	45	16	0
0.663	0.916	9	45	17	0
0.617	0.967	9	45	16	0
0.606	0.953	9	45	16	0
0.614	0.976	9	45	16	0
0.589	0.918	9	45	0	0
0.867	0.239	10	12	5	0
0.825	0.279	10	23	5	0
0.807	0.28	10	23	5	0
0.814	0.287	10	23	5	0
0.816	0.266	10	23	5	0
0.852	0.278	10	23	5	0
0.846	0.293	10	23	5	0
0.836	0.287	10	23	5	0
0.851	0.231	10	23	5	0
0.804	0.23	10	47	5	0
0.817	0.245	10	23	5	0
0.818	0.269	10	23	5	0
0.846	0.27	10	23	5	0
0.837	0.279	10	23	5	0
0.815	0.282	10	23	5	0
0.838	0.24	10	23	5	0
0.846	0.242	10	23	5	0
0.804	0.27	10	23	5	0
0.845	0.237	10	23	5	0
0.791	0.259	10	23	5	0
0.796	0.236	10	47	5	0
0.852	0.282	10	23	5	0
0.837	0.299	10	23	5	0
0.799	0.248	10	47	5	0
0.81	0.287	10	23	5	0
0.841	0.227	10	23	5	0
0.813	0.259	10	23	5	0
0.851	0.274	10	23	5	0
0.841	0.294	10	23	5	0
0.854	0.249	10	23	5	0
0.801	0.279	10	23	5	0
0.81	0.275	10	23	5	0
0.856	0.244	10	23	5	0
0.847	0.297	10	23	5	0
0.846	0.223	10	23	5	0
0.849	0.274	10	23	5	0
0.823	0.23	10	23	5	0
0.814	0.294	10	23	5	0
0.806	0.23	10	47	5	0
0.863	0.269	10	23	5	0
0.796	0.234	10	47	5	0
0.812	0.253	10	23	5	0
0.807	0.23	10	23	5	0
0.813	0.249	10	23	5	0
0.799	0.231	10	47	5	0
0.807	0.261	10	23	5	0
0.809	0.267	10	23	5	0
0.849	0.272	10	23	5	0
0.82	0.223	10	23	5	0
0.851	0.285	10	23	5	0
0.807	0.279	10	23	5	0
0.832	0.274	10	23	5	0
0.793	0.263	10	23	5	0
0.802	0.277	10	23	5	0
0.806	0.246	10	23	5	0
0.817	0.254	10	23	5	0
0.84	0.221	10	23	5	0
0.85	0.229	10	23	5	0
0.823	0.275	10	23	5	0
0.808	0.243	10	23	5	0
0.844	0.221	10	23	5	0
0.833	0.291	10	23	5	0
0.832	0.229	10	23	5	0
0.853	0.279	10	23	5	0
0.861	0.238	10	23	5	0
0.861	0.277	10	23	5	0
0.834	0.23	10	23	5	0
0.802	0.233	10	47	5	0
0.815	0.242	10	23	5	0
0.861	0.286	10	23	5	0
0.859	0.279	10	23	5	0
0.853	0.239	10	23	5	0
0.794	0.26	10	23	5	0
0.87	0.256	10	23	5	0
0.827	0.291	10	23	5	0
0.149	0.918	11	2	18	0
0.234	0.914	11	2	0	0
0.154	0.928	11	2	18	0
0.19	0.889	11	2	0	0
0.218	0.951	11	2	0	0
0.221	0.897	11	2	0	0
0.195	0.883	11	2	0	0
0.169	0.885	11	2	0	0
0.165	0.926	11	2	18	0
0.23	0.925	11	2	0	0
0.158	0.899	11	2	18	0
0.219	0.954	11	2	0	0
0.159	0.906	11	2	18	0
0.213	0.928	11	2	0	0
0.156	0.945	11	2	18	0
0.17	0.887	11	2	0	0
0.159	0.919	11	2	18	0
0.19	0.941	11	2	18	0
0.169	0.93	11	2	18	0
0.182	0.908	11	2	18	0
0.17	0.93	11	2	18	0
0.159	0.922	11	2	18	0
0.175	0.922	11	2	18	0
0.211	0.911	11	2	0	0
0.179	0.955	11	2	18	0
0.204	0.957	11	2	0	0
0.163	0.941	11	2	18	0
0.202	0.897	11	2	0	0
0.185	0.884	11	2	0	0
0.191	0.901	11	2	0	0
0.226	0.94	11	2	0	0
0.205	0.882	11	2	0	0
0.22	0.937	11	2	0	0
0.178	0.932	11	2	18	0
0.21	0.892	11	2	0	0
0.208	0.921	11	2	0	0
0.155	0.903	11	2	18	0
0.155	0.915	11	2	18	0
0.17	0.891	11	2	0	0
0.19	0.884	11	2	0	0
0.19	0.903	11	2	0	0
0.158	0.92	11	2	18	0
0.175	0.902	11	2	18	0
0.15	0.915	11	2	18	0
0.215	0.942	11	2	0	0
0.175	0.944	11	2	18	0
0.175	0.941	11	2	18	0
0.219	0.923	11	2	0	0
0.207	0.904	11	2	0	0
0.166	0.918	11	2	18	0
0.159	0.924	11	2	18	0
0.193	0.88	11	2	0	0
0.228	0.909	11	2	0	0
0.175	0.937	11	2	18	0
0.186	0.904	11	2	0	0
0.188	0.935	11	2	18	0
0.189	0.94	11	2	18	0
0.189	0.884	11	2	0	0
0.176	0.927	11	2	18	0
0.219	0.93	11	2	0	0
0.168	0.453	12	3	19	0
0.177	0.456	12	3	19	0
0.153	0.447	12	3	1	0
0.178	0.399	12	3	1	0
0.143	0.433	12	3	1	0
0.168	0.473	12	3	19	0
0.182	0.469	12	3	19	0
0.18	0.462	12	3	19	0
0.167	0.418	12	3	1	0
0.165	0.413	12	3	1	0
0.165	0.394	12	3	1	0
0.152	0.418	12	3	1	0
0.147	0.433	12	3	1	0
0.146	0.468	12	3	0	0
0.131	0.411	12	3	1	0
0.159	0.478	12	3	0	0
0.182	0.45	12	3	19	0
0.206	0.428	12	3	0	0
0.146	0.47	12	3	0	0
0.136	0.439	12	3	1	0
0.124	0.438	12	3	1	0
0.176	0.456	12	3	19	0
0.141	0.427	12	3	1	0
0.136	0.417	12	3	1	0
0.191	0.468	12	3	4	0
0.14	0.406	12	3	1	0
0.136	0.464	12	3	0	0
0.181	0.398	12	3	1	0
0.163	0.419	12	3	1	0
0.147	0.44	12	3	1	0
0.18	0.463	12	3	19	0
0.154	0.401	12	3	1	0
0.139	0.426	12	3	1	0
0.17	0.403	12	3	1	0
0.179	0.473	12	3	19	0
0.185	0.438	12	3	0	0
0.168	0.398	12	3	1	0
0.155	0.458	12	3	0	0
0.161	0.477	12	3	0	0
0.162	0.399	12	3	1	0
0.14	0.463	12	3	0	0
0.145	0.423	12	3	1	0
0.173	0.453	12	3	19	0
0.206	0.433	12	3	0	0
0.139	0.435	12	3	1	0
0.185	0.411	12	3	1	0
0.138	0.403	12	3	1	0
0.172	0.474	12	3	19	0
0.179	0.398	12	3	1	0
0.128	0.424	12	3	1	0
0.129	0.459	12	3	0	0
0.149	0.474	12	3	0	0
0.145	0.419	12	3	1	0
0.13	0.442	12	3	1	0
0.143	0.401	12	3	1	0
0.178	0.416	12	3	1	0
0.155	0.415	12	3	1	0
0.185	0.445	12	3	19	0
0.16	0.453	12	3	19	0
0.122	0.427	12	3	1	0
0.169	0.419	12	3	1	0
0.162	0.421	12	3	1	0
0.201	0.438	12	3	0	0
0.126	0.417	12	3	1	0
0.192	0.424	12	3	0	0
0.276	0.526	13	48	4	0
0.322	0.514	13	48	4	0
0.289	0.572	13	48	4	0
0.325	0.551	13	48	4	0
0.319	0.531	13	48	4	0
0.257	0.52	13	9	4	0
0.275	0.501	13	48	4	0
0.298	0.515	13	48	4	0
0.298	0.557	13	48	4	0
0.314	0.549	13	48	4	0
0.281	0.508	13	48	4	0
0.268	0.556	13	48	4	0
0.307	0.496	13	48	4	0
0.33	0.537	13	48	4	0
0.325	0.5	13	48	4	0
0.324	0.505	13	48	4	0
0.324	0.532	13	48	4	0
0.282	0.51	13	48	4	0
0.315	0.502	13	48	4	0
0.311	0.556	13	48	4	0
0.316	0.554	13	48	4	0
0.278	0.499	13	48	4	0
0.296	0.548	13	48	4	0
0.261	0.54	13	48	4	0
0.291	0.516	13	48	4	0
0.333	0.521	13	48	4	0
0.284	0.555	13	48	4	0
0.31	0.537	13	48	4	0
0.307	0.504	13	48	4	0
0.325	0.506	13	48	4	0
0.295	0.563	13	48	4	0
0.293	0.553	13	48	4	0
0.315	0.538	13	48	4	0
0.307	0.55	13	48	4	0
0.27	0.534	13	48	4	0
0.283	0.557	13	48	4	0
0.292	0.51	13	48	4	0
0.327	0.544	13	48	4	0
0.275	0.542	13	48	4	0
0.311	0.517	13	48	4	0
0.266	0.546	13	48	4	0
0.259	0.512	13	9	4	0
0.277	0.499	13	48	4	0
0.325	0.521	13	48	4	0
0.327	0.522	13	48	4	0
0.262	0.537	13	48	4	0
0.293	0.565	13	48	4	0
0.285	0.505	13	48	4	0
0.293	0.489	13	26	4	0
0.305	0.551	13	48	4	0
0.329	0.541	13	48	4	0
0.313	0.53	13	48	4	0
0.313	0.532	13	48	4	0
0.282	0.559	13	48	4	0
0.311	0.495	13	48	4	0
0.32	0.517	13	48	4	0
0.292	0.55	13	48	4	0
0.279	0.499	13	48	4	0
0.282	0.51	13	48	4	0
0.3	0.494	13	48	4	0
0.283	0.506	13	48	4	0
0.301	0.547	13	48	4	0
0.307	0.782	14	19	20	0
0.267	0.787	14	19	20	0
0.282	0.774	14	19	20	0
0.281	0.721	14	19	21	0
0.248	0.763	14	19	21	0
0.307	0.747	14	19	21	0
0.264	0.745	14	19	21	0
0.27	0.785	14	19	20	0
0.316	0.772	14	19	20	0
0.298	0.728	14	19	21	0
0.3	0.776	14	19	20	0
0.307	0.784	14	19	20	0
0.308	0.781	14	19	20	0
0.279	0.772	14	19	20	0
0.307	0.723	14	19	21	0
0.303	0.747	14	19	21	0
0.308	0.725	14	19	21	0
0.324	0.739	14	19	21	0
0.327	0.766	14	19	20	0
0.329	0.764	14	19	20	0
0.285	0.788	14	19	20	0
0.268	0.763	14	19	20	0
0.265	0.765	14	19	20	0
0.264	0.792	14	19	20	0
0.273	0.736	14	19	21	0
0.323	0.773	14	19	20	0
0.325	0.75	14	19	20	0
0.252	0.736	14	19	21	0
0.313	0.735	14	19	21	0
0.28	0.783	14	19	20	0
0.284	0.793	14	19	20	0
0.294	0.736	14	19	21	0
0.261	0.737	14	19	21	0
0.319	0.784	14	19	20	0
0.272	0.722	14	19	21	0
0.301	0.728	14	19	21	0
0.282	0.784	14	19	20	0
0.283	0.733	14	19	21	0
0.326	0.767	14	19	20	0
0.326	0.757	14	19	20	0
0.279	0.787	14	19	20	0
0.258	0.74	14	19	21	0
0.31	0.722	14	19	21	0
0.264	0.726	14	19	21	0
0.304	0.757	14	19	21	0
0.255	0.779	14	19	20	0
0.32	0.766	14	19	20	0
0.274	0.794	14	19	20	0
0.289	0.776	14	19	20	0
0.3	0.793	14	19	20	0
0.263	0.767	14	19	20	0
0.262	0.791	14	19	20	0
0.297	0.734	14	19	21	0
0.295	0.738	14	19	21	0
0.303	0.741	14	19	21	0
0.274	0.745	14	19	21	0
0.327	0.755	14	19	20	0
0.257	0.757	14	19	21	0
0.252	0.751	14	19	21	0
0.267	0.792	14	19	20	0
0.322	0.765	14	19	20	0
0.28	0.779	14	19	20	0
0.262	0.788	14	19	20	0
0.274	0.773	14	19	20	0
0.267	0.74	14	19	21	0
0.323	0.767	14	19	20	0
0.311	0.78	14	19	20	0
0.311	0.792	14	19	20	0
0.317	0.775	14	19	20	0
0.26	0.755	14	19	21	0
0.321	0.786	14	19	20	0
0.279	0.745	14	19	21	0
0.268	0.774	14	19	20	0
0.277	0.791	14	19	20	0
0.297	0.74	14	19	21	0
0.262	0.73	14	19	21	0
0.286	0.775	14	19	20	0
0.297	0.788	14	19	20	0
0.297	0.776	14	19	20	0
0.214	0.685	15	49	22	0
0.206	0.644	15	49	0	0
0.218	0.625	15	49	0	0
0.205	0.632	15	49	0	0
0.208	0.679	15	49	22	0
0.213	0.673	15	49	22	0
0.159	0.654	15	49	23	0
0.17	0.621	15	49	24	0
0.167	0.669	15	49	23	0
0.214	0.65	15	49	0	0
0.205	0.684	15	49	22	0
0.194	0.636	15	49	24	0
0.184	0.639	15	49	23	0
0.223	0.669	15	49	22	0
0.195	0.696	15	49	22	0
0.175	0.678	15	49	23	0
0.213	0.643	15	49	0	0
0.212	0.679	15	49	22	0
0.194	0.682	15	49	22	0
0.192	0.62	15	49	24	0
0.209	0.627	15	49	0	0
0.196	0.612	15	49	0	0
0.188	0.69	15	49	22	0
0.167	0.659	15	49	23	0
0.231	0.674	15	49	0	0
0.174	0.622	15	49	24	0
0.236	0.644	15	49	0	0
0.232	0.666	15	49	0	0
0.213	0.62	15	49	0	0
0.181	0.65	15	49	23	0
0.202	0.674	15	49	22	0
0.235	0.654	15	49	0	0
0.156	0.672	15	27	23	0
0.215	0.691	15	49	22	0
0.2	0.669	15	49	22	0
0.207	0.696	15	49	22	0
0.191	0.689	15	49	22	0
0.168	0.684	15	49	23	0
0.165	0.659	15	49	23	0
0.18	0.629	15	49	24	0
0.178	0.617	15	49	24	0
0.192	0.696	15	49	22	0
0.166	0.674	15	49	23	0
0.198	0.629	15	49	24	0
0.168	0.677	15	49	23	0
0.233	0.673	15	49	0	0
0.172	0.634	15	49	23	0
0.168	0.63	15	49	23	0
0.168	0.646	15	49	23	0
0.158	0.654	15	49	23	0
0.202	0.684	15	49	22	0
0.223	0.668	15	49	22	0
0.173	0.625	15	49	24	0
0.183	0.644	15	49	23	0
0.226	0.664	15	49	22	0
0.172	0.659	15	49	23	0
0.215	0.65	15	49	0	0
0.222	0.639	15	49	0	0
0.204	0.684	15	49	22	0
0.221	0.687	15	49	22	0
0.179	0.629	15	49	24	0
0.196	0.68	15	49	22	0
0.214	0.628	15	49	0	0
0.157	0.651	15	49	23	0
0.196	0.617	15	49	0	0
0.682	0.62	16	36	25	0
0.634	0.656	16	36	25	0
0.613	0.625	16	36	25	0
0.638	0.633	16	36	25	0
0.672	0.591	16	36	25	0
0.657	0.66	16	36	25	0
0.686	0.61	16	36	25	0
0.678	0.616	16	36	25	0
0.671	0.595	16	36	25	0
0.69	0.631	16	36	25	0
0.652	0.611	16	36	25	0
0.64	0.644	16	36	25	0
0.696	0.626	16	36	25	0
0.666	0.643	16	36	25	0
0.664	0.595	16	36	25	0
0.638	0.635	16	36	25	0
0.627	0.616	16	36	25	0
0.661	0.593	16	36	25	0
0.663	0.605	16	36	25	0
0.669	0.634	16	36	25	0
0.677	0.629	16	36	25	0
0.673	0.63	16	36	25	0
0.648	0.665	16	36	25	0
0.64	0.631	16	36	25	0
0.67	0.669	16	36	25	0
0.689	0.613	16	36	25	0
0.62	0.609	16	36	25	0
0.63	0.635	16	36	25	0
0.637	0.631	16	36	25	0
0.667	0.61	16	36	25	0
0.661	0.597	16	36	25	0
0.669	0.659	16	36	25	0
0.695	0.634	16	36	25	0
0.65	0.598	16	36	25	0
0.667	0.615	16	36	25	0
0.69	0.626	16	36	25	0
0.665	0.603	16	36	25	0
0.671	0.604	16	36	25	0
0.658	0.608	16	36	25	0
0.645	0.612	16	36	25	0
0.683	0.615	16	36	25	0
0.642	0.613	16	36	25	0
0.634	0.608	16	36	25	0
0.652	0.655	16	36	25	0
0.649	0.651	16	36	25	0
0.637	0.62	16	36	25	0
0.649	0.657	16	36	25	0
0.63	0.62	16	36	25	0
0.648	0.608	16	36	25	0
0.644	0.669	16	36	25	0
0.623	0.633	16	36	25	0
0.641	0.67	16	36	25	0
0.63	0.631	16	36	25	0
0.671	0.595	16	36	25	0
0.672	0.597	16	36	25	0
0.625	0.649	16	36	25	0
0.676	0.595	16	36	25	0
0.686	0.646	16	36	25	0
0.618	0.63	16	36	25	0
0.621	0.623	16	36	25	0
0.655	0.664	16	36	25	0
0.623	0.648	16	36	25	0
0.631	0.609	16	36	25	0
0.672	0.626	16	36	25	0
0.682	0.63	16	36	25	0
0.622	0.628	16	36	25	0
0.616	0.614	16	36	25	0
0.674	0.627	16	36	25	0
0.667	0.602	16	36	25	0
0.658	0.65	16	36	25	0
0.678	0.652	16	36	0	0
0.643	0.659	16	36	25	0
0.641	0.649	16	36	25	0
0.664	0.671	16	36	25	0
0.682	0.608	16	36	25	0
0.302	0.444	17	26	4	0
0.271	0.436	17	26	4	0
0.254	0.496	17	9	4	0
0.24	0.473	17	9	4	0
0.268	0.446	17	26	4	0
0.271	0.432	17	26	4	0
0.3	0.463	17	26	4	0
0.273	0.5	17	0	4	0
0.285	0.494	17	26	4	0
0.264	0.497	17	26	4	0
0.287	0.428	17	26	4	0
0.269	0.503	17	48	4	0
0.285	0.497	17	48	4	0
0.297	0.496	17	48	4	0
0.291	0.483	17	26	4	0
0.291	0.45	17	26	4	0
0.275	0.428	17	26	4	0
0.249	0.455	17	26	4	0
0.255	0.447	17	26	4	0
0.297	0.452	17	26	4	0
0.265	0.435	17	26	4	0
0.255	0.467	17	26	4	0
0.294	0.502	17	48	4	0
0.252	0.441	17	26	4	0
0.264	0.472	17	26	4	0
0.242	0.477	17	9	4	0
0.319	0.472	17	26	4	0
0.313	0.458	17	26	4	0
0.302	0.488	17	26	4	0
0.299	0.438	17	26	4	0
0.312	0.438	17	26	4	0
0.295	0.47	17	26	4	0
0.257	0.484	17	26	4	0
0.31	0.444	17	26	4	0
0.246	0.45	17	26	4	0
0.253	0.455	17	26	4	0
0.248	0.473	17	26	4	0
0.257	0.46	17	26	4	0
0.304	0.496	17	48	4	0
0.313	0.45	17	26	4	0
0.259	0.438	17	26	4	0
0.242	0.452	17	26	4	0
0.294	0.445	17	26	4	0
0.251	0.438	17	26	4	0
0.308	0.453	17	26	4	0
0.272	0.503	17	48	4	0
0.29	0.499	17	48	4	0
0.311	0.478	17	26	4	0
0.302	0.43	17	26	4	0
0.28	0.441	17	26	4	0
0.289	0.507	17	48	4	0
0.256	0.453	17	26	4	0
0.296	0.444	17	26	4	0
0.289	0.492	17	26	4	0
0.245	0.452	17	26	4	0
0.309	0.442	17	26	4	0
0.309	0.458	17	26	4	0
0.295	0.455	17	26	4	0
0.26	0.474	17	26	4	0
0.276	0.499	17	26	4	0
0.302	0.461	17	26	4	0
0.307	0.441	17	26	4	0
0.255	0.439	17	26	4	0
0.298	0.501	17	48	4	0
0.289	0.478	17	26	4	0
0.273	0.432	17	26	4	0
0.263	0.449	17	26	4	0
0.309	0.455	17	26	4	0
0.304	0.453	17	26	4	0
0.747	0.425	18	33	26	0
0.689	0.432	18	50	27	0
0.696	0.423	18	50	27	0
0.708	0.459	18	33	26	0
0.711	0.424	18	33	27	0
0.723	0.478	18	33	26	0
0.712	0.431	18	33	27	0
0.716	0.478	18	33	26	0
0.699	0.468	18	33	26	0
0.762	0.434	18	33	26	0
0.762	0.453	18	33	26	0
0.759	0.466	18	20	26	0
0.755	0.421	18	33	26	0
0.698	0.464	18	33	26	0
0.717	0.415	18	33	27	0
0.739	0.417	18	33	26	0
0.725	0.413	18	33	26	0
0.729	0.479	18	33	26	0
0.74	0.479	18	33	26	0
0.741	0.448	18	33	26	0
0.71	0.432	18	33	27	0
0.756	0.429	18	33	26	0
0.755	0.411	18	33	26	0
0.736	0.462	18	33	26	0
0.707	0.472	18	33	26	0
0.754	0.414	18	33	26	0
0.747	0.413	18	33	26	0
0.724	0.475	18	33	26	0
0.75	0.407	18	33	26	0
0.753	0.452	18	33	26	0
0.718	0.396	18	33	27	0
0.743	0.457	18	33	26	0
0.726	0.455	18	33	26	0
0.746	0.455	18	33	26	0
0.717	0.467	18	33	26	0
0.754	0.449	18	33	26	0
0.74	0.45	18	33	26	0
0.713	0.413	18	33	27	0
0.735	0.42	18	33	26	0
0.753	0.462	18	33	26	0
0.712	0.446	18	33	26	0
0.704	0.424	18	33	27	0
0.715	0.462	18	33	26	0
0.723	0.469	18	33	26	0
0.731	0.479	18	33	26	0
0.704	0.474	18	33	26	0
0.73	0.469	18	33	26	0
0.737	0.418	18	33	26	0
0.762	0.454	18	33	26	0
0.75	0.452	18	33	26	0
0.716	0.473	18	33	26	0
0.696	0.453	18	33	26	0
0.745	0.472	18	33	26	0
0.758	0.459	18	33	26	0
0.712	0.4	18	33	27	0
0.694	0.418	18	50	27	0
0.719	0.47	18	33	26	0
0.719	0.463	18	33	26	0
0.766	0.453	18	33	26	0
0.752	0.453	18	33	26	0
0.692	0.415	18	50	27	0
0.758	0.466	18	0	26	0
0.696	0.451	18	33	26	0
0.757	0.408	18	33	26	0
0.744	0.424	18	33	26	0
0.736	0.408	18	33	26	0
0.72	0.399	18	33	27	0
0.755	0.44	18	33	26	0
0.708	0.465	18	33	26	0
0.7	0.446	18	33	26	0
0.723	0.419	18	33	26	0
0.748	0.436	18	33	26	0
0.72	0.463	18	33	26	0
0.698	0.408	18	50	27	0
0.693	0.439	18	33	27	0
0.137	0.826	19	51	28	0
0.2	0.828	19	51	28	0
0.133	0.804	19	51	28	0
0.195	0.831	19	51	28	0
0.181	0.824	19	51	28	0
0.141	0.832	19	51	28	0
0.152	0.844	19	51	28	0
0.186	0.83	19	51	28	0
0.144	0.785	19	51	28	0
0.146	0.804	19	51	28	0
0.171	0.842	19	51	28	0
0.147	0.83	19	51	28	0
0.147	0.829	19	51	28	0
0.147	0.838	19	51	28	0
0.162	0.772	19	51	28	0
0.128	0.806	19	51	28	0
0.154	0.788	19	51	28	0
0.146	0.793	19	51	28	0
0.171	0.826	19	51	28	0
0.144	0.8	19	51	28	0
0.127	0.815	19	51	28	0
0.138	0.79	19	51	28	0
0.151	0.794	19	51	28	0
0.144	0.808	19	51	28	0
0.164	0.77	19	51	28	0
0.173	0.78	19	51	28	0
0.188	0.802	19	51	0	0
0.138	0.828	19	51	28	0
0.189	0.809	19	51	28	0
0.183	0.845	19	51	28	0
0.162	0.842	19	51	28	0
0.15	0.843	19	51	28	0
0.159	0.828	19	51	28	0
0.176	0.843	19	51	28	0
0.129	0.794	19	51	28	0
0.194	0.784	19	51	0	0
0.162	0.777	19	51	28	0
0.188	0.81	19	51	28	0
0.138	0.786	19	51	28	0
0.173	0.77	19	51	28	0
0.198	0.819	19	51	28	0
0.171	0.765	19	51	28	0
0.143	0.824	19	51	28	0
0.151	0.79	19	51	28	0
0.18	0.797	19	51	28	0
0.132	0.793	19	51	28	0
0.166	0.786	19	51	28	0
0.164	0.838	19	51	28	0
0.143	0.824	19	51	28	0
0.172	0.825	19	51	28	0
0.166	0.832	19	51	28	0
0.183	0.779	19	51	0	0
0.195	0.783	19	51	0	0
0.175	0.845	19	51	28	0
0.166	0.785	19	51	28	0
0.137	0.798	19	51	28	0
0.168	0.847	19	51	28	0
0.147	0.78	19	51	28	0
0.155	0.827	19	51	28	0
0.192	0.8	19	51	0	0
0.189	0.821	19	51	28	0
0.177	0.826	19	51	28	0
0.14	0.823	19	51	28	0
0.202	0.796	19	51	0	0
0.188	0.82	19	51	28	0
0.182	0.838	19	51	28	0
0.175	0.782	19	51	28	0
0.145	0.79	19	51	28	0
0.126	0.817	19	51	28	0
0.985	0.146	20	52	5	0
0.987	0.131	20	52	0	0
0.921	0.13	20	52	29	0
0.937	0.158	20	52	5	0
0.966	0.139	20	52	0	0
0.99	0.171	20	52	5	0
0.953	0.12	20	52	29	0
0.976	0.163	20	52	5	0
0.954	0.133	20	52	29	0
0.946	0.161	20	52	5	0
0.975	0.171	20	52	5	0
0.936	0.141	20	52	5	0
0.981	0.15	20	52	5	0
0.925	0.158	20	52	5	0
0.937	0.177	20	52	5	0
0.946	0.182	20	52	5	0
0.926	0.15	20	52	5	0
0.933	0.12	20	52	29	0
0.967	0.169	20	52	5	0
0.941	0.129	20	52	29	0
0.964	0.171	20	52	5	0
0.937	0.169	20	52	5	0
0.924	0.16	20	52	5	0
0.971	0.113	20	52	0	0
0.944	0.136	20	52	29	0
0.945	0.139	20	52	29	0
0.975	0.163	20	52	5	0
0.94	0.184	20	52	5	0
0.968	0.175	20	52	5	0
0.967	0.122	20	52	0	0
0.952	0.181	20	52	5	0
0.94	0.172	20	52	5	0
0.986	0.172	20	52	5	0
0.935	0.135	20	52	29	0
0.977	0.133	20	52	0	0
0.915	0.154	20	52	5	0
0.934	0.129	20	52	29	0
0.942	0.176	20	52	5	0
0.937	0.135	20	52	29	0
0.945	0.167	20	52	5	0
0.975	0.181	20	52	5	0
0.939	0.115	20	52	29	0
0.932	0.173	20	52	5	0
0.915	0.165	20	52	5	0
0.963	0.188	20	52	5	0
0.965	0.135	20	52	0	0
0.959	0.17	20	52	5	0
0.992	0.165	20	52	5	0
0.953	0.182	20	52	5	0
0.953	0.181	20	52	5	0
0.912	0.148	20	34	5	0
0.928	0.13	20	52	29	0
0.956	0.165	20	52	5	0
0.985	0.152	20	52	5	0
0.975	0.187	20	52	5	0
0.945	0.172	20	52	5	0
0.978	0.137	20	52	0	0
0.924	0.175	20	52	5	0
0.967	0.116	20	52	0	0
0.957	0.181	20	52	5	0
0.937	0.113	20	52	29	0
0.944	0.161	20	52	5	0
0.943	0.116	20	52	29	0
0.943	0.165	20	52	5	0
0.974	0.159	20	52	5	0
0.96	0.185	20	52	5	0
0.986	0.164	20	52	5	0
0.983	0.16	20	52	5	0
0.302	0.035	21	25	30	0
0.318	0.089	21	8	30	0
0.289	0.052	21	25	30	0
0.301	0.022	21	25	30	0
0.291	0.025	21	25	30	0
0.319	0.039	21	25	30	0
0.281	0.071	21	25	30	0
0.297	0.053	21	25	30	0
0.303	0.05	21	25	30	0
0.275	0.052	21	53	30	0
0.356	0.06	21	25	30	0
0.278	0.04	21	53	30	0
0.322	0.077	21	25	30	0
0.302	0.086	21	25	30	0
0.28	0.063	21	25	30	0
0.306	0.021	21	25	30	0
0.305	0.027	21	25	30	0
0.358	0.06	21	25	30	0
0.319	0.021	21	25	30	0
0.275	0.047	21	53	30	0
0.313	0.096	21	8	30	0
0.301	0.056	21	25	30	0
0.349	0.085	21	8	30	0
0.298	0.098	21	25	30	0
0.324	0.047	21	25	30	0
0.33	0.037	21	25	30	0
0.348	0.034	21	25	0	0
0.327	0.043	21	25	30	0
0.304	0.083	21	25	30	0
0.344	0.039	21	25	0	0
0.295	0.071	21	25	30	0
0.334	0.098	21	8	30	0
0.311	0.04	21	25	30	0
0.343	0.031	21	25	0	0
0.338	0.035	21	25	0	0
0.291	0.056	21	25	30	0
0.313	0.026	21	25	30	0
0.286	0.088	21	25	0	0
0.35	0.034	21	25	0	0
0.275	0.047	21	53	30	0
0.296	0.052	21	25	30	0
0.293	0.067	21	25	30	0
0.29	0.049	21	25	30	0
0.299	0.053	21	25	30	0
0.324	0.074	21	25	30	0
0.347	0.063	21	25	30	0
0.303	0.024	21	25	30	0
0.302	0.077	21	25	30	0
0.334	0.097	21	8	30	0
0.305	0.09	21	25	30	0
0.303	0.067	21	25	30	0
0.273	0.057	21	53	30	0
0.358	0.066	21	25	30	0
0.327	0.08	21	25	30	0
0.318	0.031	21	25	30	0
0.301	0.031	21	25	30	0
0.313	0.03	21	25	30	0
0.355	0.072	21	25	30	0
0.273	0.056	21	53	30	0
0.304	0.044	21	25	30	0
0.352	0.08	21	8	30	0
0.323	0.026	21	25	30	0
0.302	0.092	21	25	30	0
0.292	0.058	21	25	30	0
0.341	0.085	21	8	30	0
0.317	0.039	21	25	30	0
0.602	0.162	22	54	31	0
0.592	0.153	22	54	31	0
0.576	0.197	22	54	31	0
0.538	0.154	22	54	31	0
0.592	0.169	22	54	31	0
0.547	0.175	22	54	31	0
0.552	0.18	22	54	31	0
0.571	0.148	22	54	31	0
0.553	0.184	22	54	31	0
0.601	0.165	22	54	31	0
0.561	0.197	22	54	31	0
0.601	0.158	22	54	31	0
0.554	0.207	22	54	31	0
0.558	0.163	22	54	31	0
0.547	0.17	22	54	31	0
0.559	0.163	22	54	31	0
0.574	0.211	22	54	31	0
0.556	0.158	22	54	31	0
0.605	0.177	22	54	31	0
0.562	0.192	22	54	31	0
0.594	0.149	22	54	31	0
0.562	0.199	22	54	31	0
0.59	0.143	22	54	31	0
0.594	0.212	22	54	31	0
0.559	0.18	22	54	31	0
0.591	0.163	22	54	31	0
0.599	0.153	22	54	31	0
0.556	0.176	22	54	31	0
0.602	0.202	22	54	31	0
0.585	0.208	22	54	31	0
0.587	0.153	22	54	31	0
0.594	0.14	22	54	31	0
0.606	0.16	22	54	31	0
0.541	0.159	22	54	31	0
0.551	0.154	22	54	31	0
0.614	0.174	22	54	31	0
0.551	0.184	22	54	31	0
0.574	0.208	22	54	31	0
0.538	0.155	22	54	31	0
0.546	0.163	22	54	31	0
0.541	0.154	22	54	31	0
0.56	0.168	22	54	31	0
0.604	0.178	22	54	31	0
0.596	0.197	22	54	31	0
0.577	0.199	22	54	31	0
0.605	0.148	22	54	31	0
0.595	0.197	22	54	31	0
0.56	0.195	22	54	31	0
0.543	0.181	22	54	31	0
0.546	0.181	22	54	31	0
0.601	0.193	22	54	31	0
0.611	0.177	22	54	31	0
0.545	0.157	22	54	31	0
0.583	0.194	22	54	31	0
0.551	0.187	22	54	31	0
0.6	0.178	22	54	31	0
0.607	0.156	22	54	31	0
0.599	0.159	22	54	31	0
0.539	0.163	22	54	31	0
0.592	0.209	22	54	31	0
0.591	0.167	22	54	31	0
0.587	0.142	22	54	31	0
0.585	0.199	22	54	31	0
0.552	0.141	22	54	31	0
0.602	0.184	22	54	31	0
0.604	0.204	22	54	31	0
0.541	0.173	22	54	31	0
0.539	0.177	22	54	31	0
0.612	0.191	22	54	31	0
0.584	0.189	22	54	31	0
0.579	0.156	22	54	31	0
0.597	0.189	22	54	31	0
0.568	0.142	22	54	0	0
0.602	0.152	22	54	31	0
0.614	0.187	22	54	31	0
0.565	0.192	22	54	31	0
0.555	0.141	22	54	31	0
0.585	0.148	22	54	31	0
0.536	0.156	22	54	31	0
0.8	0.221	23	47	5	0
0.746	0.2	23	47	32	0
0.805	0.184	23	21	5	0
0.79	0.249	23	47	5	0
0.761	0.234	23	47	32	0
0.793	0.255	23	47	5	0
0.76	0.242	23	47	32	0
0.806	0.185	23	21	5	0
0.751	0.25	23	47	32	0
0.772	0.234	23	47	32	0
0.744	0.232	23	47	32	0
0.797	0.209	23	47	5	0
0.762	0.244	23	47	32	0
0.755	0.215	23	47	32	0
0.775	0.237	23	47	32	0
0.769	0.19	23	47	5	0
0.758	0.244	23	47	32	0
0.822	0.21	23	47	5	0
0.777	0.176	23	47	5	0
0.766	0.223	23	47	32	0
0.785	0.201	23	47	5	0
0.738	0.215	23	47	32	0
0.743	0.229	23	47	32	0
0.762	0.217	23	47	32	0
0.745	0.22	23	47	32	0
0.817	0.239	23	23	5	0
0.757	0.243	23	47	32	0
0.758	0.204	23	47	32	0
0.811	0.206	23	47	5	0
0.762	0.229	23	47	32	0
0.795	0.251	23	47	5	0
0.746	0.224	23	47	32	0
0.82	0.219	23	23	5	0
0.794	0.192	23	47	5	0
0.75	0.233	23	47	32	0
0.763	0.184	23	47	5	0
0.746	0.227	23	47	32	0
0.808	0.218	23	47	5	0
0.753	0.216	23	47	32	0
0.809	0.197	23	47	5	0
0.792	0.245	23	47	5	0
0.745	0.221	23	47	32	0
0.802	0.211	23	47	5	0
0.766	0.21	23	47	32	0
0.778	0.256	23	47	5	0
0.738	0.215	23	47	32	0
0.755	0.185	23	47	0	0
0.793	0.242	23	47	5	0
0.779	0.191	23	47	5	0
0.753	0.239	23	47	32	0
0.803	0.209	23	47	5	0
0.742	0.235	23	47	32	0
0.765	0.245	23	47	32	0
0.782	0.234	23	47	5	0
0.75	0.216	23	47	32	0
0.757	0.185	23	47	0	0
0.794	0.178	23	21	5	0
0.798	0.257	23	23	5	0
0.757	0.223	23	47	32	0
0.764	0.183	23	47	5	0
0.777	0.258	23	47	5	0
0.798	0.199	23	47	5	0
0.771	0.192	23	47	5	0
0.811	0.222	23	47	5	0
0.773	0.177	23	47	5	0
0.785	0.257	23	47	5	0
0.902	0.51	24	32	33	0
0.88	0.557	24	32	33	0
0.859	0.514	24	32	34	0
0.893	0.489	24	32	33	0
0.91	0.56	24	32	33	0
0.924	0.499	24	32	33	0
0.908	0.503	24	32	33	0
0.905	0.558	24	32	33	0
0.907	0.553	24	32	33	0
0.892	0.484	24	32	33	0
0.879	0.523	24	32	34	0
0.86	0.507	24	32	34	0
0.926	0.5	24	32	33	0
0.874	0.553	24	32	0	0
0.888	0.494	24	32	33	0
0.908	0.563	24	32	33	0
0.928	0.507	24	32	33	0
0.914	0.54	24	32	33	0
0.914	0.526	24	32	33	0
0.884	0.488	24	32	33	0
0.901	0.498	24	32	33	0
0.924	0.526	24	32	33	0
0.902	0.506	24	32	33	0
0.853	0.523	24	32	34	0
0.871	0.546	24	32	0	0
0.867	0.523	24	32	34	0
0.915	0.49	24	32	33	0
0.933	0.529	24	29	33	0
0.884	0.541	24	32	0	0
0.866	0.512	24	32	34	0
0.905	0.557	24	32	33	0
0.888	0.504	24	32	33	0
0.894	0.489	24	32	33	0
0.883	0.56	24	32	33	0
0.913	0.544	24	32	33	0
0.853	0.541	24	32	34	0
0.916	0.491	24	32	33	0
0.917	0.536	24	32	33	0
0.861	0.549	24	32	0	0
0.88	0.552	24	32	33	0
0.864	0.526	24	32	34	0
0.899	0.5	24	32	33	0
0.9	0.504	24	32	33	0
0.925	0.503	24	32	33	0
0.86	0.509	24	32	34	0
0.9	0.505	24	32	33	0
0.879	0.524	24	32	34	0
0.896	0.555	24	32	33	0
0.899	0.494	24	32	33	0
0.884	0.512	24	32	33	0
0.908	0.538	24	32	33	0
0.923	0.535	24	29	33	0
0.924	0.545	24	29	33	0
0.904	0.493	24	32	33	0
0.922	0.506	24	32	33	0
0.926	0.528	24	29	33	0
0.908	0.551	24	32	33	0
0.871	0.517	24	32	34	0
0.918	0.531	24	32	33	0
0.889	0.497	24	32	33	0
0.861	0.547	24	32	0	0
0.927	0.52	24	32	33	0
0.864	0.51	24	32	34	0
0.894	0.5	24	32	33	0
0.91	0.544	24	32	33	0
0.904	0.507	24	32	33	0
0.859	0.539	24	32	34	0
0.917	0.53	24	32	33	0
0.926	0.524	24	29	33	0
0.911	0.55	24	32	33	0
0.875	0.49	24	32	33	0
0.922	0.504	24	32	33	0
0.865	0.506	24	32	34	0
0.867	0.527	24	32	34	0
0.865	0.502	24	32	34	0
0.885	0.503	24	32	33	0
0.896	0.502	24	32	33	0
0.676	0.879	25	46	17	0
0.622	0.832	25	46	35	0
0.632	0.894	25	46	17	0
0.66	0.907	25	45	17	0
[truncated: 233,492+ more rows]

## Sheet: Statistics
		Paired one-sided Wilcoxon test				Effect size
Panel	Metric	p-value	W	n		Cohen's d
Fig. 2a	ARI+	0.000934581	852	47		0.49768
	IoU	5.30722e-07	993	47		0.887283
	Jic	1.00407e-06	730.5	47		0.915282
	RMSRE_N	3.17613e-12	21	47		0.481125
Fig. 2b	ARI+	5.90835e-06	956	47		0.747602
	IoU	0.00263957	824	47		0.485825
	Jic	2.35681e-06	817.5	47		0.864432
	RMSRE_N	0.00263957	304	47		0.426158
Fig. 2c	ARI+	7.81597e-13	1114	47		1.5139
	IoU	5.41434e-12	1104	47		1.21046
	Jic	7.10543e-15	1128	47		3.59087
	RMSRE_N	7.10543e-15	0	47		2.67395
Fig. 2d	ARI+	0.00184633	834	47		0.425256
	IoU	7.10543e-14	1123	47		1.79417
	Jic	1.42109e-14	1127	47		2.02395
	RMSRE_N	1.98398e-10	49	47		1.04822
Fig. 2e	ARI+	8.88178e-16	1275	50		3.40501
	IoU	8.88178e-16	1275	50		4.05121
	Jic	8.88178e-16	1275	50		3.67989
	RMSRE_N	8.88178e-16	0	50		2.31416
Fig. 2f	ARI+	8.88178e-16	1275	50		4.96294
	IoU	8.88178e-16	1275	50		11.2955
	Jic	8.88178e-16	1275	50		10.8143
	RMSRE_N	8.88178e-16	0	50		2.83346
