# Supplementary material for: Enhanced spatial clustering of single-molecule localizations with graph neural networks
Source: Nat Commun. 2025 Nov 3;16:9693. doi: 10.1038/s41467-025-65557-7 (PMC12583556; doi:10.1038/s41467-025-65557-7)
Supplement: Supplementary file 4 — Source Data [file 41467_2025_65557_MOESM4_ESM.zip › source data/Fig. S1.xlsx]

## Sheet: Instructions
Validation Results – Supplementary Figure 1
Column glossary
Column	Meaning
x	Localization x‑coordinate.
y	Localization y‑coordinate.
index	Ground‑truth index label (reference grouping for evaluation).
clustering_MIRO	Clustering assignment produced by MIRO (predicted grouping).
clustering_DBSCAN	Clustering assignment produced by DBSCAN (baseline).
set	Label indicating the ID of the validation video (validation set identifier).
Computing validation results
Access the DataFrames in the subsequent worksheets and compute metrics for each validation scenario with the function calculate_metrics_for_experiments. Individual clusters can be analyzed by indexing rows by their cluster ID in either the DBSCAN assignments (clustering_DBSCAN) or the MIRO clustering (clustering_MIRO). For a complete description of the data and processing pipeline, consult the tu…

## Sheet: Fig. S1
x	y	clustering_MIRO_scale_rings	clustering_MIRO_scale_spots	clustering_DBSCAN_40_10_scale_rings	clustering_DBSCAN_14_2_scale_spots	clustering_DBSCAN_35_10_scale_rings	clustering_DBSCAN_10_2_scale_spots
-1.943	3.874	-1	-1	-1	-1	-1	-1
-1.631	-2.628	-1	-1	-1	-1	-1	-1
-1.297	0.258	0	0	0	0	0	0
-0.648	5.918	1	1	1	1	146	1
0.999	1.316	2	2	2	2	155	2
1.339	1.678	3	3	3	3	1	3
1.86	3.221	4	4	4	4	2	4
-1.71	1.035	5	5	5	5	300	5
-1.59	4.063	6	4550	6	6	652	6
-0.876	1.499	7	6	7	7	3	7
-0.85	-1.816	-1	7	8	8	74	8
-0.695	1.14	8	8	90	9	75	-1
-0.328	2.868	9	9	9	10	4	9
-0.066	1.065	10	10	10	11	147	10
0.121	6.938	11	11	11	12	5	11
0.44	5.713	12	12	12	13	6	12
0.489	7.172	13	1436	13	14	7	-1
0.524	-0.127	14	13	14	15	8	-1
0.637	-2.078	15	14	15	16	9	13
0.948	0.125	16	-1	134	-1	115	-1
1.116	-1.868	17	15	1179	17	1458	14
1.539	7.013	18	-1	16	-1	273	-1
2.846	4.832	19	16	17	18	10	15
3.256	-0.738	20	17	18	19	11	16
3.381	0.785	21	18	19	20	12	17
3.597	2.542	22	-1	20	-1	13	-1
3.656	5.737	23	-1	565	21	-1	18
3.691	4.938	24	-1	-1	-1	-1	-1
3.908	4.013	25	-1	21	22	14	19
3.953	4.345	26	19	22	23	15	20
-1.925	0.439	27	-1	23	-1	30	-1
-1.877	-0.955	28	20	24	24	16	21
-0.566	3.193	29	21	25	25	17	22
0.025	7.417	30	22	81	26	123	23
0.131	-0.138	31	-1	26	27	18	24
0.18	1.704	32	23	27	28	127	25
0.309	-0.652	33	-1	28	29	19	26
0.319	4.89	34	24	29	-1	20	-1
0.616	2.712	35	25	60	30	49	27
0.751	5.002	36	26	30	31	21	28
0.956	2.374	37	27	710	32	-1	-1
0.991	3.405	38	28	31	33	22	29
1.02	1.31	2	2	2	-1	155	-1
1.115	5.352	39	-1	207	34	-1	30
1.253	4.906	-1	-1	-1	-1	-1	-1
1.43	-0.011	40	29	71	35	59	31
1.592	3.636	41	30	32	36	23	32
2.231	3.955	42	31	33	37	24	33
2.468	-1.06	43	-1	34	-1	25	-1
2.517	2.63	44	-1	1181	-1	-1	-1
2.659	0.31	45	32	35	38	26	-1
2.862	-1.055	1140	33	-1	-1	-1	-1
3.312	3.978	46	34	36	39	27	34
3.926	3.227	47	35	37	-1	796	-1
4.409	2.863	48	36	38	40	28	35
4.693	4.212	49	37	39	41	29	-1
-1.933	0.42	27	38	23	42	30	36
-0.612	2.472	50	-1	40	-1	31	-1
0.159	6.225	51	39	41	43	32	37
0.893	6.312	52	40	42	44	33	38
0.957	0.645	53	41	43	45	34	39
1.191	5.77	54	-1	44	46	35	40
1.227	2.098	55	42	45	47	36	41
1.347	0.417	56	43	46	48	37	42
1.37	0.979	57	-1	47	49	1299	43
1.617	6.936	58	44	16	50	38	44
2.016	5.872	59	45	48	51	39	45
2.123	-1.63	60	46	49	52	40	46
3.121	3.787	61	-1	50	53	159	47
3.478	2.303	62	47	51	54	41	-1
4.194	5.963	63	48	52	55	42	48
4.299	4.835	-1	-1	-1	-1	-1	-1
4.808	2.222	-1	-1	-1	-1	-1	-1
4.915	3.376	64	49	53	56	43	49
-1.623	1.794	65	-1	-1	-1	-1	-1
-1.045	0.176	66	114	54	57	44	50
-0.927	0.777	67	50	55	58	45	51
-0.062	-2.356	-1	-1	-1	-1	-1	-1
0.035	1.677	68	51	56	-1	46	-1
0.246	-2.883	-1	-1	-1	-1	-1	-1
0.252	4.677	69	52	57	59	47	52
0.525	-0.197	-1	53	58	60	1464	-1
0.628	1.153	70	54	59	61	48	53
0.656	2.726	35	-1	60	62	49	-1
1.045	-1.094	-1	-1	-1	-1	-1	-1
1.57	-1.49	71	55	61	63	50	54
1.605	3.879	72	56	62	64	141	55
1.648	0.509	73	-1	63	65	51	-1
1.726	1.181	74	57	64	66	52	56
2.41	2.223	75	58	675	67	649	57
2.516	6.909	76	59	65	68	53	58
2.826	0.904	-1	60	194	-1	174	-1
2.985	2.119	77	61	66	69	54	59
3.45	2.303	62	47	51	70	41	60
4.301	2.543	78	62	248	-1	225	-1
4.42	2.871	48	-1	38	40	28	35
-2.188	4.103	79	63	67	71	55	61
-1.928	0.448	27	-1	23	72	30	62
-1.098	-0.604	80	64	68	73	56	63
-0.572	6.077	81	-1	-1	-1	-1	-1
-0.415	5.469	82	65	69	74	57	64
-0.178	-1.846	83	-1	-1	-1	-1	-1
-0.02	-1.439	84	66	70	75	58	65
0.64	2.753	35	67	60	76	49	66
1.343	0.034	85	-1	71	77	59	67
1.603	3.902	72	56	62	78	141	68
2.167	3.047	86	68	72	79	60	69
2.392	6.734	87	-1	73	80	61	-1
2.398	2.208	75	-1	-1	-1	-1	-1
2.537	6.152	88	-1	117	-1	-1	-1
3.515	0.663	89	-1	300	-1	277	-1
3.785	3.678	90	69	74	81	257	70
4.109	2.907	91	70	75	82	62	71
4.309	4.106	92	71	76	83	63	72
4.479	-0.633	-1	-1	-1	-1	-1	-1
4.925	3.399	64	49	53	56	43	73
-1.995	-1.116	93	-1	-1	-1	-1	-1
-1.701	5.219	94	72	1003	-1	1020	-1
-1.374	2.254	95	229	77	84	64	74
-0.78	1.747	96	73	78	85	65	75
-0.693	1.152	8	8	90	-1	-1	-1
-0.393	1.455	97	74	79	86	66	76
-0.266	6.568	-1	-1	-1	-1	-1	-1
-0.059	6.155	98	75	80	87	67	77
0.03	7.419	30	22	81	26	123	23
0.073	4.66	99	-1	82	88	68	78
0.29	-0.637	33	76	28	89	19	79
0.831	5.119	100	-1	83	90	69	80
1.079	6.798	101	77	340	-1	319	-1
1.59	-1.873	102	-1	84	-1	103	-1
1.656	6.183	103	78	85	-1	133	-1
3.102	7.008	-1	-1	-1	-1	-1	-1
3.238	6.127	104	79	86	91	70	81
4.446	4.731	105	80	87	-1	71	-1
5.265	6.947	-1	-1	-1	-1	-1	-1
-3.042	0.11	106	-1	88	-1	72	-1
-1.781	-1.426	-1	-1	-1	-1	-1	-1
-1.626	-0.69	107	-1	89	-1	73	-1
-0.85	-1.811	-1	7	8	8	74	8
-0.685	1.121	8	8	90	92	75	82
-0.348	4.094	108	81	91	93	76	83
0.063	-0.954	109	82	92	94	77	84
0.255	2.488	110	83	93	95	78	85
0.536	0.016	1166	-1	-1	-1	-1	-1
1.323	0.428	56	43	46	48	37	42
1.617	6.937	58	44	16	50	38	44
1.92	3.252	111	84	4	-1	2	-1
2.524	1.62	112	85	94	96	79	86
2.813	5.133	113	86	95	97	80	87
3.094	2.112	114	87	96	98	81	-1
3.545	3.394	115	88	97	99	82	88
3.719	6.096	116	89	98	100	83	89
4.909	3.381	64	49	53	56	43	49
-3.131	3.775	-1	-1	-1	-1	-1	-1
-1.264	2.648	117	90	99	101	84	-1
-0.991	2.938	-1	-1	-1	-1	-1	-1
-0.96	-1.374	118	-1	-1	-1	-1	-1
0.504	6.155	119	91	100	-1	85	-1
0.662	2.725	35	-1	60	62	49	90
0.675	-2.063	15	14	15	-1	9	-1
0.957	0.639	53	41	43	45	34	91
1.146	-0.473	120	92	101	102	86	92
1.229	5.908	121	93	102	103	87	93
1.447	2.766	122	94	103	104	88	94
1.522	6.372	123	95	104	105	218	95
1.897	3.248	111	-1	4	-1	2	-1
2.021	2.559	124	-1	105	106	89	96
2.103	0.984	-1	-1	-1	-1	-1	-1
2.178	7.072	125	96	106	107	90	97
2.614	3.222	126	5225	107	108	653	98
2.912	-0.755	127	97	108	109	91	-1
2.912	6.784	128	98	109	110	92	99
3.495	2.304	62	99	51	111	41	100
3.585	1.129	129	-1	110	112	93	101
3.648	0.698	130	100	111	113	94	102
3.846	3.576	131	101	112	114	95	103
3.875	2.892	132	102	113	115	96	-1
-1.878	-0.961	28	20	24	24	16	21
-1.284	2.657	117	4019	99	116	84	104
0.61	-0.456	133	-1	114	117	-1	-1
1.258	4.916	-1	-1	-1	-1	-1	-1
1.705	-0.49	134	103	1130	-1	1194	-1
1.839	2.097	135	-1	115	118	97	105
1.873	3.22	4	4	4	4	2	-1
2.346	1.643	136	-1	116	119	98	106
2.533	6.141	88	-1	117	-1	687	-1
3.007	0.749	137	104	118	120	99	107
3.487	2.901	138	-1	-1	121	-1	108
3.539	-0.527	139	105	119	122	100	109
3.92	4.071	25	2636	21	-1	1100	-1
4.498	-0.665	-1	-1	-1	-1	-1	-1
-0.602	5.899	1	-1	1	123	146	-1
-0.188	2.954	-1	-1	-1	-1	-1	-1
0.376	3.592	140	106	120	124	101	-1
1.53	5.217	141	107	121	125	102	110
1.576	-1.886	102	108	84	126	103	111
1.908	2.679	142	109	122	127	104	112
3.092	1.602	143	-1	123	128	105	-1
3.387	4.592	144	110	-1	129	-1	113
4.182	0.935	145	111	124	130	106	-1
4.432	3.648	146	112	125	131	107	-1
-1.991	1.732	147	113	126	132	108	114
-1.815	4.286	-1	-1	-1	-1	-1	-1
-1.048	0.174	66	114	54	57	44	50
-0.535	-1.807	148	115	127	133	206	115
-0.048	1.664	149	116	128	134	109	116
0.6	7.078	281	117	-1	135	-1	117
0.635	1.146	70	54	59	61	48	118
0.906	-0.923	150	118	-1	136	-1	119
1.33	0.968	57	119	47	137	110	120
2.042	-0.544	151	120	129	138	111	121
2.604	3.495	152	-1	130	139	563	122
2.641	-1.562	-1	121	1282	140	-1	-1
3.256	5.874	153	122	131	141	112	123
3.307	4.015	46	123	36	142	27	124
4.062	0.279	154	124	695	143	817	125
4.274	2.182	155	125	132	144	113	126
-2.187	4.1	79	63	67	71	55	61
-1.992	4.818	156	-1	-1	145	-1	127
-1.231	3.78	157	126	133	146	114	128
0.288	0.69	158	127	453	-1	522	-1
0.951	0.115	16	128	134	147	115	129
1.075	1.756	159	129	135	148	820	-1
1.115	4.113	160	130	136	149	116	130
1.199	5.812	54	131	44	150	35	131
1.688	2.524	161	132	137	151	117	132
2.836	0.388	162	133	138	152	118	133
3.105	2.115	114	87	96	153	81	134
3.561	3.776	163	134	139	154	119	135
3.646	1.812	164	135	140	155	120	136
3.988	4.784	165	136	141	156	121	137
4.687	4.238	49	137	39	157	29	138
-2.752	-0.655	166	138	1140	158	1214	-1
-1.53	2.332	-1	-1	-1	-1	-1	-1
-1.372	0.043	167	-1	184	159	166	139
-1.098	-0.605	80	64	68	73	56	63
-0.405	5.449	82	139	69	-1	57	-1
0.974	0.651	53	140	43	45	34	140
1.341	0.414	56	43	46	48	37	42
1.396	6.924	168	141	-1	-1	-1	-1
1.445	2.761	122	94	103	104	88	94
1.521	6.369	123	95	104	105	218	95
2.127	6.447	169	142	142	160	122	141
2.502	6.604	170	-1	143	-1	397	-1
2.534	6.962	76	5237	65	-1	-1	-1
-0.072	3.552	171	-1	940	-1	1338	-1
0.031	7.412	30	22	81	26	123	142
0.661	2.728	35	-1	60	62	49	90
2.907	6.786	128	98	109	110	92	99
3.163	2.697	172	-1	153	161	-1	-1
3.398	3.477	173	-1	871	162	866	-1
4.041	7.441	-1	-1	-1	-1	-1	-1
4.459	3.701	174	143	144	163	124	143
4.71	4.836	-1	144	208	164	-1	144
4.911	3.38	64	49	53	56	43	49
-2.183	4.091	79	63	67	165	55	-1
-2.006	2.728	175	145	145	166	125	145
-0.694	2.92	176	146	146	167	126	146
-0.287	6.56	-1	-1	-1	-1	-1	-1
0.177	1.709	32	23	27	28	127	25
1.2	4.265	177	147	147	168	128	-1
1.642	1.791	178	148	148	169	129	147
2.137	0.668	179	149	149	-1	130	-1
2.374	1.371	-1	150	150	170	-1	148
2.786	5.174	113	151	95	171	80	-1
2.815	0.72	180	-1	-1	-1	-1	-1
4.251	2.174	155	152	132	172	113	-1
4.794	2.252	-1	-1	-1	-1	-1	-1
-1.107	3.924	1128	-1	-1	-1	-1	-1
-1.103	-0.597	80	64	68	73	56	63
-0.433	2.077	181	153	151	173	131	149
-0.275	0.115	182	154	152	174	132	150
-0.255	6.58	-1	-1	-1	-1	-1	-1
0.072	4.662	99	-1	82	88	68	78
0.663	2.746	35	-1	60	-1	49	-1
0.881	6.302	52	40	42	44	33	-1
1.602	3.901	72	56	62	78	141	68
1.654	6.172	103	78	85	175	133	151
3.162	2.679	172	-1	153	-1	134	-1
3.656	5.738	23	-1	565	21	-1	18
-1.675	2.32	183	-1	878	-1	1499	-1
-0.062	6.159	98	75	80	87	67	-1
0.127	0.468	184	155	-1	-1	-1	-1
1.057	-2.119	185	156	154	176	135	152
1.119	-2.533	-1	-1	-1	-1	-1	-1
1.135	-1.27	-1	-1	-1	-1	-1	-1
1.447	2.766	122	94	103	104	88	94
1.551	2.398	186	157	155	177	136	153
1.847	4.697	187	158	156	178	137	-1
1.985	2.658	188	159	157	179	138	154
2.341	7.074	189	-1	513	180	486	-1
2.831	0.009	989	-1	-1	-1	-1	-1
2.846	4.831	19	16	17	18	10	15
2.903	-0.751	127	97	108	109	91	155
3.096	6.781	190	160	158	181	139	156
3.8	2.362	191	-1	159	-1	140	-1
-2.94	1.238	192	2442	206	-1	-1	-1
-0.186	7.313	193	161	711	182	1165	157
0.103	4.956	194	4456	-1	183	-1	158
0.543	6.15	119	162	100	184	85	159
0.833	5.119	100	-1	83	90	69	80
1.601	3.879	72	56	62	64	141	55
2.127	3.559	195	163	160	185	142	160
2.192	0.686	179	-1	149	186	130	-1
2.206	5.104	196	164	161	-1	1200	-1
2.302	1.211	197	165	162	187	158	161
3.493	2.303	62	99	51	111	41	100
3.621	-0.625	198	166	163	188	143	-1
4.272	2.186	155	125	132	144	113	126
-1.746	-1.242	-1	-1	-1	-1	-1	-1
-1.731	4.561	199	167	164	189	144	162
-1.368	0.041	167	168	184	159	166	139
-0.663	2.323	200	169	165	190	145	-1
-0.598	5.903	1	170	1	123	146	-1
-0.043	1.058	10	171	10	191	147	163
1.531	5.219	141	107	121	125	102	110
2.358	4.675	201	172	166	192	148	164
3.828	3.729	90	173	74	-1	257	-1
3.954	2.078	202	-1	-1	193	-1	-1
4.021	0.878	203	174	167	194	149	165
-0.875	3.892	-1	175	1276	195	1463	166
0.259	6.583	204	176	168	196	150	167
1.632	1.812	178	-1	148	197	129	-1
1.725	-0.704	205	177	-1	198	-1	168
2.054	-0.55	151	120	129	-1	111	-1
2.061	7.869	-1	-1	-1	-1	-1	-1
2.389	1.645	136	-1	905	199	905	169
2.67	6.294	206	-1	169	200	151	-1
3.105	4.069	207	-1	634	-1	-1	-1
3.179	2.684	172	4987	153	201	134	170
-1.172	1.254	208	178	170	202	152	171
-0.754	2.659	209	179	171	203	153	172
-0.249	0.135	182	180	152	204	132	-1
-0.006	3.354	210	181	172	205	154	173
0.032	7.414	30	22	81	26	123	142
0.231	7.083	211	182	-1	-1	-1	-1
0.387	3.591	140	106	120	206	101	174
1.05	1.301	2	183	2	207	155	175
1.552	7.129	212	184	173	-1	1280	-1
1.573	-1.489	71	55	61	63	50	54
1.799	4.983	213	470	174	208	318	176
1.858	3.202	4	-1	4	4	2	177
2.131	-1.628	60	46	49	52	40	46
2.386	6.734	87	-1	73	80	61	-1
2.669	6.28	206	185	169	-1	151	-1
3.097	6.785	190	160	158	181	139	156
4.064	0.282	154	124	695	143	817	125
-0.048	3.501	214	186	175	209	775	178
0.892	6.302	52	40	42	44	33	38
1.909	3.258	111	84	4	210	2	179
2.093	7.858	-1	-1	-1	-1	-1	-1
2.225	2.322	215	187	176	211	156	180
3.282	4.742	1105	188	-1	212	-1	-1
3.491	2.903	138	-1	-1	121	-1	108
3.969	4.786	165	136	141	156	121	137
4.304	4.105	92	71	76	83	63	72
-0.676	2.345	200	169	165	213	145	181
0.191	-0.211	-1	-1	-1	-1	-1	-1
1.199	-0.003	1124	189	972	-1	-1	-1
1.292	6.109	216	190	177	214	157	182
2.3	1.2	197	165	162	215	158	183
2.508	6.913	76	59	65	68	53	58
3.126	3.801	61	-1	50	-1	159	-1
3.852	3.576	131	101	112	114	95	103
4.542	2.608	217	250	1295	216	-1	184
0.112	0.464	184	-1	-1	-1	-1	-1
0.65	2.727	35	-1	60	62	49	-1
0.747	5.003	36	26	30	31	21	28
1.515	2.805	218	191	178	217	160	185
2.187	3.043	86	-1	72	218	60	186
2.386	4.692	201	192	166	192	148	187
2.985	3.047	219	193	179	219	161	188
3.99	4.776	165	136	141	156	121	137
4.011	2.992	220	-1	180	-1	162	-1
-2.945	1.25	192	-1	-1	-1	-1	-1
-2.16	2.117	221	194	476	220	453	189
-0.049	1.662	149	116	128	134	109	116
1.062	-2.123	185	156	154	176	135	152
1.867	3.223	4	4	4	4	2	4
2.033	7.93	-1	-1	-1	-1	-1	-1
2.167	3.055	86	68	72	79	60	69
2.735	5.756	222	195	181	221	163	190
3.117	6.804	190	196	158	-1	139	-1
3.932	3.765	223	197	297	222	-1	-1
-1.976	4.579	224	-1	941	-1	951	-1
0.781	5.005	36	-1	-1	223	-1	191
1.051	1.299	2	183	2	207	155	175
1.736	1.186	74	57	64	-1	52	-1
1.957	6.856	225	198	182	224	164	192
2.049	2.123	226	199	183	225	165	193
2.979	2.124	77	61	66	69	54	-1
3.713	6.083	116	89	98	226	83	194
4.268	2.188	155	125	132	144	113	126
4.678	4.248	49	137	39	-1	29	-1
-1.352	0.031	167	168	184	227	166	195
-0.39	5.43	82	139	69	228	57	196
0.266	6.555	204	-1	168	-1	150	-1
0.634	2.234	227	200	185	229	216	197
0.702	1.857	228	201	186	230	167	198
2.044	-0.538	151	120	129	138	111	121
2.443	4.304	229	202	187	231	168	199
2.702	2.133	230	203	188	232	169	200
3.513	1.041	231	204	1229	233	-1	201
-1.879	-0.965	28	20	24	24	16	21
-1.731	4.565	199	167	164	189	144	162
-0.409	5.458	82	65	69	74	57	202
-0.285	3.534	232	253	286	234	-1	203
1.505	7.409	233	331	270	235	-1	-1
1.729	-0.145	-1	205	189	236	170	204
1.981	6.516	234	206	190	237	171	205
2.024	7.954	-1	-1	-1	-1	-1	-1
2.453	-1.753	-1	-1	-1	-1	-1	-1
2.605	3.49	152	-1	130	139	563	122
3.839	0.319	235	207	191	238	172	206
5.334	-0.222	-1	-1	-1	-1	-1	-1
-2.348	0.537	-1	-1	-1	-1	-1	-1
0.628	0.788	236	208	192	239	173	207
0.956	0.653	53	-1	43	240	34	208
1.905	3.261	111	84	4	210	2	179
2.588	4.678	237	209	193	241	214	209
2.814	0.907	-1	60	194	-1	174	-1
3.126	3.781	61	-1	50	242	159	-1
3.649	1.831	164	135	140	155	120	136
5.343	-0.244	-1	-1	-1	243	-1	-1
-2.351	0.564	-1	-1	-1	-1	-1	-1
-1.422	0.551	-1	-1	-1	-1	-1	-1
-0.931	0.775	67	50	55	58	45	51
-0.081	1.073	10	10	10	244	-1	-1
0.019	5.222	238	210	808	-1	800	-1
0.049	-0.906	109	211	938	245	948	210
0.524	4.878	-1	-1	-1	-1	-1	-1
1.168	4.018	239	212	195	246	175	211
1.562	6.969	18	-1	16	247	273	-1
1.636	1.808	178	148	148	197	129	212
1.73	1.183	74	57	64	66	52	56
1.993	2.662	188	159	157	179	138	154
2.257	5.535	-1	-1	-1	-1	-1	-1
2.572	4.864	240	213	196	248	176	213
2.985	2.122	77	-1	66	69	54	59
3.944	3.758	223	-1	297	-1	-1	-1
3.956	2.092	202	-1	-1	-1	-1	-1
4.351	3.928	241	214	197	249	177	214
4.458	4.722	105	80	87	250	71	215
-1.171	1.242	208	178	170	202	152	-1
-0.756	2.66	209	179	171	203	153	172
0.092	2.612	242	215	198	251	178	216
0.131	3.786	243	216	199	252	179	217
0.704	1.86	228	201	186	230	167	198
1.106	4.113	160	130	136	149	116	130
1.573	-1.488	71	55	61	63	50	54
2.056	2.134	226	217	183	253	165	218
2.984	3.049	219	193	179	219	161	188
3.096	6.79	190	160	158	181	139	156
3.184	4.316	244	218	200	254	180	219
-2.945	1.259	192	-1	-1	-1	-1	-1
-0.397	5.439	82	139	69	228	57	196
-0.35	4.097	108	81	91	93	76	83
0.301	-0.757	245	219	201	255	181	-1
0.897	6.29	52	-1	42	256	33	220
1.874	3.211	4	220	4	257	2	-1
2.464	0.05	246	221	202	258	182	221
2.561	4.485	247	233	203	259	183	222
3.106	0.658	-1	-1	-1	-1	-1	-1
3.241	6.124	104	79	86	91	70	81
3.367	4.361	248	222	-1	-1	-1	-1
3.847	3.573	131	101	112	114	95	103
3.953	4.354	26	19	22	23	15	20
4.238	3.573	249	223	204	-1	184	-1
4.304	1.178	250	224	205	260	185	223
-0.069	1.063	10	10	10	11	147	10
0.461	3.616	-1	-1	-1	-1	-1	-1
0.955	0.685	53	140	43	-1	34	-1
1.191	4.28	177	-1	147	168	128	224
2.606	3.494	152	-1	130	139	563	122
3.132	3.782	61	-1	50	242	159	225
4.301	4.121	92	71	76	-1	63	-1
0.141	-0.148	31	225	26	261	18	-1
1.441	2.765	122	94	103	104	88	94
1.591	3.645	41	30	32	-1	23	-1
1.86	3.241	4	-1	4	-1	2	-1
1.999	2.659	188	159	157	179	138	154
2.173	7.078	125	96	106	107	90	-1
3.109	0.604	-1	-1	-1	-1	-1	-1
4.313	3.901	241	226	197	262	177	226
-2.895	1.182	192	227	206	263	186	-1
-0.532	-1.804	148	115	127	133	206	115
-0.401	1.429	97	-1	79	-1	-1	-1
0.599	7.086	281	117	-1	-1	-1	-1
0.905	6.311	52	-1	42	264	33	-1
1.116	5.314	39	228	207	265	187	227
1.201	5.811	54	131	44	150	35	131
1.436	-0.015	40	29	71	35	-1	-1
1.598	6.944	18	-1	16	-1	38	-1
4.264	2.191	155	125	132	144	113	126
4.92	3.369	64	49	53	56	43	-1
-1.375	2.266	95	229	77	84	64	-1
-0.621	5.947	1	2612	1	-1	146	-1
-0.047	3.503	214	186	175	209	775	178
2.056	2.133	226	199	183	253	165	218
2.466	0.043	246	221	202	258	182	221
2.54	4.877	240	230	196	266	176	-1
3.38	4.145	251	231	221	-1	-1	-1
4.044	2.318	-1	-1	-1	-1	-1	-1
4.722	4.832	-1	144	208	267	-1	228
-1.638	0.228	252	-1	211	-1	190	-1
-0.667	-1.706	253	293	257	-1	312	-1
1.783	2.497	254	232	209	268	188	229
1.855	4.709	187	158	156	269	137	230
2.557	4.484	247	233	203	259	183	222
2.742	5.752	222	-1	181	221	163	-1
4.727	2.823	255	-1	876	-1	870	-1
-0.241	0.174	182	-1	-1	-1	-1	-1
1.392	0.612	256	234	210	270	189	231
1.987	2.654	188	159	157	179	138	154
3.818	3.732	90	-1	74	271	-1	232
4.92	3.394	64	49	53	56	43	233
-1.87	-0.977	28	20	24	-1	16	-1
-1.61	0.214	252	235	211	272	190	234
-0.758	2.663	209	179	171	203	153	172
-0.241	0.151	182	180	152	273	132	235
1.057	-2.122	185	156	154	176	135	152
1.871	3.228	4	4	4	4	2	4
2.918	-0.757	127	-1	108	109	91	-1
3.714	6.083	116	89	98	226	83	194
4.265	2.188	155	125	132	144	113	126
0.496	0.619	257	236	405	-1	1226	-1
1.047	1.303	2	183	2	207	155	175
2.164	3.052	86	68	72	79	60	69
2.534	4.871	240	230	196	266	176	236
3.499	2.297	62	99	51	111	41	237
3.955	1.256	258	-1	212	-1	191	-1
4.198	4.216	259	237	213	274	192	238
-2.007	2.715	175	145	145	275	125	239
0.242	3.284	260	238	332	276	309	-1
1.577	-1.887	102	108	84	126	103	111
1.624	4.018	261	239	214	277	193	240
1.869	2.529	262	240	215	278	194	241
2.21	2.528	263	241	216	279	240	242
-2.83	1.219	192	-1	-1	-1	-1	-1
-0.074	1.061	10	10	10	11	147	-1
0.853	4.205	264	242	217	-1	199	-1
2.03	-1.901	265	243	218	-1	777	-1
2.192	2.524	263	-1	216	280	240	-1
2.602	3.491	266	-1	130	139	563	122
2.898	-0.751	127	97	108	109	91	155
3.68	4.415	267	4874	219	281	195	-1
4.563	2.594	217	3558	1295	-1	-1	-1
1.334	0.035	85	-1	71	282	59	243
1.668	5.192	268	244	220	283	196	244
2.222	2.32	215	187	176	211	156	180
2.511	6.914	76	59	65	68	53	58
2.59	4.695	237	-1	193	-1	214	-1
2.985	3.06	219	193	179	219	161	245
3.436	4.199	269	245	221	284	197	246
-2.85	7.148	-1	-1	-1	-1	-1	-1
-1.885	-0.964	28	20	24	24	16	21
-0.276	6.59	-1	246	-1	-1	-1	-1
0.312	-0.749	245	219	201	255	181	247
1.669	5.179	268	247	220	283	196	244
1.996	2.656	188	159	157	179	138	154
2.055	-0.542	151	120	129	-1	111	-1
3.146	6.97	-1	-1	-1	-1	-1	-1
4.307	4.1	92	71	76	83	63	72
-2.85	1.211	192	-1	-1	-1	-1	-1
-0.872	1.51	7	248	7	-1	3	-1
-0.765	-1.77	-1	-1	-1	-1	-1	-1
-0.285	6.584	-1	246	-1	-1	-1	-1
0.771	4.992	36	-1	30	-1	21	-1
3.131	3.783	61	-1	50	242	159	225
3.266	4.702	1105	-1	-1	285	-1	248
3.815	3.728	90	173	74	271	-1	232
4.008	3.002	220	249	180	286	162	249
4.542	2.607	217	250	1295	216	-1	184
-0.864	1.498	7	6	7	287	3	-1
-0.758	2.652	209	179	171	-1	153	-1
0.439	5.711	12	12	12	13	6	12
2.046	2.14	226	217	183	288	165	250
2.545	4.155	-1	-1	-1	-1	-1	-1
2.946	2.085	77	251	66	289	54	251
5.239	2.26	-1	-1	-1	-1	-1	-1
5.336	-0.246	-1	-1	-1	243	-1	-1
-1.726	4.558	199	167	164	189	144	162
-0.63	5.933	1	252	1	290	146	252
-0.4	5.434	82	139	69	228	57	196
-0.284	3.537	232	253	286	234	1328	203
-0.14	0.564	896	-1	885	291	-1	-1
1.583	3.643	41	30	32	-1	23	-1
2.546	6.965	76	-1	65	-1	-1	-1
2.897	-0.745	127	97	108	109	91	253
-1.365	2.268	95	229	77	84	64	254
-0.677	2.328	200	169	165	190	145	255
4.461	3.698	174	143	144	163	124	143
1.06	-2.119	185	156	154	176	135	152
2.069	2.14	226	-1	183	-1	165	-1
2.747	5.747	222	254	181	-1	163	-1
-0.635	5.93	1	252	1	290	146	252
0.567	5.831	270	255	222	292	198	256
1.866	2.532	262	240	215	278	194	241
2.224	2.316	215	187	176	211	156	257
2.401	2.782	271	-1	638	-1	-1	-1
-0.347	4.094	108	81	91	93	76	83
0.856	4.192	264	242	217	293	199	258
2.966	-0.041	272	256	223	294	200	259
1.55	2.398	186	157	155	177	136	153
1.73	1.176	74	57	64	66	52	-1
1.864	3.216	4	4	4	4	2	4
1.916	2.672	142	109	122	127	104	112
2.303	5.755	-1	-1	-1	-1	-1	-1
4.464	3.704	174	143	144	163	124	-1
0.166	3.494	273	257	224	295	201	260
1.438	-1.852	274	258	225	296	202	261
2.367	1.372	-1	150	150	170	-1	-1
3.273	-0.227	275	259	226	297	203	262
3.426	0.411	276	-1	-1	-1	-1	-1
4.126	5.927	277	-1	-1	-1	-1	-1
4.308	4.107	92	71	76	83	63	72
0.88	4.091	278	260	227	298	204	263
2.584	4.676	237	209	193	241	214	209
4.551	2.607	217	250	1295	299	-1	-1
0.309	-0.745	245	219	201	255	181	247
0.957	0.675	53	140	43	300	34	264
1.39	0.611	256	234	210	270	189	231
1.675	5.762	279	261	228	301	205	265
2.903	-0.739	127	97	108	109	91	253
3.711	6.078	116	89	98	226	83	194
-0.166	6.286	280	-1	229	-1	787	-1
1.642	1.812	178	148	148	197	129	-1
1.665	5.18	268	247	220	283	196	244
-0.671	2.334	200	169	165	190	145	266
-0.556	-1.81	148	262	127	302	206	267
0.608	7.069	281	117	-1	-1	-1	-1
1.26	4.841	282	263	649	303	746	-1
1.622	6.941	58	44	16	50	38	-1
2.288	6.264	-1	264	-1	-1	-1	-1
3.326	4.427	283	265	230	304	207	268
3.524	1.034	231	204	1229	-1	-1	-1
4.306	4.107	92	71	76	83	63	72
-1.612	0.218	252	235	211	272	190	234
-0.639	5.937	1	-1	1	290	146	269
0.566	5.835	270	255	222	292	198	256
1.157	-0.499	120	-1	101	305	86	270
1.563	-1.49	71	55	61	63	50	54
1.588	3.638	41	30	32	36	23	32
1.887	2.675	142	109	122	-1	104	-1
2.59	4.678	237	209	193	241	214	209
3.268	4.702	1105	-1	-1	285	-1	248
-1.301	0.257	0	0	0	0	0	0
-0.836	-1.805	-1	7	8	306	74	271
0.377	3.583	140	-1	120	124	101	-1
1.115	4.117	160	130	136	149	116	130
3.639	1.821	164	135	140	155	120	272
0.315	-0.73	245	219	201	-1	181	-1
1.576	-1.89	102	108	84	126	103	111
1.672	5.765	279	261	228	301	205	265
-1.046	-1.132	284	-1	231	-1	874	-1
3.437	4.204	269	245	221	284	197	246
4.298	1.35	285	-1	232	307	208	273
0.629	2.231	227	200	185	229	216	197
1.253	4.84	282	-1	649	303	746	-1
-1.222	5.283	286	-1	-1	-1	-1	-1
1.171	4.303	177	-1	-1	-1	-1	-1
1.389	0.606	256	234	210	270	189	231
2.046	2.14	226	217	183	288	165	250
2.165	3.04	86	68	72	308	60	-1
2.845	4.853	19	16	17	309	10	-1
4.603	2.575	287	266	233	310	209	274
-0.428	5.361	288	-1	-1	-1	-1	-1
0.706	5.666	289	-1	-1	-1	-1	-1
1.626	5.772	279	267	228	311	205	-1
2.932	7.548	-1	-1	-1	-1	-1	-1
3.385	4.593	144	110	-1	129	-1	113
4.598	2.531	287	-1	-1	-1	-1	-1
-1.89	-0.947	28	-1	24	312	16	275
-0.398	1.464	97	74	79	-1	66	-1
0.691	5.676	289	-1	-1	-1	-1	-1
1.198	4.279	177	268	147	168	128	276
1.67	5.759	279	261	228	301	205	265
2.222	2.324	215	187	176	211	156	180
3.386	4.14	251	231	221	313	-1	-1
4.309	4.106	92	71	76	83	63	72
-0.534	-1.811	148	115	127	133	206	115
1.265	1.957	290	2025	234	-1	971	-1
1.865	0.318	291	269	235	-1	238	-1
2.046	2.143	226	217	183	288	165	250
3.227	-0.361	292	270	236	-1	-1	-1
1.78	2.495	254	-1	209	268	188	229
2.877	4.81	19	-1	17	-1	210	-1
2.912	-0.748	127	97	108	109	91	-1
3.244	-0.371	292	271	236	-1	211	-1
-1.411	4.399	-1	-1	-1	314	-1	-1
0.293	-0.728	245	219	201	315	181	-1
3.235	-0.994	-1	-1	-1	-1	-1	-1
3.801	1.274	293	-1	237	316	212	277
4.756	4.82	-1	-1	-1	-1	-1	-1
-1.877	-0.965	28	20	24	24	16	21
-0.39	5.341	288	272	238	317	213	278
1.172	4.033	239	212	195	246	175	211
2.972	-0.032	272	256	223	294	200	279
4.16	-2.273	-1	-1	-1	-1	-1	-1
-1.305	0.26	0	0	0	0	0	280
0.892	6.311	52	40	42	44	33	38
2.591	4.687	237	-1	193	-1	214	-1
-0.539	-1.809	148	-1	127	133	206	115
1.23	5.911	121	93	102	103	87	93
1.431	4.832	294	273	246	-1	224	-1
1.548	2.388	186	157	155	177	136	-1
3.541	-0.524	139	-1	119	122	100	109
4.423	2.63	-1	-1	-1	-1	-1	-1
-0.201	4.763	295	274	239	318	215	281
0.872	4.085	278	260	227	298	204	-1
3.24	-0.361	292	270	236	-1	211	-1
4.451	3.706	174	143	144	163	124	143
-1.877	-0.974	28	20	24	24	16	-1
-1.406	4.402	-1	-1	-1	314	-1	-1
0.632	2.238	227	200	185	229	216	197
2.126	0.685	179	275	149	-1	130	-1
3.384	4.6	144	-1	422	319	-1	-1
3.856	3.556	131	101	112	-1	95	-1
4.158	4.626	296	276	240	320	217	282
4.291	1.346	285	-1	232	307	208	283
1.535	6.359	123	-1	104	-1	218	-1
1.665	5.189	268	244	220	283	196	244
2.424	-1.11	43	-1	-1	321	-1	284
2.844	4.811	19	16	17	-1	10	-1
2.937	0.776	137	-1	118	-1	-1	-1
3.711	6.084	116	89	98	226	83	194
-1.297	0.264	0	0	0	0	0	280
0.105	0.002	297	277	241	322	219	285
1.064	-1.229	298	278	-1	323	-1	286
1.173	4.03	239	212	195	246	175	211
1.987	2.66	188	159	157	179	138	154
3.348	3.268	299	279	242	324	220	-1
-0.404	5.344	288	272	238	317	213	287
2.567	3.301	300	-1	243	325	221	288
4.91	3.376	64	49	53	56	43	49
-0.297	6.595	-1	246	-1	326	-1	-1
2.042	-0.549	151	120	129	138	111	121
2.157	7.766	301	280	244	327	222	289
3.894	-2.797	-1	-1	-1	-1	-1	-1
-1.214	-1.349	302	281	245	328	223	290
0.636	2.25	227	-1	185	-1	216	-1
1.115	5.316	39	228	207	265	187	227
1.309	0.026	85	282	71	-1	-1	-1
1.584	3.632	41	30	32	36	23	-1
2.551	3.3	300	283	243	325	221	288
0.257	6.581	204	176	168	196	150	167
1.593	3.657	41	30	32	329	23	291
0.62	2.71	35	25	60	30	49	27
1.593	3.636	41	30	32	36	23	32
1.689	2.528	161	132	137	151	117	132
4.027	0.871	203	174	167	194	149	165
0.092	-0.002	297	277	241	-1	219	-1
0.884	6.317	52	40	42	44	33	292
1.337	0.042	85	-1	71	-1	59	-1
1.994	2.659	188	159	157	179	138	154
2.004	5.89	59	-1	48	330	39	-1
1.114	5.313	39	228	207	265	187	227
2.595	4.664	237	-1	193	331	443	-1
4.68	4.234	49	137	39	157	29	293
-2.862	1.162	192	-1	-1	332	-1	-1
-0.237	0.153	182	180	152	273	132	235
0.859	4.167	264	284	217	333	199	294
-0.051	1.064	10	171	10	-1	147	-1
1.226	5.911	121	93	102	103	87	93
1.407	4.837	294	273	246	334	224	295
1.547	2.397	186	157	155	177	136	153
4.322	1.615	303	285	247	335	237	296
-2.86	1.169	192	-1	-1	332	-1	-1
-1.876	-0.959	28	20	24	24	16	21
1.962	6.844	225	198	182	224	164	-1
2.428	-1.109	43	-1	34	321	25	284
2.465	0.053	246	221	202	258	182	221
3.283	-1	-1	-1	-1	-1	-1	-1
4.261	2.189	155	125	132	144	113	126
4.916	3.373	64	49	53	56	43	49
0.629	2.711	35	25	60	336	49	297
0.829	5.121	100	-1	83	90	69	80
1.96	6.866	225	198	182	337	164	298
3.846	8.016	-1	-1	-1	-1	-1	-1
2.832	0.396	162	133	138	152	118	133
2.901	-0.751	127	97	108	109	91	155
3.348	3.26	299	279	242	324	220	299
3.861	8.054	-1	-1	-1	338	-1	300
4.689	4.238	49	137	39	157	29	138
-0.668	2.331	200	169	165	190	145	266
0.872	6.314	52	40	42	44	33	301
1.173	4.036	239	212	195	246	175	211
1.893	2.684	142	109	122	127	104	-1
3.388	0.776	21	18	19	20	12	302
-2.846	1.873	304	-1	-1	-1	-1	-1
0.308	-0.635	33	76	28	89	19	303
4.319	2.54	78	62	248	339	225	304
-0.309	6.611	-1	246	-1	340	-1	305
0.103	-0.006	297	277	241	322	219	285
1.859	3.198	4	-1	4	4	2	177
3.283	-0.976	-1	-1	-1	-1	-1	-1
3.705	4.417	267	286	219	341	195	-1
-2.89	1.192	192	227	206	263	186	306
0.891	6.308	52	40	42	44	33	38
2.457	4.305	229	202	187	231	168	-1
4.909	3.375	64	49	53	56	43	49
-2.897	1.193	192	227	206	263	186	307
1.17	4.033	239	212	195	246	175	211
1.894	2.672	142	109	122	127	104	-1
2.589	4.673	237	209	193	241	214	-1
3.86	8.055	-1	-1	-1	338	-1	300
-1.615	0.228	252	287	211	342	190	308
-0.53	-1.806	148	115	127	133	206	115
1.593	3.662	41	30	32	329	23	291
2.035	-1.883	265	-1	218	343	777	309
3.293	-1.003	-1	-1	-1	-1	-1	-1
1.154	-0.471	120	92	101	102	86	92
1.66	5.186	268	-1	220	283	196	-1
4.236	0.93	145	288	124	344	106	310
-1.817	0.684	305	301	253	345	230	311
2.825	0.376	162	133	138	-1	118	-1
4.26	2.185	155	125	132	144	113	126
-1.181	3.992	-1	-1	-1	-1	-1	-1
0.175	3.403	306	-1	249	-1	226	-1
1.862	3.218	4	4	4	4	2	4
2.182	7.06	125	96	106	346	90	-1
-0.403	1.452	97	74	79	347	66	-1
0.64	2.224	227	200	185	-1	216	-1
0.879	4.08	278	260	227	298	204	312
1.302	6.107	216	-1	177	348	157	313
3.375	0.786	21	18	19	20	12	314
4.792	1.701	-1	-1	-1	-1	-1	-1
-0.397	5.434	82	139	69	228	57	196
0.265	6.575	204	176	168	196	150	167
1.171	4.024	239	212	195	246	175	211
1.802	2.51	254	-1	209	-1	188	-1
4.615	2.456	307	289	250	349	227	315
-1.881	-0.964	28	20	24	24	16	21
-1.552	1.466	-1	-1	-1	-1	-1	-1
1.902	2.676	142	109	122	127	104	-1
2.84	0.395	162	133	138	152	118	133
4.031	0.871	203	174	167	194	149	165
4.883	3.382	64	290	53	350	43	316
0.492	1.328	308	291	251	351	228	317
0.87	4.121	264	-1	-1	-1	-1	-1
1.596	-1.884	102	108	84	-1	103	-1
4.908	3.386	64	49	53	56	43	49
0.62	2.714	35	25	60	30	49	27
1.578	-1.884	102	108	84	126	103	111
2.466	0.04	246	221	202	258	182	221
3.267	-0.97	-1	-1	-1	-1	-1	-1
3.69	4.42	267	286	219	341	195	318
3.771	1.265	293	292	237	-1	-1	-1
-0.313	6.591	-1	246	-1	-1	-1	-1
3.626	-0.629	198	166	163	188	143	319
4.241	0.931	145	288	124	344	106	310
-0.667	-1.715	253	293	257	352	312	320
0.89	6.306	52	40	42	44	33	38
1.773	2.504	254	-1	209	-1	188	-1
-3.115	3.738	-1	307	-1	353	-1	321
-0.668	2.334	200	169	165	190	145	266
0.569	5.832	270	255	222	292	198	256
1.394	0.614	256	234	210	270	189	231
2.04	-0.541	151	120	129	138	111	121
2.124	3.555	195	163	160	185	142	160
3.532	-0.528	139	105	119	122	100	322
4.262	2.187	155	125	132	144	113	126
4.418	0.593	-1	-1	-1	-1	-1	-1
0.35	4.974	309	294	252	354	229	323
1.908	2.676	142	109	122	127	104	112
2.448	4.309	229	202	187	231	168	199
3.688	4.43	267	286	219	341	195	-1
4.025	0.877	203	174	167	194	149	165
4.582	2.476	307	-1	-1	-1	-1	-1
-0.203	4.762	295	274	239	318	215	281
-0.153	6.274	280	295	229	355	787	324
-1.809	0.663	305	-1	253	356	230	-1
-1.369	2.264	95	229	77	84	64	-1
1.332	0.431	56	43	46	48	37	42
1.69	2.524	161	132	137	151	117	132
3.95	4.35	26	19	22	23	15	20
-0.076	1.055	10	10	10	11	-1	-1
0.633	2.726	35	-1	60	357	49	325
1.355	0.989	57	-1	47	358	110	326
1.458	7.807	310	954	616	359	595	-1
1.585	-1.887	102	108	84	126	103	111
1.611	6.937	58	44	16	50	38	44
2.066	-0.383	-1	-1	-1	-1	-1	-1
4.31	4.099	92	71	76	83	63	72
-1.882	-0.963	28	20	24	24	16	21
0.489	1.326	308	291	251	351	228	317
5.051	2.249	-1	-1	-1	-1	-1	-1
1.113	5.314	39	228	207	265	187	227
1.813	1.335	311	296	-1	360	-1	327
0.563	5.833	270	255	222	292	198	256
2.466	0.057	246	221	202	258	182	221
3.269	-0.219	275	259	226	361	203	328
4.15	4.634	296	276	240	320	217	329
-1.621	0.217	252	297	211	272	190	234
0.849	4.189	264	242	217	293	199	-1
1.889	2.699	142	109	122	-1	104	-1
1.96	6.854	225	198	182	224	164	192
4.764	1.686	-1	298	963	362	1240	-1
1.049	-1.213	298	278	-1	-1	-1	-1
3.961	4.351	26	19	22	23	15	330
4.206	5.959	63	48	52	363	42	331
4.26	-2.47	-1	-1	-1	-1	-1	-1
1.794	2.497	254	232	209	364	188	332
-2.712	3.807	312	299	254	365	231	333
1.583	-1.886	102	108	84	126	103	111
2.469	0.066	246	221	202	258	182	334
4.327	2.539	78	62	248	339	225	304
-1.883	-0.959	28	20	24	24	16	21
1.302	6.113	216	300	177	348	157	313
2.471	0.04	246	221	202	258	182	-1
2.833	4.817	19	16	17	-1	10	-1
-1.823	0.668	305	301	253	356	230	335
0.505	1.344	308	302	251	-1	228	-1
-0.668	-1.714	253	293	257	352	312	320
0.349	4.971	309	303	252	354	229	323
1.175	4.026	239	212	195	246	175	211
1.574	-1.491	71	55	61	63	50	54
3.279	-0.233	275	259	226	297	203	-1
1.111	5.307	39	228	207	265	187	227
1.399	0.603	256	234	210	-1	189	-1
2.783	5.189	113	-1	95	-1	-1	-1
4.155	4.631	296	276	240	320	217	336
3.626	-0.613	198	166	163	366	143	337
2.131	3.56	195	163	160	185	142	160
4.171	4.603	296	304	240	367	217	338
1.05	-2.116	185	156	154	176	135	-1
1.555	7.149	212	-1	-1	-1	-1	-1
2.973	-0.033	272	256	223	294	200	279
4.145	4.623	296	276	240	320	217	336
-0.664	-1.715	253	293	257	352	312	320
0.883	4.088	278	260	227	298	204	263
3.354	3.255	299	279	242	324	220	299
-3.114	3.748	-1	307	-1	353	-1	-1
-1.642	0.213	252	297	211	368	190	-1
1.839	2.095	135	-1	115	118	97	105
2.773	5.167	113	151	95	-1	80	-1
1.707	2.533	161	132	137	151	117	339
2.971	-0.028	272	256	223	294	200	279
3.943	6.398	324	305	255	369	255	-1
0.116	-0.011	297	277	241	322	219	285
1.177	4.034	239	212	195	246	175	211
1.29	6.107	216	306	177	214	157	182
2.907	-0.753	127	97	108	109	91	155
3.275	-0.229	275	259	226	297	203	262
1.548	2.394	186	157	155	177	136	153
1.66	5.178	268	247	220	283	196	244
-3.116	3.741	-1	307	-1	353	-1	321
0.182	3.443	273	-1	249	-1	226	-1
0.881	4.077	278	260	227	298	204	312
4.157	4.632	296	276	240	320	217	336
4.478	3.714	174	-1	144	370	124	-1
-0.401	5.425	82	308	69	228	57	340
-0.295	6.617	-1	246	-1	-1	-1	-1
4.46	3.686	174	143	144	371	124	341
4.689	4.234	49	137	39	157	29	138
-0.426	5.462	82	65	69	74	57	342
2.35	5.268	313	309	256	372	725	343
2.465	0.04	246	221	202	258	182	221
4.139	-2.54	-1	-1	-1	-1	-1	-1
4.616	2.465	307	289	250	349	227	315
-1.82	0.68	305	301	253	345	230	311
1.225	5.911	121	93	102	103	87	93
1.694	2.52	161	132	137	151	117	132
2.331	6.247	-1	-1	-1	-1	-1	-1
4.152	4.629	296	276	240	320	217	336
1.335	0.423	56	43	46	48	37	42
4.277	1.684	-1	-1	-1	373	-1	-1
-0.667	-1.717	253	293	257	352	312	320
0.604	-0.456	133	-1	114	117	-1	-1
0.882	4.075	278	260	227	298	204	312
3.842	3.576	131	101	112	114	95	103
3.928	2.77	-1	-1	-1	-1	-1	-1
4.458	3.702	174	143	144	163	124	143
2.242	3.111	314	310	258	374	232	344
3.872	3.58	131	311	112	375	95	-1
4.026	0.886	203	174	167	194	149	-1
0.109	-0.006	297	277	241	322	219	285
1.389	0.612	256	234	210	270	189	231
2.331	6.221	-1	-1	-1	-1	-1	-1
2.848	4.827	19	16	17	18	10	15
4.105	-2.508	-1	-1	-1	-1	-1	-1
-0.04	1.078	10	312	10	376	147	345
4.085	-2.512	-1	-1	-1	-1	-1	-1
4.151	4.634	296	276	240	320	217	329
-1.61	0.212	252	235	211	272	190	234
2.294	6.269	-1	264	-1	-1	-1	-1
3.841	3.612	131	313	112	377	95	346
4.453	3.705	174	143	144	163	124	143
1.279	1.956	290	2053	234	378	971	347
2.276	6.253	-1	-1	-1	-1	-1	-1
2.972	-0.031	272	256	223	294	200	279
4.327	2.542	78	62	248	339	225	304
-0.419	5.468	82	65	69	74	57	64
1.327	0.429	56	43	46	48	37	42
1.864	3.216	4	4	4	4	2	4
2.865	4.844	19	-1	17	379	10	348
4.024	0.87	203	174	167	194	149	165
2.466	0.046	246	221	202	258	182	221
4.151	4.62	296	276	240	320	217	349
1.289	6.104	216	306	177	214	157	182
1.777	0.313	291	-1	235	-1	238	-1
2.278	6.224	-1	-1	-1	-1	-1	-1
4.455	3.705	174	143	144	163	124	143
0.636	2.756	35	67	60	76	49	66
0.909	-0.919	150	118	-1	136	-1	119
1.114	4.109	160	130	136	149	116	130
1.69	2.528	161	132	137	151	117	132
3.826	0.317	235	207	191	238	172	350
0.137	3.774	243	216	199	252	179	-1
1.394	0.609	256	234	210	270	189	231
1.858	3.223	4	4	4	4	2	4
3.789	4.059	315	314	259	380	233	351
0.174	6.222	51	315	41	381	32	352
4.15	4.625	296	276	240	320	217	336
-0.662	2.357	200	316	165	-1	145	-1
-0.3	6.611	-1	246	-1	382	-1	-1
0.076	1.651	68	317	56	383	234	353
0.152	6.225	51	39	41	43	32	37
1.113	5.314	39	228	207	265	187	227
0.022	-2.116	316	-1	260	384	235	354
2.29	6.227	-1	-1	-1	-1	-1	-1
3.506	3.583	-1	-1	-1	-1	-1	-1
3.848	3.576	131	101	112	114	95	103
-0.186	4.79	295	318	239	385	215	355
0.843	4.499	317	319	261	386	236	356
1.294	6.107	216	190	177	214	157	182
1.336	0.43	56	43	46	48	37	42
1.665	5.19	268	244	220	283	196	244
1.694	2.512	161	132	137	151	117	132
2.969	-0.028	272	256	223	294	200	279
-1.876	-0.959	28	20	24	24	16	21
2.27	6.242	-1	-1	-1	-1	-1	-1
0.18	3.45	273	320	224	-1	201	-1
0.626	2.706	35	25	60	336	49	297
1.39	0.608	256	234	210	270	189	231
3.261	-0.91	-1	321	-1	387	-1	-1
4.17	4.623	296	304	240	-1	217	-1
-0.4	5.335	288	272	238	317	213	357
3.622	-0.63	198	166	163	188	143	319
4.306	1.621	303	285	247	388	237	-1
-0.41	5.469	82	65	69	74	57	358
4.148	4.635	296	276	240	320	217	329
-1.877	-0.963	28	20	24	24	16	21
-1.339	3.552	318	-1	262	389	393	-1
-0.294	6.601	-1	246	-1	326	-1	-1
1.101	5.329	39	228	207	390	187	-1
1.667	5.169	268	-1	220	283	196	-1
-0.263	6.598	-1	246	-1	-1	-1	-1
0.965	-1.453	319	-1	263	391	1078	359
2.532	7.002	-1	-1	-1	-1	-1	-1
3.268	4.704	1105	-1	-1	285	-1	248
-0.416	5.467	82	65	69	74	57	64
0.19	3.456	273	320	224	-1	201	-1
3.269	-0.918	-1	321	-1	-1	-1	-1
3.26	-0.916	-1	321	-1	387	-1	-1
3.654	1.815	164	135	140	155	120	136
4.029	0.868	203	174	167	194	149	165
-1.199	-1.336	320	-1	245	-1	223	-1
0.611	6.695	321	377	268	392	243	-1
1.955	5.411	322	3311	264	393	1224	360
2.229	3.097	314	310	258	-1	232	-1
2.839	0.396	162	133	138	152	118	133
-1.88	-0.963	28	20	24	24	16	21
-1.626	0.218	252	297	211	272	190	-1
0.888	4.085	278	260	227	298	204	312
4.026	0.876	203	174	167	194	149	165
-0.419	5.479	82	65	69	74	57	-1
1.437	-1.85	274	258	225	296	202	261
2.562	3.306	300	283	243	325	221	288
3.237	-0.886	-1	322	-1	-1	-1	-1
-0.665	2.337	200	169	165	190	145	266
0.649	-1.352	323	-1	-1	394	-1	361
3.622	-0.631	198	166	163	188	143	319
3.259	-0.883	-1	321	-1	-1	-1	-1
3.655	1.833	164	135	140	395	120	362
1.8	2.495	254	232	209	364	188	332
0.629	2.712	35	25	60	336	49	297
0.867	4.195	264	242	217	396	199	363
1.435	-1.86	274	258	225	397	202	-1
-1.619	0.214	252	297	211	272	190	234
-0.668	2.316	200	323	165	190	145	364
-0.313	6.614	-1	246	-1	340	-1	305
3.247	-0.927	-1	321	-1	-1	-1	-1
1.795	0.347	291	324	235	398	238	365
3.938	6.397	324	305	255	369	255	-1
4.552	1.598	325	325	265	399	239	366
-0.396	1.456	97	74	79	86	66	76
0.022	-2.133	316	326	260	384	235	367
0.366	3.587	140	-1	120	400	101	-1
4.921	-2.456	-1	-1	-1	-1	-1	-1
-3.123	3.747	-1	307	-1	-1	-1	-1
0.108	-0.006	297	277	241	322	219	285
3.239	-0.902	-1	322	-1	401	-1	-1
3.659	1.817	164	135	140	155	120	136
3.962	6.394	324	5292	255	402	255	368
-1.299	0.255	0	0	0	0	0	0
-0.058	1.066	10	171	10	-1	147	-1
0.884	4.081	278	260	227	298	204	312
1.172	4.032	239	212	195	246	175	211
2.204	2.524	263	241	216	403	240	369
1.294	6.108	216	190	177	214	157	182
2.459	0.05	246	221	202	258	182	221
-1.633	1.792	65	-1	-1	-1	-1	-1
-0.42	5.457	82	65	69	74	57	64
1.212	4.277	177	268	147	168	128	276
1.785	2.497	254	232	209	268	188	229
-0.929	-0.026	326	327	669	404	642	370
1.319	0.436	56	43	46	48	37	42
2.238	3.115	314	310	258	374	232	371
2.969	-0.042	272	256	223	294	200	259
1.172	4.027	239	212	195	246	175	211
1.459	-1.863	274	-1	-1	-1	-1	-1
-0.388	1.453	97	74	79	86	66	76
2.696	2.126	230	203	188	232	169	200
2.856	4.833	19	16	17	405	10	372
4.174	8.014	-1	-1	-1	-1	-1	-1
-1.88	-0.965	28	20	24	24	16	21
0.115	-0.004	297	277	241	322	219	285
0.483	1.301	308	328	251	406	241	373
1.335	0.962	57	119	47	137	110	120
3.652	1.82	164	135	140	155	120	136
4.166	5.923	63	-1	52	-1	401	-1
-0.184	4.795	295	318	239	385	215	355
2.272	6.269	-1	264	-1	-1	-1	-1
2.838	4.828	19	16	17	407	10	374
1.171	4.021	239	212	195	246	175	211
4.69	4.22	49	-1	39	-1	29	-1
-0.425	5.328	288	272	238	-1	213	-1
0.171	3.393	306	329	249	408	226	375
1.393	0.613	256	234	210	270	189	231
2.006	2.643	188	159	157	-1	138	-1
2.442	3.421	327	-1	266	409	242	-1
2.863	0.378	162	-1	138	410	118	-1
2.965	1.826	-1	330	267	411	244	-1
2.348	1.641	136	-1	116	119	98	106
1.438	-1.846	274	258	225	296	202	261
2.004	5.87	59	45	48	412	39	376
3.23	-0.899	-1	322	-1	401	-1	377
1.512	7.411	233	331	270	235	-1	-1
2.212	2.532	263	241	216	279	240	242
4.024	0.867	203	174	167	194	149	165
-1.616	0.217	252	235	211	272	190	234
0.397	3.601	140	106	120	-1	101	-1
0.622	6.677	321	-1	268	-1	243	-1
3.253	-0.901	-1	321	-1	413	-1	378
4.644	2.613	287	332	233	310	209	379
0.035	1.668	68	51	56	414	46	380
1.443	-1.847	274	258	225	296	202	261
-0.406	5.334	288	272	238	317	213	-1
0.252	6.574	204	176	168	196	150	167
3.233	-0.902	-1	322	-1	401	-1	377
0.169	3.395	306	329	249	408	226	375
1.668	5.185	268	247	220	283	196	244
4.031	0.883	203	174	167	194	149	165
-0.288	6.597	-1	246	-1	-1	-1	-1
0.883	4.079	278	260	227	298	204	312
-1.438	-1.592	-1	-1	-1	-1	-1	-1
-0.028	3.37	210	181	172	205	154	381
1.393	0.598	256	234	210	-1	189	-1
-0.442	5.474	82	65	69	-1	57	-1
2.277	6.263	-1	-1	-1	-1	-1	-1
4.022	0.867	203	174	167	194	149	165
-0.668	2.335	200	169	165	190	145	266
3.269	-0.229	275	259	226	297	203	262
-0.404	5.325	288	272	238	317	213	382
0.384	3.595	140	106	120	206	101	174
0.883	4.079	278	260	227	298	204	312
3.254	-0.903	-1	321	-1	413	-1	378
1.442	-1.851	274	258	225	296	202	261
-0.308	6.61	-1	246	-1	340	-1	305
1.174	4.032	239	212	195	246	175	211
-0.054	1.051	10	171	10	191	147	-1
1.439	-1.851	274	258	225	296	202	261
4.029	0.88	203	174	167	194	149	165
1.163	4.023	239	212	195	246	175	211
3.229	-0.906	-1	322	-1	401	-1	-1
0.489	1.338	308	291	251	351	228	-1
1.336	0.445	56	43	46	48	37	42
1.668	5.181	268	247	220	283	196	244
2.215	2.533	263	241	216	279	240	242
2.435	3.419	327	333	266	415	242	383
1.633	5.766	279	267	228	311	205	384
3.314	2.892	-1	334	-1	416	-1	385
0.395	3.592	140	106	120	206	101	174
0.56	5.827	270	255	222	292	198	256
1.385	0.612	256	234	210	270	189	231
-0.418	5.465	82	65	69	74	57	64
2.21	2.529	263	241	216	279	240	242
2.46	0.058	246	221	202	258	182	386
-1.624	2.305	183	335	878	417	1261	-1
0.899	4.077	278	260	227	-1	204	-1
3.79	2.351	191	336	159	418	140	387
4.032	0.866	203	174	167	194	149	165
-0.647	2.338	200	-1	165	419	145	-1
0.171	6.236	51	315	41	381	32	-1
-0.204	4.742	295	274	239	318	215	388
1.677	5.173	268	337	220	420	196	389
2.424	3.422	327	333	266	415	242	390
-0.05	1.046	10	171	10	191	147	-1
0.115	0.005	297	277	241	322	219	285
2.975	1.84	-1	330	267	421	244	-1
3.842	0.314	235	207	191	238	172	206
3.211	-0.927	-1	-1	-1	-1	-1	-1
-0.406	5.328	288	272	238	317	213	382
1.832	2.428	328	338	209	422	188	391
-0.91	0.788	67	339	55	423	45	392
1.629	5.782	279	267	228	-1	205	-1
4.685	4.238	49	137	39	157	29	138
1.662	5.181	268	247	220	283	196	244
3.278	4.719	1105	3779	-1	424	-1	393
3.841	0.316	235	207	191	238	172	206
-0.387	1.457	97	74	79	86	66	76
1.07	1.757	159	129	135	148	820	-1
0.88	4.074	278	260	227	298	204	312
0.886	4.116	278	-1	-1	-1	-1	-1
0.535	1.296	308	-1	251	425	241	-1
1.808	0.339	291	324	235	398	238	394
3.812	1.273	293	340	237	426	212	-1
4.21	5.95	63	48	52	363	42	331
-0.668	2.339	200	169	165	190	145	266
1.828	2.424	328	338	209	422	188	391
3.304	2.88	-1	334	-1	-1	-1	-1
4.683	4.233	49	137	39	157	29	293
-0.295	6.609	-1	246	-1	382	-1	-1
0.603	7.079	281	117	-1	135	-1	117
0.884	4.076	278	260	227	298	204	312
2.467	0.052	246	221	202	258	182	221
4.427	3.627	146	112	125	427	107	-1
-1.826	4.295	-1	-1	-1	-1	-1	-1
0.11	-0.002	297	277	241	322	219	285
3.933	6.414	324	-1	255	-1	255	-1
0.486	7.177	13	1436	13	14	7	-1
1.176	4.025	239	212	195	246	175	211
1.015	-2.779	-1	-1	-1	-1	-1	-1
-0.901	0.794	67	339	55	423	45	-1
4.022	0.865	203	174	167	194	149	165
1.08	-2.212	-1	-1	-1	-1	-1	-1
-0.04	2.628	329	-1	269	428	245	-1
0.112	0	297	277	241	322	219	285
3.19	-0.92	-1	-1	-1	-1	-1	-1
4.02	0.876	203	174	167	194	149	165
-0.414	5.475	82	65	69	74	57	358
1.322	0.424	56	43	46	48	37	42
0.882	4.08	278	260	227	298	204	312
3.193	-0.912	-1	-1	-1	-1	-1	-1
3.798	1.266	293	292	237	426	212	395
-0.2	3.543	232	341	286	-1	-1	-1
1.021	4.967	-1	-1	-1	-1	-1	-1
1.863	2.529	262	240	215	278	194	241
-0.919	0.771	67	50	55	58	45	51
-0.04	1.052	10	171	10	191	147	396
4.018	0.873	203	174	167	194	149	165
2.245	3.111	314	310	258	374	232	344
3.192	-0.976	-1	-1	-1	-1	-1	-1
3.785	1.273	293	292	237	-1	212	-1
0.111	-0.01	297	277	241	322	219	285
0.53	1.294	308	-1	251	425	241	397
-0.921	0.773	67	50	55	58	45	51
-0.665	2.339	200	169	165	190	145	266
-0.04	1.054	10	171	10	191	147	396
0.109	-0.006	297	277	241	322	219	285
2.841	0.388	162	133	138	152	118	133
3.302	3.988	46	342	36	39	27	34
4.027	0.87	203	174	167	194	149	165
4.426	3.638	146	112	125	131	107	398
0.04	1.682	68	51	56	429	46	399
0.514	1.298	308	328	251	430	241	400
-0.42	5.462	82	65	69	74	57	64
1.519	7.403	233	331	270	235	516	401
2.465	0.053	246	221	202	258	182	221
0.037	-0.751	330	343	271	431	246	402
1.803	0.335	291	324	235	398	238	403
1.828	2.428	328	338	209	422	188	391
2.435	4.292	229	-1	187	231	168	-1
2.837	0.396	162	133	138	152	118	133
2.837	4.826	19	16	17	407	10	374
1.108	5.354	39	-1	-1	34	-1	-1
1.629	4.016	261	239	214	277	193	240
2.215	6.965	331	344	272	432	247	404
1.484	4.656	332	345	784	433	760	405
3.159	-0.974	-1	346	-1	-1	-1	-1
4.678	4.233	49	137	39	157	29	293
-0.923	0.779	67	50	55	58	45	51
1.113	5.354	39	-1	-1	34	-1	30
1.62	4.853	-1	-1	-1	-1	-1	-1
3.14	-0.966	-1	346	-1	434	-1	-1
3.888	6.045	-1	-1	-1	-1	-1	-1
0.032	-0.754	330	343	271	431	246	402
2.239	0.113	333	347	273	435	248	406
0.928	-0.919	150	118	-1	-1	-1	-1
1.854	2.429	328	348	209	436	188	407
2.219	2.327	215	187	176	211	156	180
2.011	5.892	59	-1	48	330	39	408
-0.304	-0.491	334	-1	741	-1	-1	-1
2.42	3.417	327	333	266	415	242	390
4.034	0.852	203	174	167	437	149	-1
4.422	3.644	146	112	125	131	107	398
0.392	3.592	140	106	120	206	101	174
1.602	4.852	-1	-1	-1	-1	-1	-1
2.251	0.127	333	-1	273	-1	248	-1
-0.046	1.058	10	171	10	191	147	163
3.041	-0.175	335	349	274	-1	251	-1
4.027	0.876	203	174	167	194	149	165
4.675	4.227	49	137	39	157	29	409
-1.402	1.385	-1	-1	-1	-1	-1	-1
0.538	-0.129	14	13	14	438	8	410
1.822	2.435	254	338	209	422	188	391
2.97	-0.034	272	256	223	294	200	279
0.033	1.667	68	51	56	414	46	380
1.245	4.826	282	350	649	-1	746	-1
2.24	0.124	333	-1	273	439	248	411
3.81	1.266	293	-1	237	426	212	395
1.268	4.841	282	263	649	440	-1	412
2.835	4.824	19	16	17	407	10	374
3.145	-0.977	-1	346	-1	434	-1	-1
3.489	7.761	-1	-1	-1	-1	-1	-1
3.646	1.81	164	135	140	155	120	136
1.595	-1.891	102	108	84	441	103	413
1.611	4.854	-1	-1	-1	-1	-1	-1
3.162	-0.957	-1	346	-1	442	-1	414
3.501	7.748	-1	-1	-1	-1	-1	-1
-0.419	5.467	82	65	69	74	57	64
1.975	2.67	188	-1	157	443	138	415
2.244	3.13	314	-1	258	374	232	416
4.553	1.62	325	-1	265	444	239	417
1.325	0.436	56	43	46	48	37	42
3.506	7.772	-1	-1	-1	-1	-1	-1
4.03	0.881	203	174	167	194	149	165
-0.672	2.334	200	169	165	190	145	266
4.037	0.858	203	174	167	437	149	-1
2.385	6.643	-1	-1	-1	-1	-1	-1
2.973	-0.027	272	256	223	294	200	279
3.134	-0.982	-1	346	-1	-1	-1	-1
4.683	4.241	49	137	39	157	29	138
0.661	-1.364	323	-1	-1	-1	-1	-1
3.349	3.262	299	279	242	324	220	299
4.019	0.876	203	174	167	194	149	165
-1.874	-0.97	28	20	24	24	16	21
-0.916	0.771	67	-1	55	58	45	51
2.379	6.668	-1	-1	-1	-1	-1	-1
0.128	3.791	243	216	199	252	179	217
3.161	-0.959	-1	346	-1	442	-1	414
3.859	6.046	-1	-1	-1	-1	-1	-1
2.245	0.109	333	347	273	445	248	418
4.353	3.927	241	214	197	249	177	214
-3.105	3.77	-1	-1	-1	-1	-1	-1
-0.628	1.541	336	-1	-1	-1	-1	-1
2.837	4.827	19	16	17	407	10	374
2.959	-0.036	272	256	223	294	200	-1
4.685	4.238	49	137	39	157	29	138
-1.882	-0.949	28	20	24	-1	16	-1
3.338	3.241	299	-1	242	-1	220	-1
2.224	2.315	215	187	176	211	156	257
3.356	3.251	299	279	242	324	220	299
-0.556	1.49	-1	-1	-1	-1	-1	-1
3.164	-0.93	-1	351	-1	446	-1	419
-0.412	5.476	82	65	69	74	57	358
4.428	3.646	146	112	125	131	107	420
-0.672	2.313	200	323	165	190	145	421
1.56	2.386	186	157	155	447	136	422
3.895	6.043	-1	-1	-1	-1	-1	-1
1.715	1.159	74	352	64	448	52	423
0.552	5.84	270	255	222	292	198	256
0.67	1.743	337	353	275	449	249	-1
1.556	2.398	186	157	155	177	136	424
1.788	0.326	291	324	235	-1	238	-1
-0.422	5.471	82	65	69	74	57	64
3.157	-0.897	-1	-1	-1	-1	-1	-1
2.231	2.325	215	187	176	211	156	180
-1.672	5.14	94	354	276	450	250	425
-1.129	-2.005	-1	-1	-1	-1	-1	-1
0.856	4.082	278	260	227	-1	204	-1
1.986	2.671	188	-1	157	451	138	-1
2.835	0.393	162	133	138	152	118	133
4.422	3.641	146	112	125	131	107	398
-0.687	2.328	200	169	165	190	145	426
-0.415	5.47	82	65	69	74	57	64
-1.104	-1.999	-1	-1	-1	-1	-1	-1
3.145	-0.957	-1	346	-1	-1	-1	-1
0.664	-1.352	323	361	366	452	778	427
2.241	0.116	333	347	273	435	248	406
3.036	-0.138	335	355	274	453	251	-1
4.674	4.227	49	137	39	157	29	409
-1.875	-0.969	28	20	24	24	16	21
-0.659	2.33	200	169	165	190	145	-1
-0.42	5.467	82	65	69	74	57	64
2.212	6.971	331	344	272	432	247	404
3.173	-0.942	-1	351	-1	454	-1	428
3.346	3.243	299	279	242	-1	220	-1
3.804	1.289	293	356	237	455	212	429
4.328	2.545	78	62	248	339	225	304
-0.022	6.26	338	-1	-1	-1	-1	-1
0.569	5.837	270	255	222	292	198	256
3.353	3.261	299	279	242	324	220	299
2.228	2.329	215	187	176	211	156	180
4.333	2.536	78	62	248	339	225	304
3.175	-0.938	-1	351	-1	454	-1	428
-1.655	5.126	94	357	276	456	250	430
2.216	6.996	331	358	272	457	247	431
2.969	-0.035	272	256	223	294	200	279
-0.918	0.772	67	50	55	58	45	51
0.648	-1.348	323	-1	366	394	-1	361
0.882	4.079	278	260	227	298	204	312
2.536	3.286	300	-1	243	458	221	-1
3.241	1.938	339	359	277	459	252	432
-1.206	-0.266	-1	-1	-1	-1	-1	-1
2.222	3.127	314	-1	258	460	232	433
-0.022	-1.431	84	66	70	75	58	65
0.541	1.299	308	-1	251	425	241	434
2.979	1.844	-1	-1	267	421	244	435
3.167	-0.938	-1	351	-1	446	-1	419
0.876	4.08	278	260	227	298	204	312
2.243	0.107	333	347	273	445	248	418
4.335	2.54	78	62	248	339	225	304
1.824	2.434	254	338	209	422	188	391
3.881	6.058	-1	-1	-1	-1	-1	-1
4.645	2.609	287	332	233	310	209	379
1.171	4.028	239	212	195	246	175	211
3.944	4.356	26	19	22	23	15	20
2.219	2.322	215	187	176	211	156	180
2.241	0.125	333	-1	273	439	248	411
1.814	1.345	311	296	-1	-1	-1	-1
3.126	-0.948	-1	-1	-1	-1	-1	-1
2.833	0.39	162	133	138	152	118	133
3.886	6.08	-1	-1	-1	-1	-1	-1
0.552	2.474	340	360	278	461	253	436
1.553	2.39	186	157	155	177	136	437
1.546	2.401	186	157	155	177	136	153
3.167	-0.934	-1	351	-1	446	-1	419
0.905	-0.923	150	118	-1	136	-1	119
2.959	-0.042	272	-1	223	294	200	-1
3.162	-0.965	-1	346	-1	442	-1	-1
1.722	4.855	341	-1	279	462	254	438
-0.506	1.501	-1	-1	-1	-1	-1	-1
0.885	4.08	278	260	227	298	204	312
0.864	4.079	278	260	227	-1	204	-1
2	2.635	188	159	157	179	138	154
3.872	6.047	-1	-1	-1	-1	-1	-1
0.105	-0.002	297	277	241	322	219	285
3.946	6.388	324	305	255	369	255	439
0.665	-1.355	323	361	366	452	778	427
3.889	6.071	-1	-1	-1	-1	-1	-1
0.366	3.597	140	-1	120	400	101	440
0.887	4.071	278	260	227	298	204	312
0.12	0.002	297	277	241	322	219	285
1.549	2.395	186	157	155	177	136	153
2.834	0.401	162	133	138	152	118	133
-1.668	5.134	94	354	276	450	250	441
1.711	1.155	74	352	64	448	52	442
2.21	2.326	215	187	176	211	156	-1
3.157	-0.933	-1	351	-1	446	-1	-1
-0.417	5.467	82	65	69	74	57	64
0.884	4.075	278	260	227	298	204	312
2.834	0.394	162	133	138	152	118	133
-1.658	5.134	94	354	276	450	250	-1
-0.653	2.324	200	362	165	190	145	443
1.334	0.441	56	43	46	48	37	42
-0.653	1.567	-1	-1	-1	-1	-1	-1
-1.883	-0.968	28	20	24	24	16	21
-0.666	2.338	200	169	165	190	145	266
0.41	3.495	140	-1	-1	-1	-1	-1
1.877	2.539	262	240	215	278	194	241
1.86	2.533	262	240	215	278	194	241
2.27	7.626	-1	-1	-1	-1	-1	-1
3.111	6.782	190	160	158	463	139	444
3.648	1.809	164	135	140	155	120	136
3.795	1.279	293	356	237	316	212	-1
2.217	2.344	215	187	176	464	156	-1
-0.647	1.469	336	363	280	465	256	445
0.27	6.576	204	-1	168	196	150	446
1.331	0.425	56	43	46	48	37	42
2.222	2.324	215	187	176	211	156	180
3.143	-0.971	-1	346	-1	434	-1	-1
3.82	1.275	293	340	237	466	212	447
0.549	2.473	340	360	278	461	253	436
2.836	0.4	162	133	138	152	118	133
2.974	-0.025	272	256	223	294	200	279
1.997	2.649	188	159	157	179	138	154
-0.425	5.493	82	65	69	-1	57	-1
3.117	-0.921	-1	-1	-1	467	-1	448
3.8	1.285	293	356	237	455	212	429
-0.41	5.466	82	65	69	74	57	358
0.121	3.786	243	216	199	252	179	217
2.22	2.349	215	-1	-1	464	-1	-1
4.623	2.463	307	289	250	349	227	315
-0.625	1.471	336	-1	280	468	256	-1
2.842	0.4	162	133	138	152	118	133
3.313	4.012	46	123	36	142	27	-1
-1.896	-0.96	28	20	24	-1	16	-1
3.856	1.375	342	-1	849	469	-1	-1
4.498	0.879	-1	-1	-1	-1	-1	-1
-0.397	5.464	82	-1	69	470	57	-1
0.275	6.563	204	2710	168	471	150	-1
0.254	6.578	204	176	168	196	150	167
0.879	4.072	278	260	227	298	204	312
2.836	0.396	162	133	138	152	118	133
2.929	6.306	343	364	281	472	879	-1
2.979	-0.027	272	256	223	294	200	-1
0.554	5.835	270	255	222	292	198	256
4.034	0.869	203	174	167	194	149	165
3.788	3.715	90	365	74	473	257	449
1.662	5.773	279	-1	228	-1	205	-1
3.63	1.81	164	-1	140	155	120	450
-0.669	2.335	200	169	165	190	145	266
-0.638	1.449	336	363	280	474	256	451
1.074	-2.115	185	-1	154	-1	135	-1
1.582	-1.896	102	108	84	126	103	111
1.644	5.78	279	267	228	-1	205	-1
3.117	-0.921	-1	-1	-1	467	-1	448
0.55	2.472	340	360	278	461	253	436
2.218	6.967	331	344	272	432	247	404
2.838	0.397	162	133	138	152	118	133
0.881	4.078	278	260	227	298	204	312
3.802	1.283	293	356	237	455	212	429
-0.665	2.333	200	169	165	190	145	266
-0.398	5.333	288	272	238	317	213	357
0.39	3.591	140	106	120	206	101	174
-1.674	5.129	94	354	276	450	250	452
2.217	2.318	215	187	176	211	156	180
1.118	4.108	160	130	136	149	116	130
3.8	1.274	293	-1	237	316	212	277
0.127	3.774	243	216	199	252	179	-1
1.719	1.168	74	-1	64	66	52	-1
3.125	-0.923	-1	-1	-1	-1	-1	-1
4.023	0.868	203	174	167	194	149	165
3.659	1.821	164	135	140	155	120	136
3.775	3.717	90	-1	74	473	257	453
-3.119	1.496	344	-1	282	-1	258	-1
-0.669	2.329	200	169	165	190	145	266
-1.101	-0.609	80	64	68	73	56	63
-0.398	5.347	288	272	238	317	213	454
0.743	2.135	-1	-1	-1	-1	-1	-1
-0.674	2.312	200	323	165	190	145	421
3.108	-0.909	-1	-1	-1	-1	-1	-1
-0.671	2.333	200	169	165	190	145	266
2.841	0.404	162	133	138	152	118	133
0.387	3.591	140	106	120	206	101	174
-2.294	2.531	-1	-1	-1	-1	-1	-1
1.795	0.329	291	324	235	398	238	455
3.15	-0.906	-1	-1	-1	-1	-1	-1
-0.415	5.326	288	272	238	317	213	456
-1.876	-0.965	28	20	24	24	16	21
-0.663	2.343	200	169	165	190	145	266
2.213	6.969	331	344	272	432	247	404
3.781	3.725	90	-1	74	473	257	457
0.102	0.013	297	277	241	-1	219	-1
-0.192	4.777	295	318	239	475	215	458
2.22	2.324	215	187	176	211	156	180
3.156	0.751	345	366	283	476	259	459
0.11	-0.001	297	277	241	322	219	285
1.137	4.111	160	-1	136	-1	116	-1
-1.621	1.745	65	-1	-1	-1	-1	-1
2.45	3.889	346	367	284	477	260	460
4.231	3.563	249	223	204	478	184	-1
4.024	0.87	203	174	167	194	149	165
4.222	3.583	249	223	204	479	184	461
-2.461	0.588	347	368	285	-1	261	-1
-2.298	2.556	-1	-1	-1	480	-1	-1
1.794	0.335	291	324	235	398	238	455
-1.882	-0.966	28	20	24	24	16	21
0.133	3.782	243	216	199	252	179	217
4.541	1.598	325	325	265	481	239	462
4.221	3.577	249	223	204	479	184	461
-0.035	2.635	329	369	269	428	245	463
-0.219	3.544	232	341	286	482	942	464
3.653	1.822	164	135	140	155	120	136
1.487	4.659	332	345	784	433	-1	405
-2.303	2.557	-1	-1	-1	480	-1	-1
-0.401	1.447	97	74	79	347	66	-1
0.117	-0.017	297	277	241	322	219	285
4.223	3.58	249	223	204	479	184	461
3.845	0.321	235	207	191	238	172	206
0.888	4.082	278	260	227	298	204	312
3.67	4.988	24	370	287	483	262	465
2.68	5.485	348	371	979	484	-1	-1
1.324	0.424	56	43	46	48	37	42
3.165	-0.87	-1	-1	-1	-1	-1	-1
2.566	3.306	300	-1	243	325	221	288
0.268	6.586	204	176	168	485	150	466
4.543	1.595	325	325	265	481	239	462
2.834	0.391	162	133	138	152	118	133
3.91	3.81	-1	-1	-1	-1	-1	-1
2.219	2.322	215	187	176	211	156	180
-2.316	2.592	349	372	-1	-1	-1	-1
1.337	0.424	56	43	46	48	37	42
3.162	-0.862	-1	-1	-1	-1	-1	-1
3.673	4.99	24	370	287	483	262	465
-0.665	1.313	350	373	289	486	-1	467
0.119	-0.016	297	277	241	322	219	285
-2.316	2.604	349	372	288	-1	263	-1
0.516	6.123	119	374	100	487	85	468
3.187	-0.864	-1	-1	-1	-1	-1	-1
3.859	0.325	235	207	191	-1	172	-1
0.882	4.074	278	260	227	298	204	312
-2.304	2.632	349	372	288	-1	263	-1
1.329	0.442	56	43	46	48	37	42
0.531	6.088	119	375	100	-1	85	-1
3.131	-0.855	351	376	290	488	266	469
3.676	4.988	24	370	287	483	262	465
0.609	6.689	321	377	268	392	243	470
1.333	0.428	56	43	46	48	37	42
-0.634	1.303	350	378	289	489	264	-1
-0.35	4.091	108	81	91	93	76	83
3.113	-0.855	351	376	290	490	266	471
4.559	7.629	-1	-1	-1	491	-1	472
-0.634	1.324	350	379	289	492	264	473
0.882	4.076	278	260	227	298	204	312
1.32	0.427	56	43	46	48	37	42
4.029	0.873	203	174	167	194	149	165
3.24	1.945	339	359	277	459	252	432
3.671	4.978	24	370	287	483	262	465
-0.648	1.402	-1	-1	-1	-1	-1	-1
2.04	-0.546	151	120	129	138	111	121
1.697	2.514	161	132	137	151	117	132
0.284	6.578	204	2710	168	196	150	-1
2.296	4.844	352	-1	291	493	265	474
3.315	2.903	-1	334	-1	-1	-1	-1
-0.21	4.743	295	274	239	318	215	388
3.117	-0.847	351	376	290	494	266	-1
4.564	7.627	-1	-1	-1	491	-1	472
0.112	0	297	277	241	322	219	285
4.78	2.068	-1	-1	-1	-1	-1	-1
2.041	-0.551	151	120	129	138	111	121
3.124	-0.842	351	376	290	-1	266	-1
4.031	0.868	203	174	167	194	149	165
4.578	7.622	-1	-1	-1	-1	-1	-1
-0.205	4.752	295	274	239	318	215	388
2.831	0.394	162	133	138	152	118	133
3.101	-0.843	351	380	290	495	266	-1
0.388	3.594	140	106	120	206	101	174
4.583	7.603	-1	-1	-1	-1	-1	-1
-2.295	2.633	349	372	288	496	263	475
0.631	2.231	227	200	185	229	216	197
-2.295	2.617	349	372	288	497	263	-1
0.121	0.005	297	277	241	322	219	285
4.561	7.626	-1	-1	-1	491	-1	472
-0.106	7.221	-1	381	292	498	269	476
1.338	0.442	56	43	46	48	37	42
3.247	1.944	339	359	277	459	252	477
3.631	-0.618	198	166	163	-1	143	-1
4.022	0.878	203	174	167	194	149	165
0.271	6.584	204	176	168	485	150	466
3.794	2.373	191	3068	159	-1	140	-1
0.915	2.961	353	382	293	499	267	478
2.555	3.3	300	283	243	325	221	288
3.672	4.987	24	370	287	483	262	465
4.005	0.868	203	174	167	194	149	165
0.495	1.332	308	291	251	351	228	317
3.112	-0.856	351	376	290	490	266	471
4.035	0.873	203	174	167	194	149	165
1.34	0.414	56	43	46	48	37	42
3.231	1.957	339	-1	277	459	252	-1
1.384	7.093	354	383	294	500	268	479
-2.51	0.56	-1	-1	-1	-1	-1	-1
-0.102	7.221	-1	381	292	498	269	476
3.942	4.348	26	19	22	23	15	20
-2.493	0.55	-1	-1	-1	-1	-1	-1
4.363	3.92	241	214	197	249	177	480
1.323	0.427	56	43	46	48	37	42
0.25	6.59	204	-1	168	-1	150	-1
0.574	5.849	270	255	222	292	198	256
-1.978	1.605	355	384	295	501	270	-1
0.301	-0.625	33	76	28	89	19	303
-2.306	2.624	349	372	288	497	263	481
-0.39	1.447	97	74	79	86	66	76
0.304	-0.639	33	76	28	89	19	482
3.675	4.988	24	370	287	483	262	465
0.488	1.327	308	291	251	351	228	317
1.11	4.107	160	130	136	149	116	130
4.018	0.873	203	174	167	194	149	165
-1.969	1.613	355	384	295	502	270	483
3.941	6.393	324	305	255	369	255	439
3.13	-0.855	351	376	290	488	266	469
3.121	-0.887	-1	-1	-1	-1	-1	-1
4.543	1.598	325	325	265	481	239	462
4.025	0.863	203	174	167	194	149	165
3.955	3.726	223	-1	297	-1	272	-1
1.385	7.104	354	383	294	500	268	484
0.885	4.075	278	260	227	298	204	312
2.506	6.918	76	59	65	68	53	485
1.979	1.422	356	385	296	503	271	486
-0.929	0.782	67	50	55	58	45	51
0.302	-0.625	33	76	28	89	19	303
1.301	5.781	357	-1	401	-1	724	-1
1.981	2.662	188	159	157	179	138	-1
1.996	2.644	188	159	157	179	138	154
-2.295	2.635	349	372	288	496	263	475
0.885	4.079	278	260	227	298	204	312
3.943	3.73	223	386	297	504	272	487
2.441	4.308	229	202	187	231	168	199
3.13	-0.78	351	388	-1	-1	-1	-1
3.682	4.985	24	370	287	483	262	465
0.878	4.078	278	260	227	298	204	312
4.911	3.383	64	49	53	56	43	49
3.15	-0.794	351	-1	-1	-1	-1	-1
2	2.666	188	159	157	179	138	-1
4.45	5.86	-1	-1	-1	-1	-1	-1
-2.308	2.617	349	372	288	497	263	481
-1.021	-0.848	-1	-1	-1	-1	-1	-1
3.672	4.982	24	370	287	483	262	465
-0.391	1.449	97	74	79	86	66	76
0.886	4.083	278	260	227	298	204	312
4.553	1.6	325	325	265	399	239	366
-2.285	2.642	349	-1	288	-1	263	-1
1.538	6.955	18	387	16	505	273	488
0.384	3.598	140	106	120	206	101	174
4.906	3.373	64	49	53	56	43	49
3.127	-0.789	351	388	290	506	-1	-1
-2.285	2.631	349	372	288	-1	263	-1
0.877	4.074	278	260	227	298	204	312
1.324	0.424	56	43	46	48	37	42
-0.252	3.414	358	389	286	507	274	489
-2.302	2.623	349	372	288	497	263	481
3.155	-0.778	-1	-1	-1	-1	-1	-1
3.809	1.248	293	-1	237	508	212	490
1.795	0.332	291	324	235	398	238	455
0.809	-0.598	-1	-1	-1	509	-1	491
0.916	2.957	353	382	293	499	267	478
-0.103	7.225	-1	381	292	498	269	476
0.915	2.96	353	382	293	499	267	478
0.927	2.978	353	382	293	-1	267	-1
1.539	6.953	18	387	16	505	273	488
4.89	3.369	64	290	53	350	43	492
1.367	7.097	354	383	294	-1	268	-1
4.909	3.379	64	49	53	56	43	49
3.679	4.989	24	370	287	483	262	465
-2.302	2.595	349	372	-1	-1	-1	-1
0.91	2.953	353	-1	293	499	267	478
1.594	-1.901	102	-1	84	441	103	-1
3.16	-0.787	-1	-1	-1	-1	-1	-1
1.791	0.337	291	324	235	398	238	455
1.815	0.336	291	-1	235	398	238	493
3.945	3.727	223	386	297	504	272	487
-0.196	3.533	232	-1	-1	510	-1	494
2.513	6.91	76	59	65	68	53	58
3.237	-0.72	20	-1	18	511	11	-1
1.33	0.424	56	43	46	48	37	42
2.524	6.917	76	390	65	512	53	-1
0.363	3.595	140	-1	120	400	101	440
0.572	5.843	270	255	222	292	198	256
0.256	6.57	204	176	168	196	150	167
0.594	-0.437	133	391	114	513	-1	-1
1.58	1.25	359	392	298	514	275	495
0.564	5.841	270	255	222	292	198	256
0.528	3.536	-1	-1	-1	-1	-1	-1
2.513	-1.332	360	-1	299	-1	276	-1
3.534	0.623	89	393	300	515	277	-1
3.943	3.729	223	386	297	504	272	487
2.506	6.9	76	59	65	68	53	58
3.538	0.618	89	393	300	515	277	496
1.333	0.423	56	43	46	48	37	42
3.965	6.395	324	5292	255	402	-1	368
-2.304	2.618	349	372	288	497	263	481
0.118	-0.008	297	277	241	322	219	285
1.333	0.425	56	43	46	48	37	42
3.244	-0.689	20	-1	-1	-1	-1	-1
3.549	0.619	89	394	300	-1	277	-1
-2.294	2.624	349	372	288	516	263	497
0.806	-0.601	-1	-1	-1	509	-1	491
2.507	6.927	76	59	65	68	53	485
0.382	3.579	140	395	120	124	101	-1
3.342	4.438	283	-1	230	-1	207	-1
3.676	4.991	24	370	287	483	262	465
3.322	4.417	283	265	230	517	207	498
-2.301	2.617	349	372	288	497	263	481
3.942	3.728	223	386	297	504	272	487
3.674	4.992	24	370	287	483	262	465
3.819	0.305	235	396	191	518	172	499
-2.478	0.537	-1	-1	-1	-1	-1	-1
3.328	4.429	283	265	230	304	207	268
-0.197	4.789	295	318	239	475	215	-1
1.508	6.966	18	397	-1	-1	-1	-1
3.245	-0.705	20	-1	18	-1	11	-1
2.443	4.294	229	-1	187	231	168	500
1.555	6.968	18	-1	16	247	273	-1
3.23	-0.714	20	-1	18	519	11	-1
3.213	-0.677	361	-1	-1	-1	-1	-1
-0.209	4.746	295	274	239	318	215	388
-2.321	2.632	349	-1	288	-1	263	-1
1.13	4.109	160	130	136	520	116	501
3.221	-0.665	361	-1	-1	-1	-1	-1
-0.089	5.881	362	398	301	521	278	502
3.212	-0.687	361	-1	-1	-1	-1	-1
-2.345	2.634	363	-1	-1	-1	-1	-1
3.208	-0.664	361	-1	-1	-1	-1	-1
4.369	3.939	241	214	197	249	177	214
0.302	-0.626	33	76	28	89	19	303
4.288	6.721	-1	-1	-1	-1	-1	-1
1.984	5.108	364	399	302	-1	279	-1
3.668	4.99	24	370	287	483	262	465
-0.079	5.872	362	398	301	521	278	-1
3.688	4.981	24	400	287	483	262	-1
-2.521	-0.207	-1	-1	-1	-1	-1	-1
4.389	3.383	365	401	303	522	280	503
0.127	3.784	243	216	199	252	179	217
4.687	7.117	-1	-1	-1	-1	-1	-1
4.912	3.377	64	49	53	56	43	49
-2.367	2.62	363	-1	-1	-1	-1	-1
0.373	3.588	140	106	120	124	101	-1
3.239	1.947	339	359	277	459	252	432
-0.4	5.337	288	272	238	317	213	357
2.369	1.743	-1	-1	-1	-1	-1	-1
4.611	2.462	307	289	250	349	227	315
-2.349	2.621	363	-1	-1	-1	-1	-1
-1.43	4.338	366	402	308	523	285	504
4.375	3.381	365	401	303	524	280	505
1.57	1.229	359	403	298	525	275	506
4.393	3.392	365	401	303	522	280	-1
-2.362	2.64	363	-1	-1	-1	-1	-1
-2.353	2.672	363	404	304	526	281	507
3.255	1.945	339	359	277	-1	252	-1
3.638	1.806	164	135	140	155	120	-1
3.298	3.983	46	342	36	39	27	34
-2.362	2.68	363	404	304	527	281	-1
2.447	4.302	229	202	187	231	168	199
2.575	3.315	300	405	243	325	221	-1
4.629	2.461	307	-1	250	349	227	315
4.605	2.462	307	289	250	349	227	508
0.104	-0.002	297	277	241	322	219	285
3.311	3.984	46	34	36	39	27	34
0.125	-0.008	297	277	241	322	219	285
2.449	4.306	229	202	187	231	168	199
1.378	7.088	354	383	294	500	268	479
3.27	2.538	367	1509	305	-1	282	-1
1.332	0.437	56	43	46	48	37	42
0.042	2.718	-1	406	-1	-1	-1	-1
1.351	0.439	56	43	46	-1	37	-1
3.649	1.821	164	135	140	155	120	136
-2.363	2.668	363	404	304	527	281	509
1.566	-1.894	102	108	84	528	103	-1
1.341	0.424	56	43	46	48	37	42
2.735	2.391	368	407	773	529	749	-1
3.938	6.385	324	305	255	530	255	510
-0.393	5.341	288	272	238	317	213	278
0.132	3.796	243	216	199	252	179	217
3.263	2.054	369	408	964	531	-1	511
-0.409	5.317	288	272	238	317	213	-1
1.112	4.124	160	-1	136	-1	116	-1
0.041	2.708	-1	406	-1	532	-1	512
1.32	0.432	56	43	46	48	37	42
1.125	1.511	370	409	306	533	283	513
1.332	0.422	56	43	46	48	37	42
3.265	2.058	369	408	964	531	-1	511
0.251	6.571	204	176	168	196	150	167
3.942	4.364	26	19	22	23	15	514
0.043	2.707	-1	406	-1	532	-1	512
3.958	4.342	26	19	22	23	15	-1
1.379	7.093	354	383	294	500	268	479
4.612	2.462	307	289	250	349	227	315
1.339	0.424	56	43	46	48	37	42
4.63	2.474	307	289	250	-1	227	-1
-0.4	5.337	288	272	238	317	213	357
1.118	4.108	160	130	136	149	116	130
1.343	0.419	56	43	46	48	37	42
1.397	7.101	354	383	294	-1	268	-1
-2.354	2.669	363	404	304	526	281	507
3.674	4.991	24	370	287	483	262	465
3.654	1.821	164	135	140	155	120	136
4.145	-2.458	-1	-1	-1	-1	-1	-1
2.26	-0.315	371	410	307	534	284	515
-2.353	2.703	363	404	304	535	281	516
1.123	1.509	370	409	306	533	283	513
3.188	-0.638	361	-1	-1	536	-1	517
-2.36	2.674	363	404	304	527	281	-1
-1.438	4.34	366	402	308	537	285	518
3.241	1.952	339	359	277	459	252	519
-0.4	5.333	288	272	238	317	213	357
0.041	2.708	-1	406	-1	532	-1	512
3.188	-0.635	361	-1	-1	536	-1	517
4.026	4.971	372	411	309	-1	520	-1
4.144	-2.235	-1	-1	-1	538	-1	520
-0.407	5.341	288	272	238	317	213	287
-1.427	4.341	366	402	308	523	285	504
3.65	1.814	164	135	140	155	120	136
1.332	0.424	56	43	46	48	37	42
3.217	-0.604	-1	-1	-1	539	-1	521
3.656	4.987	24	370	287	-1	262	-1
-2.355	2.688	363	404	304	527	281	522
4.117	-2.243	-1	-1	-1	-1	-1	-1
-2.247	4.434	373	412	310	-1	286	-1
0.561	5.831	270	255	222	292	198	256
1.121	1.514	370	409	306	533	283	513
4.352	2.544	78	-1	248	-1	225	-1
1.118	1.505	370	409	306	533	283	513
1.098	1.512	370	409	306	-1	283	-1
2.259	-0.321	371	410	307	534	284	515
3.988	4.783	165	136	141	156	121	137
-1.428	4.336	366	402	308	523	285	504
-0.394	5.348	288	272	238	317	213	454
-2.256	4.441	373	412	310	540	286	523
1.119	1.505	370	409	306	533	283	513
3.986	4.774	165	136	141	156	121	137
4.334	2.538	78	62	248	339	225	304
-0.404	5.34	288	272	238	317	213	287
3.239	1.941	339	359	277	459	252	432
4.914	3.376	64	49	53	56	43	49
3.65	1.817	164	135	140	155	120	136
4.318	2.539	78	62	248	339	225	304
-2.295	2.711	-1	413	-1	541	-1	524
0.033	2.72	-1	406	-1	-1	-1	-1
-1.418	4.339	366	402	-1	-1	-1	-1
1.32	0.423	56	43	46	48	37	42
0.295	-0.634	33	76	28	89	19	79
3.225	-0.602	-1	-1	-1	542	-1	525
-2.308	2.694	-1	413	-1	-1	-1	-1
2.552	3.297	300	283	243	325	221	288
3.218	-0.595	-1	-1	-1	-1	-1	-1
3.846	0.315	235	207	191	238	172	206
-2.304	2.716	-1	413	-1	543	-1	-1
4.327	2.542	78	62	248	339	225	304
3.838	0.306	235	207	191	238	172	526
3.216	-0.584	-1	414	-1	544	-1	527
4.327	2.538	78	62	248	339	225	304
1.334	0.961	57	119	47	137	110	120
-1.425	4.333	366	402	308	523	285	504
1.322	0.425	56	43	46	48	37	42
3.209	-0.585	-1	414	-1	545	-1	-1
-0.344	4.085	108	81	91	93	76	528
0.131	3.781	243	216	199	252	179	217
1.325	0.432	56	43	46	48	37	42
-1.438	4.341	366	402	308	537	285	518
3.053	-0.146	335	-1	274	-1	251	-1
1.342	0.412	56	43	46	48	37	42
1.129	1.508	370	409	306	533	283	-1
1.327	0.434	56	43	46	48	37	42
3.191	-0.58	-1	414	-1	546	-1	529
3.162	-0.564	-1	-1	-1	-1	-1	-1
1.122	1.508	370	409	306	533	283	513
-2.311	2.71	-1	413	-1	-1	-1	-1
-2.298	2.707	-1	413	-1	541	-1	524
-2.322	2.692	-1	-1	-1	-1	-1	-1
1.576	-1.892	102	108	84	126	103	111
-0.796	-1.06	374	415	311	547	287	530
1.335	0.42	56	43	46	48	37	42
2.44	3.407	327	333	266	-1	242	-1
-2.3	2.719	-1	413	-1	543	-1	531
1.123	1.51	370	409	306	533	283	513
3.958	4.362	26	19	22	23	15	532
-2.284	2.713	-1	413	-1	-1	-1	-1
0.563	5.834	270	255	222	292	198	256
-2.299	2.724	-1	413	-1	543	-1	531
2.249	-0.301	371	-1	307	-1	284	-1
3.65	1.828	164	135	140	155	120	136
-0.796	-1.055	374	415	311	547	287	530
0.299	-0.624	33	76	28	89	19	303
-1.66	5.118	94	357	276	456	250	-1
-0.17	-0.013	375	416	312	548	288	-1
2.537	6.787	376	-1	313	549	289	-1
0.581	5.828	270	255	222	292	198	533
-0.204	4.754	295	274	239	318	215	388
1.119	1.507	370	409	306	533	283	513
-0.792	-1.06	374	-1	311	547	287	530
-0.154	-0.015	375	-1	312	-1	288	-1
-0.178	-0.016	375	416	312	548	288	-1
0.292	-0.627	33	76	28	89	19	79
-0.407	5.34	288	272	238	317	213	287
-0.163	-0.02	375	416	312	548	288	534
-0.217	4.76	295	-1	239	550	215	-1
-0.408	5.35	288	272	238	-1	213	-1
2.269	-0.301	371	417	307	551	284	535
3.827	0.332	235	207	191	-1	172	-1
-1.111	3.372	377	418	314	552	290	536
3.041	-0.152	335	355	274	553	251	-1
3.204	-0.58	-1	414	-1	545	-1	-1
-0.878	0.432	-1	-1	-1	-1	-1	-1
0.574	5.837	270	255	222	292	198	256
1.043	0.445	378	-1	-1	554	-1	-1
2.644	3.075	379	419	315	555	291	537
3.538	2.961	-1	-1	-1	-1	-1	-1
3.847	0.317	235	207	191	238	172	206
-2.275	2.7	-1	-1	-1	-1	-1	-1
3.523	2.967	-1	-1	-1	-1	-1	-1
-2.274	2.678	349	-1	-1	-1	-1	-1
3.159	2.689	172	-1	153	161	134	538
2.425	3.41	327	333	266	415	242	390
-2.265	4.433	373	412	310	540	286	539
-2.255	2.682	349	-1	-1	-1	-1	-1
1.624	4.071	261	420	214	-1	193	-1
3.84	0.314	235	207	191	238	172	206
-0.213	4.754	295	274	239	550	215	-1
-0.803	-1.063	374	-1	311	556	287	540
-0.094	7.223	-1	-1	292	498	269	476
-2.259	2.672	349	-1	-1	-1	-1	-1
3.196	-0.582	-1	414	-1	546	-1	529
1.322	0.452	56	43	46	-1	37	-1
1.805	1.337	311	296	-1	360	-1	541
1.974	6.523	234	206	190	557	171	542
-2.273	2.686	349	-1	-1	-1	-1	-1
-1.679	5.115	94	-1	276	558	250	-1
1.324	0.433	56	43	46	48	37	42
1.34	0.413	56	43	46	48	37	42
-2.271	2.634	349	-1	288	-1	-1	-1
3.189	-0.608	-1	-1	-1	-1	-1	-1
-2.304	2.646	349	372	288	-1	263	-1
2.212	-0.308	371	421	307	559	292	543
-2.274	2.658	349	-1	288	-1	-1	-1
3.192	-0.585	-1	414	-1	546	-1	529
-2.253	2.668	349	-1	-1	-1	-1	-1
0.562	5.834	270	255	222	292	198	256
[truncated: 97,347 more rows]
